# Supplementary material for: Transcriptomic Differences Between Two Fusarium oxysporum Formae Speciales During Cucumber Infection
Source: J Fungi (Basel). 2026 Jul 22;12(7):540. doi: 10.3390/jof12070540 (PMC13412168; doi:10.3390/jof12070540)
Supplement: Supplementary file 1 [file jof-12-00540-s001.zip]

Archive with 8 entries (8 files):
- jof-4415985-supplementary figures S1-S19.pdf
- Table S1.xlsx
- Table S2.xlsx
- Table S3.xlsx
- Table S4.xlsx
- Table S5.xlsx
- Table S6.xlsx
- Table S7.xlsx
