# Supplementary material for: Transcriptomic Differences Between Two Fusarium oxysporum Formae Speciales During Cucumber Infection
Source: J Fungi (Basel). 2026 Jul 22;12(7):540. doi: 10.3390/jof12070540 (PMC13412168; doi:10.3390/jof12070540)
Supplement: Supplementary file 1 [file jof-12-00540-s001.zip › Table S1.xlsx]

## Sheet: RT-qPCR primers
	Gene	Primers		Annealing T
		Forward	Reverse
	(ForlZUM2407.1219) Belongs to FPP/GGPP synthase family	CATGCTCTTCTGGTCCACCTTGAAC	CATCCTCGCTCCGTATAACCATGTC	59
	(ForlZUM2407.1224) Belongs to the cytochrome P450 family	TGTCTGCCTATGTCCTTCCCTTGTG	GGATGCCAAGATACTCATGCGTTCG	59
	(ForlZUM2407.9438) Unknown	ATTTCACCAAGGCGATCCTCCTCTC	GGAACAACTCGCGCTTCATCATGTC	59
	(ForcV032g.1401) Carbonic anhydrase	CCCTTAACTGGCATGGCCTGAAC	CAATCTCGGCACCCTTCAGGTAG	59
	(ForcV032g.1368) SIX11	CCCGTCTTTGTCGATGATCTGGTTC	CCAGCCACGCCATCAGTATATGTTG	59
	(ForcV032g.1322) Pep1	GTATCCCGCAGCAATGATGCTGAAG	AGTAATAGCGCCCAGGAGGTTCAAG	59
