# Supplementary material for: Transcriptomic Differences Between Two Fusarium oxysporum Formae Speciales During Cucumber Infection
Source: J Fungi (Basel). 2026 Jul 22;12(7):540. doi: 10.3390/jof12070540 (PMC13412168; doi:10.3390/jof12070540)
Supplement: Supplementary file 1 [file jof-12-00540-s001.zip › Table S2.xlsx]

## Sheet: Table S1
Sample name	Number of raw RNA-Seq reads	% of the raw reads mapped to plant reference genomes	% of the raw reads mapped to fungal reference genomes
Cucumber control 1 (7 dpi)	26194739	94.78	-
Cucumber control 2 (7 dpi)	29236642	92.65	-
Cucumber control 3 (7 dpi)	31633832	93.84	-
Cucumber inoculated with Forc V03-2g 1 (7 dpi)	28819401	92.30	1.28
Cucumber inoculated with Forc V03-2g 2 (7 dpi)	20057361	93.74	0.94
Cucumber inoculated with Forc V03-2g 3 (7 dpi)	33962848	93.15	0.75
Cucumber inoculated with Forl ZUM2407 1 (7 dpi)	31036894	94.12	1.08
Cucumber inoculated with Forl ZUM2407 2 (7 dpi)	23515216	94.70	0.48
Cucumber inoculated with Forl ZUM2407 3 (7 dpi)	25615350	91.75	0.60
Cucumber control 1 (14 dpi)	33740083	90.94	-
Cucumber control 2 (14 dpi)	24973529	91.54	-
Cucumber control 3 (14 dpi)	28659348	91.85	-
Cucumber inoculated with Forc V03-2g 1 (14 dpi)	25587585	74.97	18.19
Cucumber inoculated with Forc V03-2g 2 (14 dpi)	30691734	74.87	18.46
Cucumber inoculated with Forc V03-2g 3 (14 dpi)	29195472	69.54	20.39
Cucumber inoculated with Forl ZUM2407 1 (14 dpi)	29549653	85.71	7.56
Cucumber inoculated with Forl ZUM2407 2 (14 dpi)	21724058	84.88	7.87
Cucumber inoculated with Forl ZUM2407 3 (14 dpi)	24372307	84.29	8.67
Tomato control 1 (2 dpi)	34647254	94.54	-
Tomato control 2 (2 dpi)	40033673	94.12	-
Tomato control 3 (2 dpi)	36584964	95.46	-
Tomato inoculated with Forc V03-2g 1 (2 dpi)	33236300	94.25	1.22
Tomato inoculated with Forc V03-2g 2 (2 dpi)	36254833	93.64	1.05
Tomato inoculated with Forc V03-2g 3 (2 dpi)	42037774	94.10	0.75
Tomato inoculated with Forl ZUM2407 1 (2 dpi)	35568480	89.14	6.15
Tomato inoculated with Forl ZUM2407 2 (2 dpi)	43677355	91.11	4.32
Tomato inoculated with Forl ZUM2407 3 (2 dpi)	35859338	90.67	5.5
