# Supplementary material for: Transcriptomic Differences Between Two Fusarium oxysporum Formae Speciales During Cucumber Infection
Source: J Fungi (Basel). 2026 Jul 22;12(7):540. doi: 10.3390/jof12070540 (PMC13412168; doi:10.3390/jof12070540)
Supplement: Supplementary file 1 [file jof-12-00540-s001.zip › Table S3.xlsx]

## Sheet: Group A (48)
Gene_id	Annotation	BaseMean	Log2FC_CK7_CZ7	padj_CK7_CZ7	Log2FC_CK7_CF7	Padj_CK7_CF7	Log2FC_CK14_CF14	Padj_CK14_CF14	Log2FC_CK14_CZ14	Padj_CK14_CZ14
rna-XM_004150914.3	exocyst complex component EXO70H1	495.999	-1.03049	0.000183123	-2.46288	7.28645e-14	-1.86027	2.95853e-09	-1.72	0.00136341
-	-	1276.72	-1.44499	1.18941e-06	-3.65009	2.14721e-25	-3.10084	2.80828e-09	-2.55226	4.18886e-05
rna-XM_004147755.3	cytochrome P450 CYP82D47	2545.9	-1.79452	2.34926e-05	-4.17419	2.02127e-09	-3.02563	8.04466e-07	-2.51717	0.00306417
-	-	850.72	1.16433	3.1676e-06	1.9546	8.02207e-11	3.483	0.000530401	3.76695	0.000146459
rna-XM_004137878.3	putative receptor protein kinase ZmPK1	108.59	-1.57063	1.59326e-05	-2.0271	2.33748e-09	-1.83883	7.0108e-09	-1.52064	0.000301806
rna-XM_011654836.2	F-box protein At5g49610%2C transcript variant X1	179.308	-1.80662	1.95405e-07	-1.86646	1.54624e-05	-2.03491	5.27978e-06	-1.79698	6.84585e-07
rna-XM_004137802.3	thaumatin-like protein 1b	15969.3	-4.34981	0.000130476	-9.51553	1.0819e-15	-8.15393	7.93644e-24	-7.03276	3.94275e-12
rna-XM_004145669.3	lysine histidine transporter 2	1317.94	-1.34545	0.000550351	-2.47969	3.4652e-15	-2.15544	0.000144885	-1.79824	0.00841843
rna-NM_001280621.1	expansin-A8-like	527.111	1.03321	0.000123283	1.32114	2.54082e-11	6.48221	0.000119822	6.63458	0.00301482
rna-XM_004142705.2	CASP-like protein 4D1	1644.67	-1.17012	0.000108592	-2.58966	8.67032e-27	-2.98735	0.000101772	-2.89234	0.000707677
rna-XM_004145562.3	putative wall-associated receptor kinase-like 16	530.857	-1.5756	7.19882e-06	-1.85724	2.02589e-06	-2.65638	1.15114e-08	-2.48893	0.000626404
rna-XM_031883942.1	gamma-glutamyl hydrolase 2	2528.32	1.26289	1.65877e-14	1.13414	6.53203e-12	3.55561	4.61345e-09	2.57493	0.000772837
rna-NM_001280599.1	probable WRKY transcription factor 40-like	982.14	-1.50748	3.22934e-09	-2.00683	0.00106676	-1.92762	0.00017286	-1.65936	0.00299055
rna-XM_004143878.3	thaumatin-like protein	8845.73	-2.7623	1.71962e-11	-7.41625	4.7643e-27	-4.17403	3.82405e-05	-3.45724	0.00324405
rna-XM_031880142.1	NADPH-dependent pterin aldehyde reductase%2C transcript variant X1	85.0206	1.32317	0.00222094	1.95561	9.8255e-10	2.04199	3.91362e-07	3.47608	1.59794e-10
rna-TRNAG-GCC-6	tRNA-Gly	134.494	-1.62825	2.40423e-05	-2.78141	4.1143e-14	-2.89921	1.02203e-09	-2.59256	0.00769521
rna-XM_011657391.2	phosphate transporter PHO1 homolog 3%2C transcript variant X1	389.911	-1.55727	0.00118142	-3.4685	4.82217e-07	-3.18419	2.03909e-15	-2.0747	0.00896258
rna-XM_011658564.2	transcription factor UNE10	223.381	1.14969	9.34266e-12	1.42926	1.59371e-17	2.06282	0.000473351	3.21772	4.50187e-08
rna-XM_004149997.3	uncharacterized LOC101221095%2C transcript variant X1	93.4372	1.35791	6.58329e-07	2.15094	5.27739e-11	2.72519	1.79951e-15	3.40262	7.9543e-19
rna-XM_004135675.3	berberine bridge enzyme-like 8	17723	-1.07494	2.2193e-05	-4.0588	3.59283e-16	-4.2739	3.07012e-07	-3.98896	1.46349e-05
rna-XM_004136739.3	heat stress transcription factor B-3	323.315	-1.30244	5.61771e-05	-1.42413	0.000104376	-1.9159	4.22726e-07	-2.23005	3.36194e-08
rna-XM_031887505.1	chitinase 1	13147.9	-1.3757	1.23412e-05	-5.0123	1.03348e-13	-6.31422	6.67281e-12	-5.0211	6.57017e-07
rna-XM_011660149.1	uncharacterized LOC105436010	1615.37	-1.4328	2.60321e-05	-3.27096	1.79207e-08	-2.60114	4.88662e-10	-2.42874	4.53615e-06
rna-XM_011655134.2	ABC transporter A family member 1%2C transcript variant X3	115.395	-1.1536	0.00587917	-1.39306	0.000562148	-1.57171	0.000105623	-1.72388	0.000167501
rna-XM_004138367.3	LOB domain-containing protein 21	220.767	1.12451	3.64408e-08	1.22363	3.68591e-07	3.97346	0.000136273	4.44498	0.00045322
rna-XM_031885368.1	uncharacterized LOC101212153	174.678	-1.34167	0.00054381	-2.51122	5.97203e-11	-2.8171	1.25165e-10	-2.76676	8.35302e-06
rna-XM_004142257.3	U-box domain-containing protein 21	1044.46	-2.10621	0.00227799	-2.74318	8.83504e-05	-2.33889	4.66312e-05	-2.25767	0.00036594
rna-XM_011661992.2	bark storage protein A	9658.64	-1.34499	5.30585e-07	-3.5618	1.34846e-12	-2.2656	0.00164216	-2.29878	0.00449553
rna-XM_004142455.3	uncharacterized LOC101205503	3095.58	-1.39196	8.31513e-06	-2.65135	4.06522e-20	-2.16641	6.55532e-06	-2.13095	0.000101214
rna-XM_004139145.3	endogenous alpha-amylase/subtilisin inhibitor	32158.3	-1.48164	2.04176e-08	-5.68086	3.82804e-25	-3.46641	6.84758e-06	-3.7171	4.13188e-06
rna-XM_004138689.3	uncharacterized LOC101219952	3009.61	1.03933	2.72218e-05	1.88179	2.37096e-66	5.93544	3.18984e-05	4.7204	0.00823355
rna-XM_004145674.3	UDP-glycosyltransferase 74E2	6851.26	-1.20771	4.4012e-10	-2.57641	1.24256e-21	-1.449	2.81056e-07	-1.65	6.50077e-06
rna-XM_004142087.3	linoleate 13S-lipoxygenase 2-1%2C chloroplastic	2285.99	-1.17178	5.44463e-10	-1.60786	1.87191e-10	-1.60432	4.5431e-05	-1.36129	0.00993891
rna-XM_004145868.3	acidic endochitinase-like	2639.07	-1.95899	0.00453421	-4.94064	3.85943e-11	-3.76823	1.06405e-12	-2.89312	0.000151931
rna-XM_004139191.2	pathogenesis-related protein PR-4	38602.3	-3.08894	0.0021908	-6.73459	7.90939e-13	-4.95618	3.51083e-11	-4.78894	4.04752e-07
rna-XM_004146816.3	probable LRR receptor-like serine/threonine-protein kinase At1g51880	398.143	-1.3733	2.78827e-06	-3.27055	1.3747e-22	-2.56042	5.33163e-09	-1.60647	1.12999e-05
rna-XM_031885050.1	acidic endochitinase	5740.58	-2.12103	0.00141588	-5.17873	2.29555e-13	-3.0871	9.31384e-13	-1.96828	0.000117946
rna-XM_004135566.3	protein SRC2%2C transcript variant X2	690.978	-1.17128	1.91239e-06	-2.5962	2.55186e-14	-2.04778	0.00151894	-2.10166	0.00977121
rna-XM_011654749.2	uncharacterized LOC105435170	762.909	-1.0051	0.00264784	-2.48959	4.27976e-15	-2.14063	1.76984e-05	-2.01289	0.00318912
rna-XM_031881428.1	glucan endo-1%2C3-beta-glucosidase%2C basic isoform	2350.58	-4.39598	0.00534533	-9.80586	2.29177e-13	-5.92967	9.18999e-17	-6.59041	0.00226761
rna-NM_001305739.1	probable WRKY transcription factor 71	200.823	-1.45605	0.00797798	-2.25749	3.64579e-08	-2.44273	1.04383e-22	-2.38366	0.000184369
rna-XM_031880960.1	hypothetical protein%2C transcript variant X3	124.122	1.09133	0.000163951	1.68394	2.01186e-18	1.33195	0.00107111	2.14672	2.95527e-05
rna-XM_004139697.3	extensin-3	46861.2	-3.21083	0.000488832	-5.70968	9.00089e-13	-3.01673	6.19601e-12	-3.2182	2.04653e-06
rna-XM_004149940.3	AAA-ATPase At2g18193	1320.65	-1.38998	2.61562e-12	-2.01561	2.29751e-16	-1.50965	4.03674e-07	-2.26357	3.05262e-05
rna-XM_004143668.3	uncharacterized LOC101210685%2C transcript variant X2	185.177	1.91011	2.05038e-18	2.81294	8.50689e-42	1.18337	0.00802613	2.77912	1.15458e-10
rna-XM_004144068.3	IQ domain-containing protein IQM1%2C transcript variant X1	1611.84	-1.97384	0.00151491	-2.61791	8.71188e-05	-3.11014	1.42047e-06	-2.87431	0.000666099
-	-	431.014	-1.49424	0.00126828	-1.13568	0.000110312	-2.0733	1.19921e-06	-1.55538	0.00504554

## Sheet: Group B (170)
Gene_id	Annotation	BaseMean	Log2FC_CK7_CF7	Padj_CK7_CF7	Log2FC_CK14_CF14	Padj_CK14_CFP14	Log2FC_CK14_CZ14	Padj_CK14_CZ14
rna-XM_004137215.3	zinc finger protein CONSTANS-LIKE 2	2536.62	1.30279	1.16743e-10	2.26966	7.03875e-07	2.1389	7.51516e-05
rna-XR_969233.2	ras-related protein RABA4d%2C transcript variant X5	268.974	-1.7068	2.76346e-10	-2.31345	5.11656e-10	-2.0705	0.0025398
rna-XM_011655236.2	probable serine/threonine-protein kinase PBL3	700.24	-0.169041	0.316449	0.00443044	0.986631	-0.0314627	0.935089
rna-XM_004142109.3	dirigent protein 7	746.711	-2.64092	4.20209e-15	-3.69489	7.16428e-25	-3.09093	0.0012282
rna-XM_011655262.2	dirigent protein 22	1679.79	-1.52218	7.12476e-07	-2.38568	7.66199e-09	-2.15708	8.91839e-12
rna-NM_001305682.1	peroxidase 2-like	19403.5	-4.50444	4.02349e-26	-1.86715	1.58903e-05	-1.46031	0.00487413
rna-XM_011655265.2	peroxidase 2-like	2888.61	-2.75531	6.28167e-23	-1.49796	0.00102449	-1.61156	9.35574e-05
rna-XM_031883656.1	G-type lectin S-receptor-like serine/threonine-protein kinase LECRK3	2181.52	-1.11133	7.05123e-08	-1.49233	6.397e-05	-1.53894	0.000916205
rna-XM_004142160.3	cation/H(+) antiporter 20	1136.98	-1.65384	0.00507159	-3.07657	4.85665e-12	-3.03417	2.6052e-08
rna-XM_011656070.1	glycine-rich protein DOT1	911.546	-3.39044	2.54974e-15	-2.7809	0.000965989	-3.02329	0.000945962
rna-XM_004147863.3	17.6 kDa class I heat shock protein 3	475.346	-1.02989	0.00938841	-1.17402	0.000902256	-1.7006	0.00401419
rna-XM_031883891.1	laccase-7	561.423	-6.18302	9.06947e-26	-6.65894	1.32457e-05	-6.9934	0.00251179
rna-XM_011654646.2	G-type lectin S-receptor-like serine/threonine-protein kinase At1g11330%2C transcript variant X1	377.315	-1.3417	1.42868e-05	-2.20814	3.62415e-09	-1.54085	0.00778288
rna-XM_004146533.3	external alternative NAD(P)H-ubiquinone oxidoreductase B2%2C mitochondrial	691.812	-1.96277	2.0409e-10	-1.99086	1.22033e-08	-1.51751	0.000443773
rna-XM_031883882.1	calmodulin-binding protein 60 A%2C transcript variant X1	122.331	1.39735	0.000407038	1.97029	0.00721423	1.77118	0.00994619
rna-XM_011654849.2	pentatricopeptide repeat-containing protein At2g20710%2C mitochondrial-like	149.158	-1.32878	8.9161e-06	-2.64402	2.7547e-08	-2.50371	1.11741e-06
rna-XM_011655682.2	TLC domain-containing protein 4	919.144	-1.89145	5.44251e-08	-1.25858	0.00378437	-1.38304	0.00240667
rna-XM_004145971.3	protein transport protein Sec61 subunit alpha	202.833	-3.26988	3.90676e-11	-2.1069	0.0009246	-2.11109	0.00554886
rna-XM_004145549.3	uncharacterized LOC101216898	306.038	-3.93575	8.63843e-15	-4.81596	6.79766e-11	-3.7109	0.000168107
rna-XM_004145890.3	AAA-ATPase At2g46620	1214.31	-1.83658	2.22223e-07	-2.54112	0.000201248	-2.85905	7.1858e-05
rna-XM_004148737.3	MLO-like protein 6	1122.68	-1.00019	4.72654e-09	-1.00082	0.00138798	-1.10303	0.000136423
rna-XM_004143685.3	peroxidase 2-like	2087.48	-3.01572	1.55256e-07	-3.48288	1.44298e-20	-2.97567	8.46669e-06
-	-	3278.43	-5.89528	7.61774e-28	-5.38869	0.000225899	-7.94393	0.000360593
rna-XM_004149445.3	uncharacterized LOC101218879	755.937	-1.20619	4.20664e-07	-2.60101	1.07009e-06	-2.76135	7.95742e-07
rna-XM_004149430.3	chitinase 10	167.309	-1.91371	0.000555309	-3.67013	1.75663e-06	-3.95823	5.31421e-08
rna-XM_011657930.2	sericin-1-like	6623.63	-3.71397	1.64899e-12	-3.59973	9.09082e-05	-3.41535	0.000468467
rna-XM_004142693.3	hypothetical protein	1063.24	-1.1632	8.58743e-08	-1.00838	7.39654e-05	-1.05	0.00105626
rna-XM_011657945.1	uncharacterized LOC105435696	66.1589	-2.21315	8.37367e-06	-3.17579	1.4533e-08	-3.59728	1.78732e-06
rna-XM_004135311.3	protein ZINC INDUCED FACILITATOR-LIKE 1%2C transcript variant X3	1339.12	-1.50669	3.69012e-07	-1.40114	1.53875e-07	-1.38558	9.8063e-06
rna-XM_031885300.1	protein GLE1%2C transcript variant X2	869.167	-2.29358	3.46718e-16	-1.88505	1.93424e-05	-1.31213	0.00482321
rna-XM_004135154.3	protein NRT1/ PTR FAMILY 2.13	115.846	-2.23512	1.38573e-06	-2.44268	1.04452e-05	-3.38929	0.00250639
rna-XM_011657417.2	protein BIG GRAIN 1-like E	225.454	1.50171	3.33909e-22	2.33955	2.3169e-09	3.07991	3.70557e-12
rna-XM_004135381.3	cytochrome P450 CYP749A22	366.991	-4.91177	7.05946e-21	-3.90988	6.31251e-08	-4.26414	3.91703e-06
-	-	883.95	-1.17258	1.27372e-08	-1.80017	0.00312402	-2.00016	0.0017086
rna-XR_004216676.1	uncharacterized LOC116404001	412.233	-1.8992	8.08423e-10	-2.64666	4.08201e-08	-2.4655	2.68392e-10
rna-XM_004142359.3	annexin D4	809.361	-1.44382	8.30572e-15	3.27306	0.000353978	6.75178	3.75825e-10
rna-XM_004148656.3	AAA-ATPase ASD%2C mitochondrial	497.536	-2.21185	1.0132e-05	-3.08048	2.38919e-05	-2.91777	0.00146388
rna-XM_004141481.3	probable nucleoredoxin 1	3211.99	-1.61202	2.60215e-14	-1.42423	1.48985e-07	-1.25637	0.00241516
rna-XM_011656796.2	probable xyloglucan endotransglucosylase/hydrolase protein 7	723.869	1.71359	1.65618e-08	4.48851	6.80934e-05	5.28281	9.01335e-06
rna-XM_011660082.2	uncharacterized LOC105435981	220.247	-2.74231	9.11253e-09	-2.05742	3.51153e-05	-1.98754	9.8063e-06
rna-XM_011660083.2	uncharacterized LOC105435982	249.392	-4.95995	2.22343e-23	-3.89515	5.02091e-07	-3.76745	3.1799e-06
rna-XM_004153791.3	peroxidase 24	597.11	1.16654	6.50534e-07	-1.47945	0.00217121	-2.25513	0.000251843
rna-XM_011658410.2	ent-kaurenoic acid oxidase 1	198.746	1.2827	3.84008e-08	3.3903	1.25306e-14	3.88682	2.85407e-10
rna-XM_031886534.1	protein TIFY 9%2C transcript variant X1	260.432	-1.70765	3.77737e-08	-2.23775	3.04387e-12	-1.86387	0.00456552
rna-XM_011658491.2	LRR receptor kinase BAK1	128.828	-2.33742	2.53084e-06	-3.2765	4.36431e-10	-3.27561	4.96959e-07
rna-XM_004140019.3	uncharacterized LOC101216311	102.189	-1.27417	0.004534	-1.80408	0.000355123	-2.29584	0.00190453
rna-XM_004139887.3	xanthohumol 4-O-methyltransferase	2752.71	-1.24888	1.14755e-05	-2.72556	1.34473e-26	-2.29695	0.000251637
rna-XM_011660105.2	transcription factor JUNGBRUNNEN 1	241.203	-1.33844	1.94475e-06	-1.79076	5.6333e-06	-1.68805	3.37165e-06
rna-XM_004145703.3	E3 ubiquitin-protein ligase WAV3%2C transcript variant X1	631.221	-1.00075	0.000489727	-2.74034	6.40421e-06	-2.69721	4.09727e-05
rna-XM_004143073.3	expansin-A4	652.623	-1.0176	5.07743e-07	-1.605	0.000126714	-1.44151	0.00208775
rna-XM_031886484.1	probable WRKY transcription factor 33-like%2C transcript variant X1	95.5214	-2.21227	3.78189e-13	-2.5991	1.03967e-11	-2.73558	2.16693e-07
rna-XM_004151286.3	major allergen Pru ar 1	1198.9	-1.71215	0.00204922	-1.61507	0.00388027	-2.0594	0.000387481
rna-XM_011659001.2	pathogen-related protein%2C transcript variant X7	2616.82	-2.98173	5.31343e-06	-1.90599	0.00016961	-2.54029	0.00863593
rna-XM_011659140.2	uncharacterized LOC105435860	2148.01	-1.24696	1.94562e-06	-1.70151	0.00116344	-1.69094	0.00611808
rna-XM_004146651.3	class V chitinase	189.791	-2.22594	0.000148764	-3.84335	1.7481e-16	-4.23396	1.94594e-05
rna-XM_004143258.3	pleiotropic drug resistance protein 2	1413.28	-1.43731	2.97884e-11	-1.08718	0.00130993	-1.14873	0.00351313
rna-XM_004143294.3	RING-H2 finger protein ATL70	86.2071	-1.00351	0.00810123	-2.15499	5.12817e-07	-1.97315	9.90193e-06
-	-	305.754	-3.45158	0.00696944	-3.72637	1.52391e-05	-3.74636	0.00174204
rna-NM_001280670.1	probable mannitol dehydrogenase-like	141.703	-5.23072	5.78856e-16	-5.14511	1.01749e-34	-4.0704	2.4433e-09
rna-XM_004143434.3	L-ascorbate oxidase	4581.88	-1.75139	0.00579525	-2.59082	2.3158e-07	-2.21978	0.000105117
rna-XM_004149941.3	AAA-ATPase At3g50940	420.065	-4.11519	5.72858e-18	-3.53232	2.42387e-21	-2.84867	0.00841843
rna-XM_031886712.1	aspartyl protease family protein 1	491.657	-1.18427	0.000112247	-2.85497	2.91195e-12	-3.21845	1.28588e-06
rna-XM_004134897.3	probable serine/threonine-protein kinase PBL7	256.897	-1.89825	2.15435e-08	-2.38253	4.14681e-10	-1.9147	0.0016349
rna-XM_004134626.3	E3 ubiquitin-protein ligase ATL41	283.888	-1.6807	2.40019e-06	-1.40718	0.000872407	-1.30159	0.00401487
rna-XM_031886720.1	two-component response regulator ORR24%2C transcript variant X2	201.111	-1.83461	1.1557e-05	-3.19017	3.23509e-22	-3.03304	1.36485e-05
rna-XM_004134594.3	putative germin-like protein 2-1	708.287	-5.41774	3.34717e-15	-7.13824	5.31221e-05	-7.81501	0.000295406
rna-XM_004151411.3	umecyanin	1909.61	-2.4145	0.000163436	-2.09524	0.00640407	-2.39862	0.00264968
rna-XM_004144483.3	glycine-rich protein	3074.2	-3.82089	0.00158473	-3.49826	1.54374e-13	-3.49338	6.55918e-06
rna-XM_004144545.3	S-type anion channel SLAH1	61.3449	-1.59343	3.57529e-06	-2.87879	8.45981e-10	-2.37889	1.96417e-06
rna-XM_004144544.2	dirigent protein 19	117.757	-1.68578	0.000235684	-2.59217	0.00423521	-2.63053	0.000429685
rna-XM_004136784.3	peroxidase P7	2380.07	0.0492899	0.839932	0.275008	0.47878	0.217337	0.586242
rna-XM_031889003.1	7-deoxyloganetin glucosyltransferase	1381.78	-1.66717	8.51153e-10	-3.35859	4.67328e-05	-1.84283	3.01229e-08
rna-XM_011660559.2	basic form of pathogenesis-related protein 1	128.75	-7.31545	8.71188e-05	-6.79428	9.62385e-15	-6.14588	2.88928e-16
rna-XM_004148875.3	protein NOI4	1120.4	-1.61851	3.77314e-06	-1.75559	0.000368519	-1.8632	0.000715839
rna-XM_004150203.3	pirin-like protein	448.054	-1.20916	3.29211e-05	-2.77101	1.99321e-10	-3.30045	9.09964e-09
rna-XM_004139839.3	WRKY transcription factor 71	492.197	-1.22778	1.00733e-10	-1.73712	2.655e-10	-1.87776	5.67725e-09
rna-XM_011660832.2	psbP domain-containing protein 4%2C chloroplastic%2C transcript variant X2	168.723	1.31811	8.21004e-16	1.03844	0.00370219	1.51274	0.00842912
rna-XM_031888994.1	cadmium/zinc-transporting ATPase HMA2-like%2C transcript variant X1	2381.87	1.02107	1.64937e-11	1.00064	0.00165757	1.3909	0.0066833
rna-XM_031888729.1	uncharacterized isomerase BH0283%2C transcript variant X3	2652.73	-1.38182	9.38134e-12	-1.50114	7.81373e-06	-1.17835	0.00124428
rna-XM_004136099.3	transcription factor MYB78	4668.97	-1.64015	3.19306e-08	-1.66637	0.00610545	-1.86341	0.00343904
rna-XM_004135847.3	4-coumarate--CoA ligase 2	400.104	-2.6488	8.76681e-14	-4.17122	1.33311e-30	-4.24382	0.00024623
rna-XR_004217978.1	uncharacterized LOC116404959	368.077	-1.74094	2.7495e-09	-2.71004	6.3891e-23	-2.15821	1.14356e-05
rna-XR_004218373.1	uncharacterized LOC116405210	2648.84	-2.87832	2.52358e-09	-4.71784	3.11072e-23	-5.76529	1.56761e-12
rna-XM_004145255.3	cationic peroxidase 1	616.004	-5.55571	3.94348e-09	-2.48899	4.58947e-06	-2.78624	3.61637e-06
rna-XM_004145179.2	endochitinase EP3	1812.9	-3.3214	1.30525e-06	-4.46636	3.01689e-13	-5.01611	3.17037e-11
rna-XM_004135674.3	berberine bridge enzyme-like 18	3810.45	-4.43996	3.49887e-07	-5.01099	1.89145e-13	-4.64177	3.49475e-10
rna-XM_011660896.2	berberine bridge enzyme-like 18	154.469	-3.58	5.08391e-25	-2.5542	8.12317e-06	-2.52676	6.71882e-10
rna-XM_031880566.1	phosphoacetylglucosamine mutase%2C transcript variant X2	294.246	-2.31089	0.000152433	-1.61	4.36583e-06	-1.44231	0.00527281
rna-XM_031880165.1	vesicle-associated protein 2-1-like	99.3275	-1.07185	0.00874953	-2.41511	0.00017286	-2.40599	0.000295406
rna-XR_004217463.1	CRM-domain containing factor CFM3%2C chloroplastic/mitochondrial%2C transcript variant X5	326.842	1.02551	1.43438e-15	1.41653	0.00191384	2.71659	1.36738e-09
rna-XM_004144005.3	sucrose synthase%2C transcript variant X1	3343.92	-2.20023	6.20944e-17	-1.38444	1.49441e-05	-1.03961	0.000232623
gene-LOC116402246	-	154.462	-1.81023	0.00646571	-5.87282	2.70453e-13	-5.84506	6.38041e-12
rna-XM_004138991.3	NAD(H) kinase 1	2700.6	-1.18767	1.05207e-07	-1.55397	5.71843e-05	-1.492	0.004755
rna-XM_004139078.3	uncharacterized LOC101216872	80.7547	-1.95188	5.22619e-05	-2.56027	6.0995e-06	-3.15637	1.77068e-07
rna-XM_004139095.3	E3 ubiquitin-protein ligase PUB23	148.578	-2.39298	7.81679e-07	-3.15369	1.47826e-12	-2.94934	2.43034e-05
rna-XM_004138247.3	zinc finger protein BRUTUS-like At1g74770	806.28	1.0419	1.89224e-05	1.47973	0.00016961	1.48408	0.00929649
rna-XM_004138107.3	ABC transporter A family member 2	612.039	-1.43669	1.36964e-05	-1.94795	1.3982e-05	-1.66832	0.00139906
rna-XM_004138108.3	ABC transporter A family member 7	486.81	-1.60322	2.4092e-08	-2.28133	7.44113e-06	-2.06067	0.000313848
-	-	193.789	-3.92672	1.59111e-20	-3.27963	4.36431e-10	-3.54061	0.00294357
-	-	132.366	-3.69283	4.22954e-08	-3.68942	7.22084e-10	-3.18187	0.00152293
rna-XM_004139178.3	hypothetical protein	160.966	-1.36359	6.34122e-08	-1.60808	0.00144924	-1.9956	0.00012892
rna-XM_031880736.1	branched-chain-amino-acid aminotransferase-like protein 1%2C transcript variant X2	1508.34	-2.84197	8.30075e-14	-2.06621	9.04682e-06	-1.74399	0.00334148
rna-XM_004139144.3	miraculin	5639.09	-6.48299	2.01186e-18	-6.45311	7.51209e-13	-6.26643	1.57641e-09
rna-XM_004144708.3	pyrophosphate-energized vacuolar membrane proton pump 1	1854.46	-1.54034	6.35252e-08	-1.92591	0.00194571	-2.24178	0.000539671
rna-XM_004149045.3	transcription factor MYB36	441.092	1.27482	4.05823e-17	2.42711	2.45257e-08	2.52593	5.19485e-05
rna-XM_031880618.1	(R)-mandelonitrile lyase 1-like	2146.81	-3.40185	5.56121e-06	-4.40474	1.66681e-06	-4.75664	4.01785e-05
rna-XM_011650668.2	cytochrome P450 CYP73A100	335.468	-3.59028	1.48909e-16	-4.7122	5.38543e-33	-5.27817	1.98558e-05
rna-XM_004152792.3	endoglucanase 7	739.385	-1.17388	3.17343e-09	-1.30555	0.000931123	-1.50086	0.000192435
rna-XM_011650865.2	protein SIEVE ELEMENT OCCLUSION B	309.098	1.01774	2.65493e-05	2.65822	5.69869e-08	2.96674	0.000101214
rna-XM_004154206.3	probable carboxylesterase 13	579.36	-1.38418	4.2472e-09	-2.54255	9.32169e-13	-1.29189	0.00295341
rna-XM_011650897.2	leucine-rich repeat extensin-like protein 3	683.481	-1.61575	1.47725e-05	-1.42862	0.00609763	-1.49328	0.000146459
rna-XM_004142973.3	probable LRR receptor-like serine/threonine-protein kinase At3g47570	143.555	-2.84571	8.61623e-10	-3.03495	3.71651e-11	-2.96392	1.82632e-09
-	-	228.515	-3.235	2.33226e-09	-4.67948	1.34473e-26	-4.85682	2.94308e-13
rna-XM_011651533.2	flotillin-like protein 4	198.512	-0.28379	0.0517357	-0.414388	0.236802	-0.416329	0.299709
rna-XM_011651901.1	glycine-rich cell wall structural protein 2	238.456	-3.94881	1.67009e-08	-4.51421	6.67281e-12	-3.83891	0.000145136
-	-	852.052	-2.0666	1.01052e-08	-2.52169	1.32144e-05	-3.16338	4.51832e-06
rna-XM_004138748.3	peroxidase 51	122.402	-6.60364	1.98859e-07	-3.11882	1.49717e-06	-3.66139	0.0016349
rna-XM_011651715.2	syntaxin-132	356.228	-2.69286	2.99389e-11	-2.37858	1.18116e-08	-1.87712	0.000432829
rna-XM_011651729.2	cytochrome P450 81Q32	1438.21	-1.45915	5.14667e-10	-1.69067	1.37371e-15	-1.39615	4.09727e-05
rna-XM_011651756.2	cytochrome P450 89A2	1506.63	1.21561	3.5475e-07	2.49136	0.00277886	2.41375	0.00881587
rna-XM_004147211.3	uncharacterized LOC101212248	300.282	-2.25197	7.4738e-13	-2.78054	2.18954e-11	-2.09291	3.83717e-05
rna-XM_004147891.3	lipid transfer-like protein VAS	1180.66	-1.49579	8.06002e-13	-1.67437	4.7153e-19	-1.09714	0.000934641
rna-XM_004149312.3	lactoylglutathione lyase GLX1	2485.08	-3.90328	0.00351934	-4.66961	1.32401e-09	-4.40189	5.37589e-07
rna-XM_004152868.2	thiamine thiazole synthase%2C chloroplastic	3239	1.68262	4.1029e-17	4.69544	9.19496e-08	5.24699	4.13802e-09
rna-XM_004133730.3	hypothetical protein%2C transcript variant X1	591.046	-2.5663	4.06763e-17	-2.63436	0.000244921	-2.53677	0.00252757
rna-XR_004215341.1	uncharacterized LOC116402739	467.862	-1.62234	1.10274e-13	-2.06379	4.4444e-12	-2.01859	1.51471e-06
rna-XM_004134368.3	1-aminocyclopropane-1-carboxylate oxidase homolog 1	2535.53	-5.57185	3.23461e-10	-3.30036	0.000844692	-3.25132	0.00845958
rna-XM_004134028.3	1-aminocyclopropane-1-carboxylate oxidase homolog 1	3396.48	-2.7137	2.62148e-21	-2.17428	7.71684e-05	-2.13944	0.00308965
rna-XM_004134042.3	glu S.griseus protease inhibitor	9934.55	-5.05714	6.28692e-10	-4.87085	4.94963e-11	-5.13319	1.05654e-06
rna-XM_004134376.3	uncharacterized protein At2g34160	3238.2	-1.73808	9.95029e-12	-2.69665	3.65111e-07	-2.94431	9.69943e-09
rna-XM_004148118.3	MDIS1-interacting receptor like kinase 2	125.591	-1.85723	5.78023e-09	-2.02726	8.32086e-14	-1.95934	0.000396341
-	-	442.853	-1.98072	7.86208e-12	-1.93799	0.000557379	-1.90748	3.68896e-06
rna-XM_004149926.3	basic blue protein-like	495.27	-7.55397	1.58326e-13	-3.57711	5.39055e-13	-3.90374	2.20255e-13
rna-XR_004215203.1	uncharacterized LOC116402697%2C transcript variant X3	345.523	-2.16415	0.000383895	-2.30486	2.98074e-07	-2.5975	0.00264968
rna-XM_004151353.3	MLP-like protein 28	7004.3	1.00836	1.64363e-06	3.43818	1.26796e-07	2.78155	0.00938681
-	-	379.67	-3.92767	1.04331e-08	-2.30338	3.86055e-06	-2.60456	0.00184297
rna-XR_969048.2	uncharacterized LOC105434928	514.488	-1.44845	6.3195e-07	-1.65348	0.000463305	-1.52079	0.00993891
rna-XM_004144394.3	GDSL esterase/lipase 1	659.739	-2.44862	1.51421e-13	-2.53601	2.21216e-06	-2.72814	0.000772052
rna-XM_004149683.3	acyl-CoA--sterol O-acyltransferase 1	107.635	-1.13714	0.000819289	-2.29844	0.000534436	-1.88289	0.0092607
rna-XM_004152487.3	WRKY transcription factor 72A	355.636	-1.26293	1.31048e-05	-1.80102	0.000782012	-1.99148	7.74479e-05
rna-XR_004214030.1	hypothetical protein%2C transcript variant X2	232.126	1.3639	1.49868e-05	2.00366	2.97141e-08	3.87228	8.67148e-28
rna-XM_004137667.3	trihelix transcription factor GT-3b	4386.51	-1.37407	4.38033e-10	-2.43596	0.000462449	-3.28725	0.000108228
rna-XM_004137696.3	uncharacterized LOC101218677	1500.85	-2.0666	8.396e-12	-3.55418	3.60263e-06	-3.89199	1.28228e-06
rna-XM_031882580.1	L-type lectin-domain containing receptor kinase S.4	290.873	-1.05919	2.2205e-05	-1.97201	1.84402e-21	-1.45814	0.000303195
rna-XM_004137900.3	exocyst complex component EXO70H1	2055.9	-3.2512	2.85961e-21	-2.19988	2.13864e-05	-2.75733	1.02198e-10
rna-XM_004136460.3	NDR1/HIN1-like protein 10	2263.63	-1.41004	8.18269e-08	-2.15808	0.000232051	-2.56061	2.11735e-06
rna-XM_011653729.2	NDR1/HIN1-like protein 10	401.587	-2.06891	9.03045e-05	-2.54492	9.53311e-05	-3.63182	1.17883e-05
rna-XM_004136674.3	calcium-dependent protein kinase 26	182.975	-1.36504	1.03473e-05	-3.01156	7.45748e-07	-3.31413	0.000268715
rna-XM_004136683.3	uncharacterized LOC101202742	106.717	-2.09515	3.48586e-06	-3.43361	4.01475e-08	-4.09186	2.88928e-16
-	-	302.778	-1.39124	1.85471e-05	-1.70139	2.47677e-08	-1.65902	9.2778e-10
rna-XM_011654067.2	probable LRR receptor-like serine/threonine-protein kinase At1g51810	640.163	-1.48072	3.5202e-05	-3.5589	2.74669e-34	-3.62524	3.03446e-12
rna-XM_004146814.3	putative leucine-rich repeat receptor-like protein kinase At2g19210	557.436	-1.16797	0.000268251	-2.06816	3.19831e-05	-1.81975	0.00893607
rna-XM_011653651.2	E3 ubiquitin-protein ligase AIRP2%2C transcript variant X2	99.8381	-1.69215	6.69704e-08	-3.41811	5.23873e-09	-4.06812	5.45993e-06
rna-XM_004136236.3	7-deoxyloganetin glucosyltransferase	2042.51	-2.45957	1.58333e-11	-2.69335	9.63911e-13	-3.28878	9.11743e-06
rna-XM_011654262.2	uncharacterized LOC105435032	600.911	-1.38402	0.0012939	-2.36117	2.04773e-06	-2.12037	0.00118722
gene-LOC101205488	-	366.138	-1.29058	1.90074e-05	-1.59352	0.000308275	-1.58678	0.00193254
rna-XM_004150213.3	hypothetical protein	527.239	-1.19194	1.39055e-08	-1.09275	0.000400671	-1.12389	0.00945086
-	-	307.539	-4.27769	8.46875e-11	-4.58811	1.41964e-10	-4.34967	1.75682e-06
-	-	2080.88	-3.04962	1.2681e-23	-2.68276	5.10177e-09	-3.05381	3.55212e-11
rna-XM_004152229.2	bifunctional aspartate aminotransferase and glutamate/aspartate-prephenate aminotransferase	7450.13	-0.652775	0.00208235	-1.66337	3.87859e-14	-1.84975	0.0424268
rna-XM_004152195.3	epoxide hydrolase A	2903.47	-1.11485	2.08291e-07	-1.94768	0.000116078	-1.91145	0.000420658
rna-XM_011654719.2	uncharacterized LOC101222760	815.908	-1.29135	1.97762e-05	-2.53763	6.31251e-08	-2.47672	0.00754775
rna-XM_011654740.2	hypothetical protein	332.903	1.89576	4.34001e-15	3.94809	1.58816e-07	4.91439	3.25097e-09
rna-XM_004152059.3	probable phospholipid hydroperoxide glutathione peroxidase%2C transcript variant X1	1492.19	-2.2174	1.00396e-13	-1.74355	0.0019405	-2.13183	0.000325869
rna-XM_004152030.3	pirin-like protein	1698.28	-1.19932	3.72913e-05	-2.12714	1.35377e-13	-2.37695	2.16693e-07
rna-XR_004215977.1	uncharacterized LOC116403297	342.286	-5.03058	7.93351e-40	-3.82182	4.97334e-10	-3.50075	0.000232623
rna-XM_004145147.1	stigma-specific STIG1-like protein 1	898.96	-7.4608	3.17297e-08	-3.63791	2.57611e-06	-3.74201	3.14312e-06
rna-XM_011654848.2	dehydrin Rab18	117.269	0.455907	0.16632	-0.187754	0.842764	-0.562411	0.504425
rna-XM_004147716.3	probable glutathione S-transferase parC	4306.12	-1.92797	7.15091e-05	-2.45197	1.30434e-11	-2.35002	3.45421e-07
-	-	93.0166	-1.21309	0.000157575	-2.28438	0.000502905	-2.34469	0.00244913

## Sheet: Forl_7_dpi_unic (155)
Gene_id	Annotation	BaseMean	Log2FC_CK7_CZ7	padj_CK7_CZ7
-	-	226.385	1.159	9.13325e-09
rna-XM_004149356.3	leucine-rich repeat receptor-like tyrosine-protein kinase PXC3	213.77	-1.15255	0.000250699
-	-	128.357	-1.08569	0.00540737
rna-XM_031883821.1	cell division control protein 2 homolog C	51.6588	1.16006	0.00251627
rna-XM_011656053.1	ESX-1 secretion-associated protein EspE	108.917	2.31376	2.76809e-06
rna-CusaM_p03	-	263.493	-1.05205	0.00800559
-	-	103.161	-1.55638	0.00031694
rna-XR_004215986.1	uncharacterized LOC116403302%2C transcript variant X1	51.4117	-1.57199	0.00196366
rna-XM_004142128.3	54S ribosomal protein L19%2C mitochondrial	479.347	-1.12896	3.93573e-05
rna-XM_004145044.3	oxygen-evolving enhancer protein 3-2%2C chloroplastic	1992.21	1.02547	7.70513e-10
rna-XM_031884310.1	phosphatidylinositol:ceramide inositolphosphotransferase 2%2C transcript variant X2	1968.4	-1.2586	6.25333e-05
rna-XM_004148567.3	protein trichome birefringence-like 3	38.3655	1.42258	0.00051426
rna-XM_011655588.2	fatty acid amide hydrolase%2C transcript variant X1	58.3377	2.17048	3.43838e-07
rna-XM_011655626.2	aspartic proteinase nepenthesin-1	72.1657	2.46294	1.99546e-11
rna-XM_004141356.3	cyclin-D5-2%2C transcript variant X1	30.6182	-2.45105	4.38916e-06
rna-XM_004141252.3	probable xyloglucan glycosyltransferase 12	2166.21	-1.19204	1.39166e-05
rna-XM_004141287.3	17.3 kDa class II heat shock protein	1910.18	-1.20991	1.59452e-07
rna-XM_004145492.3	G2/mitotic-specific cyclin-2	95.0327	1.04139	0.000235661
rna-XM_004145513.3	cyclin-dependent kinase B2-2	80.0081	1.20896	0.000309008
rna-XM_004145844.3	cell division cycle 20.2%2C cofactor of APC complex	67.3888	1.11829	0.000310113
-	-	103.475	-1.24197	0.00341991
rna-XM_011656563.2	probable serine/threonine-protein kinase kinX%2C transcript variant X2	203.664	1.10192	2.57038e-06
rna-XM_004147245.3	serine carboxypeptidase-like	551.284	1.03006	1.06934e-05
rna-XM_004147665.3	glycerol-3-phosphate acyltransferase 5	134.131	2.09357	0.000385463
-	-	32.2937	1.16189	0.00949748
rna-XM_004149766.3	psbP-like protein 1%2C chloroplastic	125.285	1.06654	0.000187241
rna-XM_004142717.3	protein FIZZY-RELATED 3	46.5759	1.23031	0.000159623
rna-XM_004135172.3	protein WVD2-like 7	156.56	-1.02936	0.00530714
rna-XM_004137984.3	bidirectional sugar transporter SWEET10	35.0568	1.87861	1.23412e-05
rna-XM_031885904.1	glycine-rich cell wall structural protein 2	95.5306	1.95623	3.79023e-06
rna-XM_031885904.1	glycine-rich cell wall structural protein 2	55.4438	1.42624	0.000239629
-	-	80.0812	1.11011	0.00125216
rna-XM_031888683.1	BAG family molecular chaperone regulator 5%2C mitochondrial%2C transcript variant X1	114.19	1.32764	0.00147915
rna-XM_004137985.3	omega-hydroxypalmitate O-feruloyl transferase%2C transcript variant X2	266.063	1.66014	0.00029059
rna-XM_011658026.2	CBL-interacting serine/threonine-protein kinase 1%2C transcript variant X2	209.968	1.15611	2.80867e-07
rna-XM_004138451.3	probable glycerol-3-phosphate acyltransferase 8	320.148	1.16683	1.7796e-10
rna-XM_004138450.3	cytochrome P450 86A8	81.0499	1.75036	1.00351e-05
rna-XM_011658162.2	serine/threonine-protein kinase-like protein CCR4	395.329	-1.18975	0.000151967
rna-XM_004145699.3	UDP-xylose transporter 1	42.6118	1.79815	8.99338e-05
rna-XM_004145704.3	phenylalanine ammonia-lyase	373.722	1.07823	0.000877934
rna-XM_004145710.3	heavy metal-associated isoprenylated plant protein 3	2804.05	-1.21501	3.08122e-06
rna-XM_004145753.3	fatty acyl-CoA reductase 3	274.373	1.06267	0.00857094
-	-	311.108	-1.10401	0.000151313
-	-	47.1012	-1.02184	0.00216609
rna-XM_011657012.2	heptahelical transmembrane protein ADIPOR1	89.3045	1.24968	2.96561e-05
rna-XM_004144238.3	uncharacterized LOC101207424	59.3657	-1.29349	0.00450745
rna-XM_011659070.2	ATP-citrate synthase beta chain protein 2	138.6	1.33343	9.80401e-08
rna-XM_031888256.1	uncharacterized LOC116401803	370.489	-1.20981	0.000417204
rna-XM_004149868.3	phenylalanine ammonia-lyase G4	173.904	1.09542	7.49581e-06
rna-XM_004140176.3	protein YLS3	109.88	2.97461	4.70721e-09
rna-XM_011657467.2	uncharacterized LOC101215616%2C transcript variant X1	31.259	1.32475	0.00310217
rna-NM_001287457.1	aquaporin PIP2-2	635.08	1.51207	2.03398e-06
rna-XM_011659391.2	GDSL esterase/lipase At5g03610	38.379	1.62077	4.45887e-05
-	-	66.3112	-1.11681	0.00748734
rna-XM_004141959.3	ethylene-responsive transcription factor ERF109	23.0523	-1.80384	0.00304676
rna-XM_004141850.3	microtubule-associated protein RP/EB family member 1C	52.1154	1.10283	0.00051426
rna-XM_031887046.1	rhamnogalacturonate lyase B	152.751	1.6447	1.85687e-10
rna-XM_004149930.3	purple acid phosphatase 5	155.795	1.03394	6.9975e-09
rna-XM_004146614.3	glycine-rich cell wall structural protein 2	162.855	1.41546	2.72218e-05
rna-XM_011659769.2	G2/mitotic-specific cyclin-2	38.992	1.14008	0.000937749
rna-XM_004134627.3	rac-like GTP-binding protein RAC13	33.8642	1.64216	0.00110185
rna-XM_004134592.3	uncharacterized LOC101209586	103.054	1.06998	1.61451e-07
rna-XM_004134516.3	CSC1-like protein ERD4	2936.03	-1.02151	7.68383e-05
rna-XM_004134593.3	photosystem I reaction center subunit psaK%2C chloroplastic	733.567	1.01175	7.04536e-08
rna-XM_004144866.3	uncharacterized LOC101204305%2C transcript variant X1	298.026	1.00471	1.03741e-05
rna-XM_004153224.3	cysteine protease XCP1	398.289	1.17194	7.78574e-06
rna-XM_011660364.2	glutamic acid-rich protein	530.688	-1.05243	0.00035822
rna-XM_031889394.1	60S ribosomal protein L21-1	525.437	1.56278	2.14924e-05
rna-XM_004136844.3	protein PELPK1-like	776.162	2.19108	7.22631e-10
rna-XM_011660521.2	protein PELPK2-like	430.93	2.27367	3.1582e-08
rna-XM_004136933.3	caffeoyl-CoA O-methyltransferase 5	872.735	1.208	2.8642e-08
rna-XM_011660714.2	non-specific lipid-transfer protein-like protein At2g13820	469.29	1.03498	4.37111e-05
rna-XM_004149371.3	E3 ubiquitin-protein ligase At4g11680%2C transcript variant X2	36.7883	1.18109	0.00330082
rna-XM_011660865.2	glycine-rich protein 5	31.448	1.74409	0.000250699
rna-XM_011660957.2	ethylene-responsive transcription factor ERF098	303.589	-1.20217	6.78276e-05
rna-XM_004148834.3	histone H2AX	216.046	1.01086	6.83651e-06
rna-CsCp104	-	1312.9	-1.10483	6.58552e-05
rna-XM_004135906.3	cytochrome P450 86B1	172.266	1.11752	5.73826e-05
rna-XM_004135851.3	protein YLS3	138.518	1.03498	3.02577e-05
rna-XM_004135849.3	non-specific lipid-transfer protein 8	219.108	2.02523	0.00766206
-	-	74.2289	-1.29063	0.00310503
rna-XM_031889497.1	transcription factor ILR3-like	219.029	-1.3161	0.00343582
rna-XR_004218890.1	uncharacterized LOC116405790	59.3893	-1.00801	0.00171779
rna-XM_031889721.1	uncharacterized LOC116406021	202.438	-1.34093	0.000238
rna-XR_004219146.1	uncharacterized LOC116406082	269.866	-1.18307	0.000735352
rna-XM_031889884.1	IST1-like protein	104.53	-1.38018	4.58294e-06
rna-XM_004149097.3	transcription factor TGA1%2C transcript variant X1	351.109	-1.39767	0.00412031
rna-XM_004149093.3	inositol-3-phosphate synthase	224.657	2.31687	0.00304054
rna-XM_031886562.1	cellulose synthase A catalytic subunit 8 [UDP-forming]	150.387	1.02322	0.000966102
rna-XM_004151668.3	abscisic acid receptor PYL12	229.126	-1.06806	0.0032283
rna-XR_004215184.1	uncharacterized LOC116402686	160.679	-1.04339	0.00728163
rna-XM_011660037.2	uncharacterized LOC116403798	374.347	-1.09672	0.00151744
rna-XM_004150579.3	cytochrome P450 86A1	143.943	2.49398	4.56861e-10
rna-XM_004153642.3	laccase-3	92.0326	1.56609	9.07758e-07
rna-XM_004135487.3	phospholipase A1-Igamma1%2C chloroplastic	7009.05	-1.2248	4.51134e-05
rna-XR_004215242.1	uncharacterized LOC116402706	236.88	1.13631	0.000205984
rna-XM_011661951.2	uncharacterized LOC101208882	57.9561	1.58499	1.20541e-08
rna-XM_011661967.2	probable low-specificity L-threonine aldolase 1%2C transcript variant X4	301.369	3.24851	0.00930255
rna-XM_031883526.1	CASP-like protein 1B2	257.01	2.99421	3.76278e-05
rna-XM_004138120.3	GDSL esterase/lipase At1g74460	48.868	2.16969	0.00471722
rna-XM_031880900.1	probable anion transporter 6%2C chloroplastic%2C transcript variant X2	56.241	1.00096	0.000932522
rna-XM_004139349.3	calcium uptake protein%2C mitochondrial	549.758	-1.01909	0.00118225
rna-XM_004139190.2	photosystem II reaction center W protein%2C chloroplastic	604.657	1.00903	6.88831e-06
rna-CusaM_p03	-	146.141	-1.08909	0.00974635
rna-XM_011650552.2	uncharacterized LOC101220295%2C transcript variant X1	45.2544	-1.17406	0.00199279
rna-XM_011650574.2	alkaline/neutral invertase A%2C mitochondrial	347.606	1.07289	2.86481e-15
rna-XM_004138962.3	cytochrome P450 714C2%2C transcript variant X2	1421.02	-1.02242	6.2893e-06
rna-XM_004138919.3	serine hydroxymethyltransferase 4	750.335	1.01554	7.8624e-09
rna-XM_004138285.3	UDP-arabinopyranose mutase 1	42.5733	1.10247	0.00369848
-	-	43.7675	-1.30341	0.0012817
rna-XM_004138291.3	kinesin-like protein KIN-8A	26.8622	1.07646	0.00657921
rna-XM_004147016.3	extensin-1	196.042	2.1865	1.03691e-10
rna-XR_004214351.1	uncharacterized LOC116402001	77.5526	2.68001	2.21147e-06
rna-XM_004142946.3	GDSL esterase/lipase EXL3	308.064	1.06811	1.25249e-06
rna-CusaM_p03	-	120.457	-1.043	0.00122715
rna-XM_011651252.2	kinesin-like protein KIN-7N	45.1755	1.10871	0.00171046
rna-XM_004152644.3	phenylcoumaran benzylic ether reductase Betv6	154.91	1.49959	6.95737e-05
rna-XM_004152574.2	blue copper protein	52.8817	2.78196	2.69537e-09
rna-XM_004148382.3	EPIDERMAL PATTERNING FACTOR-like protein 2	97.3047	-1.75864	1.04054e-06
rna-XM_004138584.3	L-Ala-D/L-amino acid epimerase%2C transcript variant X1	30.5355	1.02029	0.00875678
rna-XM_004138744.3	mavicyanin	34.2639	1.18178	0.00627172
rna-XM_011651667.2	fasciclin-like arabinogalactan protein 7%2C transcript variant X1	62.2519	1.00218	0.00344577
rna-XM_004146091.3	uncharacterized LOC101215376	98.4392	1.14566	4.37111e-05
rna-XM_031882297.1	protein LOW PSII ACCUMULATION 3%2C chloroplastic	106.622	-1.37236	0.000138383
rna-XM_031881999.1	ethylene-responsive transcription factor ERF026-like	155.723	-1.72162	1.42926e-09
rna-XM_004152865.3	hypothetical protein%2C transcript variant X3	76.6788	1.08098	0.000992583
rna-XM_004152885.3	gibberellin 2-beta-dioxygenase 8%2C transcript variant X1	218.254	-1.15997	0.00182363
rna-XM_011652393.2	probable WRKY transcription factor 46	6700.05	-1.18566	1.27536e-05
rna-XR_004215656.1	uncharacterized LOC105434813%2C transcript variant X2	70.8811	-1.86338	2.63865e-07
rna-XM_011652693.2	adenylate isopentenyltransferase 5%2C chloroplastic	89.3451	1.16565	2.41283e-05
rna-XM_004134189.3	chitinase-like protein 2%2C transcript variant X2	213.768	1.01477	0.000644212
rna-XM_031881943.1	protein DETOXIFICATION 49	612.625	-1.18652	4.36889e-06
rna-NM_001280731.1	CEN-like protein 1-like	54.1454	1.9431	1.77706e-06
rna-XM_011652313.2	kinesin-like protein NACK1	44.1344	1.14397	0.00188044
rna-XM_004145801.3	GDSL esterase/lipase At5g37690	53.8421	2.2282	1.99333e-08
rna-XR_004215673.1	uncharacterized LOC105434899%2C transcript variant X1	131.254	-1.11484	0.00348341
rna-XM_011653197.2	rop guanine nucleotide exchange factor 12%2C transcript variant X1	1557.11	1.29908	1.22772e-09
rna-XM_004144362.3	4-coumarate--CoA ligase-like 6	55.1604	1.32726	0.000116859
rna-XM_004148531.3	chlorophyll a-b binding protein of LHCII type 1-like	2158	1.27518	4.58294e-06
-	-	83.5158	-1.40388	0.00263841
rna-XM_004137642.3	F-box/LRR-repeat protein 3%2C transcript variant X1	5715.77	-1.10396	0.000149066
rna-XM_004137680.3	glycerol-3-phosphate 2-O-acyltransferase 6	195.352	2.16042	1.64378e-09
rna-XM_004137865.3	laccase-4	93.967	1.11237	0.00183326
rna-XM_031882805.1	uncharacterized LOC101204931%2C transcript variant X2	53.7528	1.18274	0.00401005
rna-XM_011653598.2	uncharacterized LOC101206844	71.2847	-1.35271	1.71867e-05
rna-XM_011653645.2	probable beta-1%2C4-xylosyltransferase IRX9%2C transcript variant X2	40.41	1.2893	0.00516341
rna-XM_031881901.1	embryonic protein DC-8%2C transcript variant X1	100.557	-1.53075	1.62923e-07
rna-XM_031882345.1	actin%2C transcript variant X2	47.1	1.26108	0.000390909
rna-XR_004215749.1	small nucleolar RNA R64/Z200 family	4464.84	-1.33314	8.53437e-06
rna-XM_004152468.3	glyceraldehyde-3-phosphate dehydrogenase%2C cytosolic	1057.5	1.28082	4.80517e-17
rna-XM_004136221.3	blue copper protein%2C transcript variant X1	180.789	1.32305	1.33412e-10
rna-XM_004152257.3	calcium-dependent protein kinase 24	110.121	-1.11832	1.12212e-06
rna-XM_004149703.3	probable WRKY transcription factor 41	1444.22	-1.77956	0.00335609
rna-XM_004150496.3	abscisic acid 8'-hydroxylase CYP707A2	9812.25	-1.03762	9.57128e-10
rna-XM_004137156.3	caffeic acid 3-O-methyltransferase 1	913.697	1.03821	6.04554e-12

## Sheet: Forl_14_dpi_unic (261)
Gene_id	Annotation	BaseMean	Log2FC_CK14_CZ14	Padj_CK14_CZ14
rna-XM_004145400.3	lectin	38404.9	1.21613	0.00996447
rna-XR_180852.3	BURP domain protein USPL1	17313.9	2.61865	0.00101735
rna-XM_004141182.3	stem-specific protein TSJT1	16968.6	-1.35076	0.00817236
rna-XM_004146612.3	glycine-rich cell wall structural protein 2	14275.9	2.17687	0.00474303
rna-XR_969139.2	uncharacterized LOC105435025	13731.9	2.16333	0.000427906
rna-XM_004138410.3	BAG family molecular chaperone regulator 6	13158.2	-1.30041	3.8511e-05
rna-XM_011653533.2	non-specific lipid-transfer protein 1	12364.3	2.61077	0.00919974
rna-NM_001308871.1	heat shock cognate 70 kDa protein 2-like	11965	-1.32432	7.41671e-07
rna-CusaM_p03	-	10086	-2.16113	0.00464778
rna-XM_031883494.1	glycine-rich cell wall structural protein 1.8-like	9467.53	1.89789	0.00320124
rna-XM_004152754.1	calcium-binding protein	7459.12	1.737	0.00104563
rna-XM_004151433.3	hypothetical protein	7430.56	4.69226	7.16418e-05
rna-XM_004141483.3	probable nucleoredoxin 1-2	6899.09	1.56012	3.38725e-05
rna-XM_004137620.3	calcium-binding protein CML42	5848.89	-1.03141	0.00373737
rna-XM_004146797.3	polyubiquitin	5513.33	-1.68678	0.000348036
rna-XM_011661086.2	phospholipase A1 PLIP2%2C chloroplastic	5512	-1.86272	0.00845958
rna-XM_004148335.3	bax inhibitor 1	5215.92	-1.47745	0.00142021
rna-XM_004146327.3	plant intracellular Ras-group-related LRR protein 6	5178.69	-1.18388	0.0031427
rna-XM_004150953.3	probable aspartic proteinase GIP2	5157.09	1.00525	0.00147634
rna-XM_004135860.3	vicianin hydrolase	4273.9	4.1609	0.00123768
rna-XR_004215467.1	CO(2)-response secreted protease	4154.24	2.31269	1.18039e-05
rna-XR_004218745.1	28S ribosomal RNA	4148.84	-2.54493	0.000334446
rna-XM_004141483.3	probable nucleoredoxin 1-2	3930.83	1.93283	1.51471e-06
rna-CusaM_p39	-	3709.87	-1.73408	0.00619621
rna-XR_969337.2	COP1-interacting protein 7%2C transcript variant X4	3573.79	1.52558	0.000715839
rna-XM_011653194.2	uncharacterized LOC105434905	3523.56	-1.10162	0.000604817
rna-XM_011651126.2	NAC domain-containing protein 78%2C transcript variant X1	3519.88	-1.30795	0.00951041
rna-XM_031880674.1	peroxidase 10%2C transcript variant X1	3380.62	2.94658	0.000416526
rna-XM_004134288.3	BON1-associated protein 2	3125.74	-1.58672	0.00840293
rna-XM_004139645.3	subtilisin-like protease SBT3.6%2C transcript variant X1	3012.28	-1.57616	0.00119363
rna-XM_011655992.2	uncharacterized LOC101220453	3002.74	-1.84996	0.00104563
rna-XM_011660580.2	probable protein phosphatase 2C 63	2891.15	-1.3642	0.00401419
rna-XM_004146101.3	histidine kinase 1%2C transcript variant X1	2855.05	2.02757	0.00567214
rna-XM_004149962.3	protein arginine N-methyltransferase PRMT10	2592.52	1.24446	6.46544e-05
rna-XM_004147531.3	primary amine oxidase	2480.02	1.8908	0.00012892
rna-XM_004137292.3	probable calcium-binding protein CML27	2469.63	-1.39715	0.00708475
rna-XR_968922.2	uncharacterized LOC101214689	2425.81	1.9537	0.00521551
rna-XM_004135563.3	REF/SRPP-like protein At3g05500	2196.93	-2.04353	4.52856e-08
rna-XM_004143941.3	protein IQ-DOMAIN 14	2164.22	-1.61915	0.00806715
rna-XM_004140162.3	protein RETICULATA-RELATED 4%2C chloroplastic	2077.53	1.0385	0.00884561
rna-XM_004146171.3	probable pectinesterase/pectinesterase inhibitor 34	2049.43	1.69078	0.00675667
rna-XM_011657376.2	transcription factor TCP15	2020.76	2.3727	0.000539333
rna-XM_004139598.3	scarecrow-like protein 1%2C transcript variant X1	2011.15	-1.00184	5.7327e-05
rna-XM_004135461.3	F-box protein SKIP14	2003.04	-1.35454	0.0069689
rna-XM_004146571.3	receptor-like protein kinase HSL1	1986.13	1.26526	0.00855405
rna-XM_004134010.3	dCTP pyrophosphatase 1	1976.68	1.66685	0.000334446
rna-XM_011657050.2	2-oxoglutarate dehydrogenase%2C mitochondrial%2C transcript variant X2	1976.37	1.0585	0.00601324
rna-XM_004142701.3	heat shock cognate 70 kDa protein	1948.89	-2.67341	4.44658e-14
rna-XM_031882375.1	uncharacterized LOC101216376%2C transcript variant X1	1921.21	1.52252	0.000101214
rna-XM_011658973.2	probable purine permease 10	1898.3	1.39165	0.00369976
rna-XM_004139228.3	uncharacterized LOC101212549%2C transcript variant X1	1853	-1.08193	0.0093491
rna-XM_004143235.3	WD repeat-containing protein 3	1725.5	1.23972	0.00173378
rna-XM_031888311.1	transcription termination factor MTERF6%2C chloroplastic/mitochondrial	1705.78	1.63741	0.00271416
rna-XM_031886176.1	serine/arginine repetitive matrix protein 2%2C transcript variant X4	1669.41	2.48279	0.00261149
rna-XM_004134704.3	pectinesterase	1639.46	2.30036	0.00111469
rna-XM_004136252.3	BURP domain protein RD22	1636.13	2.61647	0.00174204
rna-XM_011660705.2	uncharacterized LOC105436119	1628.18	-1.73152	0.00394491
rna-XM_031888039.1	uncharacterized LOC101208940%2C transcript variant X2	1611.92	-1.24086	0.00869056
rna-XM_004143577.3	BAG family molecular chaperone regulator 2	1604.42	1.65249	0.00146275
rna-XM_004136083.1	UPF0496 protein 4	1588.32	-1.48865	0.00993891
rna-CusaM_p16	-	1579.06	-1.87353	0.00677746
rna-XM_004147651.3	zinc finger protein ZAT12	1578.18	-1.33076	0.00672028
rna-XM_004139658.3	malonyl-CoA:anthocyanidin 5-O-glucoside-6''-O-malonyltransferase-like	1493	2.10268	0.00101735
rna-XM_004136982.3	uncharacterized LOC101218044	1472.82	1.25123	0.00869056
rna-XM_004152181.3	GTP-binding protein SAR1A	1426.25	-1.16144	0.00923702
rna-XM_004144243.2	glycosyltransferase family 92 protein At1g27200	1365.06	-1.0076	0.00133654
rna-XM_004143190.3	cell number regulator 8	1339.83	-1.28757	0.00521096
rna-XM_011652788.2	transcription factor MYB108	1303.4	-1.32123	0.000603818
rna-XM_011655379.2	protein OCTOPUS	1279.84	2.13196	0.00254789
rna-XM_004134639.3	uncharacterized LOC101221431	1261.72	-1.13238	1.22361e-05
rna-XM_031880185.1	23 kDa jasmonate-induced protein%2C transcript variant X2	1257.81	6.89156	0.000715839
rna-XM_004148624.3	U-box domain-containing protein 27	1237.45	-1.59783	0.000237389
rna-XM_004154174.3	probable serine/threonine-protein kinase PIX13%2C transcript variant X1	1201.27	-1.26317	0.000263309
rna-XM_004147336.3	WAT1-related protein At5g64700	1162.54	1.49869	2.30346e-09
rna-XM_004144104.3	NDR1/HIN1-like protein 13	1135.34	-1.62391	0.0075842
rna-XM_031888324.1	allene oxide synthase%2C chloroplastic-like%2C transcript variant X2	1133.37	1.38016	0.00574026
rna-XR_968976.2	uncharacterized LOC101202857	1121.16	-1.27156	0.00554886
rna-XM_004148552.3	patellin-6	1115.84	1.96742	0.0096722
rna-XM_004148138.3	cytosolic endo-beta-N-acetylglucosaminidase 1	1105.91	1.08919	0.00122837
rna-XM_004144986.3	uncharacterized LOC101214568	1102.01	1.07888	0.00942855
rna-XM_004140262.3	microsomal glutathione S-transferase 3	1096.31	-1.3346	0.00036981
rna-XR_004216100.1	gamma aminobutyrate transaminase 1%2C mitochondrial%2C transcript variant X3	1087.54	3.73041	0.00157991
rna-XM_004147795.3	protein WALLS ARE THIN 1	1086.46	2.72824	0.00587652
rna-XM_011658916.2	MLO-like protein 6	1081.06	-2.07695	0.00896002
rna-XM_004135982.3	universal stress protein PHOS34	1070.84	-1.43925	0.00275695
rna-XM_004136513.3	protein trichome birefringence	1054.65	1.87867	0.0080995
rna-XM_004139715.3	phosphatidylinositol/phosphatidylcholine transfer protein SFH13%2C transcript variant X1	1029.8	1.01757	0.00329143
rna-XM_004144879.3	acetylserotonin O-methyltransferase	1029.76	3.65352	0.00113443
rna-XM_004143611.3	probable rRNA-processing protein EBP2 homolog	1016.43	1.25392	0.00787771
rna-XM_004137244.3	RHOMBOID-like protein 9%2C chloroplastic%2C transcript variant X1	1014.25	1.94936	9.51509e-06
rna-XM_031889006.1	uncharacterized LOC101202983%2C transcript variant X2	977.542	1.60445	0.00379787
rna-XM_004136177.3	probably inactive leucine-rich repeat receptor-like protein kinase At2g25790	976.19	3.00198	0.00823758
rna-XM_004144457.3	uncharacterized LOC101203089	970.99	-1.48275	0.00863505
rna-XM_004134764.3	phosphoglycolate phosphatase 2	960.989	-1.33158	0.00412543
rna-XM_004149457.3	protein SMAX1-LIKE 4	954.761	3.34415	0.00487584
rna-XM_011653504.2	uncharacterized LOC101216392	920.317	-1.20481	0.00754775
rna-XM_011658942.2	ankyrin repeat-containing protein At5g02620%2C transcript variant X1	903.197	1.47665	0.00196582
rna-XM_004150037.3	pumilio homolog 24%2C transcript variant X1	884.902	1.68716	0.0063576
rna-XR_004218590.1	28S ribosomal RNA	878.061	-3.15096	0.00105732
rna-XM_031880982.1	uncharacterized LOC101206125	875.206	1.32269	0.00740512
rna-XM_004150890.3	leucine-rich repeat receptor-like serine/threonine-protein kinase BAM1	864.874	2.10073	0.00568714
rna-XM_004143358.3	ruvB-like 2	853.454	1.18459	0.00778407
rna-XM_004138853.3	F-box protein PP2-B10	848.329	-2.02804	0.000130131
rna-XM_011661084.2	CTP synthase%2C transcript variant X1	835.304	1.1822	0.000631594
rna-XM_004147505.3	NAC domain-containing protein 87	811.991	-2.52677	0.000219587
rna-XM_004139782.3	nucleolar complex protein 3 homolog	805.791	1.17261	0.00616624
rna-XM_004141268.3	pathogen-associated molecular patterns-induced protein A70	797.332	1.27434	0.000944005
rna-XM_011655342.2	uncharacterized LOC101211667%2C transcript variant X1	792.12	-1.48228	3.8401e-08
rna-XM_004146112.3	NEP1-interacting protein 2	748.929	-1.13379	0.000256957
rna-XM_031881649.1	DNA topoisomerase 1%2C transcript variant X1	744.649	1.70243	0.00881587
rna-XM_004154055.3	protein LIFEGUARD 2	743.699	-1.7799	3.09543e-05
rna-XM_004135252.3	small heat shock protein%2C chloroplastic	737.493	-2.14215	6.55918e-06
rna-XM_004145220.3	17.3 kDa class I heat shock protein	725.782	-2.5345	3.00683e-09
rna-XM_031883321.1	cytochrome P450 CYP82D47%2C transcript variant X1	718.179	1.28489	0.0053534
rna-XM_031882545.1	pentatricopeptide repeat-containing protein At3g03580%2C transcript variant X2	716.06	-1.01814	0.00792792
rna-CusaM_p03	-	715.611	-1.66108	0.00675667
rna-XM_004141728.3	hypothetical protein%2C transcript variant X3	701.511	1.12	0.0093491
rna-XM_004145724.3	aspartic proteinase-like protein 2	680.091	-1.49825	0.000172781
rna-XM_004149843.3	WAT1-related protein At4g28040%2C transcript variant X1	667.868	-1.50041	0.00104358
rna-XM_004152256.3	BAG family molecular chaperone regulator 6	654.858	-1.10584	0.00211852
rna-XM_004141620.3	GDSL esterase/lipase APG	654.114	4.13004	0.000251843
rna-XM_004146478.3	probable LRR receptor-like serine/threonine-protein kinase At1g63430%2C transcript variant X1	644.698	2.90618	0.00568637
rna-XM_031884077.1	uncharacterized LOC105435333	635.378	-3.4832	0.00961886
rna-XM_004141048.3	polyribonucleotide nucleotidyltransferase 2%2C mitochondrial%2C transcript variant X1	620.958	2.05817	0.00863505
rna-XM_011659607.2	AP2-like ethylene-responsive transcription factor ANT%2C transcript variant X1	616.854	3.52464	0.00479357
rna-XM_004146639.3	reticulon-like protein B21%2C transcript variant X2	593.287	2.4495	0.00382762
rna-XM_011652806.2	70 kDa peptidyl-prolyl isomerase	580.593	-3.25177	1.04937e-14
rna-XM_011654881.2	myosin-9%2C transcript variant X2	572.427	2.08577	1.99089e-06
rna-XM_011653959.2	zinc finger AN1 domain-containing stress-associated protein 12	571.748	-2.54561	0.000102508
rna-XM_004139048.3	acetolactate synthase small subunit 1%2C chloroplastic	571.429	1.13835	0.00285934
rna-XM_004138806.3	uncharacterized LOC101207405%2C transcript variant X1	571.34	-2.05508	0.000749251
rna-XM_004138346.3	probable LRR receptor-like serine/threonine-protein kinase IRK	552.199	2.55154	0.00407451
rna-XM_004135079.3	probable calcium-binding protein CML16	510.842	-1.13484	0.00704129
rna-XM_004143202.3	cytokinin riboside 5'-monophosphate phosphoribohydrolase LOG3	508.037	2.02543	7.13995e-05
rna-XM_004134082.3	type IV inositol polyphosphate 5-phosphatase 7%2C transcript variant X2	504.514	1.39728	0.00157991
rna-XM_011652784.2	probable pectinesterase 67	503.149	2.90457	0.00688279
rna-XM_004145203.3	protein PMR5	502.325	1.10079	0.000367073
rna-XM_004148271.3	nitrate regulatory gene2 protein	497.09	1.85603	0.00306417
rna-XM_031886444.1	protein DA1-related 2%2C transcript variant X1	492.54	1.28621	5.10669e-06
rna-XM_004142804.3	phosphoenolpyruvate/phosphate translocator 2%2C chloroplastic	480.446	1.52174	0.00721718
rna-XR_004215852.1	probable alpha-amylase 2%2C transcript variant X10	464.665	-1.45756	0.00179574
rna-XM_004136869.3	uncharacterized LOC101210086	447.988	-1.67118	0.000968959
rna-XM_004135631.3	derlin-1%2C transcript variant X1	446.609	-1.19824	0.0035254
rna-XM_031884397.1	protein AE7-like 1%2C transcript variant X3	444.777	-1.27854	0.00923989
rna-XM_011651514.2	acyl-protein thioesterase 2%2C transcript variant X4	443.48	2.12496	0.00268051
rna-XM_004141181.3	ultraviolet-B receptor UVR8	441.195	-1.07751	0.00115542
rna-XM_031889053.1	transcription initiation factor TFIID subunit 6	427.073	1.91113	0.000212737
rna-XM_004145342.3	VAN3-binding protein%2C transcript variant X2	425.141	2.2332	0.00226198
rna-XM_031887496.1	pyridoxal phosphate homeostasis protein%2C transcript variant X3	421.749	-1.57239	0.00858193
rna-XM_004147086.3	GEM-like protein 4	408.732	-2.54202	0.00517735
rna-XM_004135530.3	pectin acetylesterase 10%2C transcript variant X1	406.324	1.15652	0.00615631
rna-XM_004136937.3	cyclin-dependent kinase inhibitor 7%2C transcript variant X3	405.54	-1.59553	0.0077641
rna-XM_004140005.3	putative cyclin-D6-1	398.023	2.86765	0.00177894
rna-XM_031888248.1	metal tolerance protein 10-like	391.76	2.02766	0.004755
rna-XM_004149245.3	monodehydroascorbate reductase 3%2C cytosolic	382.003	1.84953	0.000862204
rna-XM_004147965.3	hypothetical protein	380.629	2.03523	0.000650966
rna-XM_004135244.3	uncharacterized LOC101206192	366.902	-1.46247	0.00501087
rna-XM_031883852.1	protein DETOXIFICATION 44%2C chloroplastic%2C transcript variant X6	366.726	-1.73992	0.00994619
rna-XM_011658693.2	proline-rich receptor-like protein kinase PERK9	347.069	-1.43716	0.000683903
rna-XM_004152747.3	patatin-like protein 2	343.962	-1.86435	0.000837215
rna-XM_004134172.3	bidirectional sugar transporter SWEET17	343.316	3.26099	4.25372e-17
rna-XM_011653949.2	uncharacterized LOC105435004%2C transcript variant X1	330.643	1.65856	0.000282314
rna-XM_004142361.3	probable GTP-binding protein OBGM%2C mitochondrial	315.979	2.26982	0.00467832
rna-XM_004142602.3	mitochondrial fission 1 protein A	312.672	-1.63219	0.00187706
rna-XM_004138243.3	TORTIFOLIA1-like protein 3	309.853	2.03256	0.00823758
rna-XM_004145751.3	DNA polymerase epsilon catalytic subunit A%2C transcript variant X1	309.164	1.35913	0.00678414
rna-XM_004134404.3	sugar transport protein 13	308.781	1.94601	0.00184553
rna-XM_011658274.2	protein SMAX1-LIKE 3	302.43	2.48349	0.000305005
rna-XR_004217260.1	uncharacterized LOC101210797%2C transcript variant X1	298.7	-1.34973	1.82117e-06
rna-XR_004219360.1	28S ribosomal RNA	294.353	-4.52369	1.36738e-09
rna-XM_011660867.2	putative kinase-like protein TMKL1%2C transcript variant X2	291.517	2.65152	0.00289386
-	-	285.046	-6.71405	1.34494e-18
rna-XM_031886730.1	uncharacterized LOC101217093	284.744	-1.14076	0.00224085
rna-XM_004143605.3	hypersensitive-induced response protein 4	278.902	-1.25347	0.00190453
rna-XM_004146846.3	light-harvesting complex-like protein 3 isotype 1%2C chloroplastic	277.903	-2.70951	0.0018777
rna-XM_011656601.2	hypothetical protein	275.451	-1.84929	6.23258e-08
rna-XM_004152428.3	dof zinc finger protein DOF5.6	261.148	2.74641	0.000577307
rna-XM_004142072.3	outer envelope protein 80%2C chloroplastic	257.822	1.75243	0.00728349
rna-XM_011655813.2	uncharacterized protein At1g08160	253.146	1.64733	0.000716651
-	-	251.151	-6.20497	8.08931e-17
rna-XM_004146502.3	AAA-ATPase At3g50940	250.387	2.36263	0.00793273
rna-XM_031880786.1	zinc finger CCCH domain-containing protein 62%2C transcript variant X2	249.684	2.14974	0.0068159
rna-XM_031886795.1	uncharacterized LOC116404425	248.752	-1.67874	0.00889253
rna-XM_004139785.3	uncharacterized LOC101214550	246.957	-2.64516	0.00104678
rna-XM_004146326.3	protein SMAX1-LIKE 4	242.128	1.90908	0.00103482
rna-XM_031881241.1	2-alkenal reductase (NADP(+)-dependent)%2C transcript variant X3	230.095	-1.30516	0.00138319
rna-XM_004133815.3	ascorbate transporter%2C chloroplastic	229.738	1.5509	1.22865e-05
rna-XM_031886557.1	thaumatin-like protein 1%2C transcript variant X2	222.178	2.46839	0.00166401
rna-XM_011658686.2	probable BOI-related E3 ubiquitin-protein ligase 2%2C transcript variant X1	214.618	-2.1703	0.00146283
rna-XM_031882358.1	G-type lectin S-receptor-like serine/threonine-protein kinase At1g11410	212.64	1.78509	0.0052954
rna-XM_004144523.3	protein TIC 20-IV%2C chloroplastic	212.616	-1.74819	0.00258083
rna-XM_004147760.3	uncharacterized LOC101209549%2C transcript variant X1	206.481	-1.47619	0.00554688
rna-CusaM_p09	-	205.937	-2.00158	0.00501066
rna-XM_031885595.1	uncharacterized LOC101204365	204.843	2.22865	0.000284589
rna-XM_031880689.1	ethylene-responsive transcription factor ABR1	202.865	-1.69817	0.00626955
rna-XM_004149302.3	aspartate carbamoyltransferase%2C chloroplastic	202.721	1.82862	0.00176835
rna-XM_031881014.1	uncharacterized LOC101221597%2C transcript variant X2	200.652	1.95027	0.000689545
rna-XM_011652580.2	protein disulfide isomerase pTAC5%2C chloroplastic	193.729	1.37464	0.00613343
-	-	191.976	-4.50148	5.07817e-05
rna-XM_011661874.2	protein NEN1	181.838	-1.76401	0.00664683
rna-XM_004146397.3	protein NRT1/ PTR FAMILY 5.1	174.022	1.16794	0.00951041
rna-XR_004216046.1	transposon Ty3-I Gag-Pol polyprotein%2C transcript variant X2	170.007	2.29674	0.00258083
rna-XM_011651684.2	calcium permeable stress-gated cation channel 1%2C transcript variant X2	168.656	1.7059	0.00358698
-	-	161.601	-1.69673	0.00438075
rna-XM_004136923.3	CBS domain-containing protein CBSX2%2C chloroplastic	158.388	-2.4466	0.0098457
rna-XM_031885177.1	gluconokinase%2C transcript variant X2	154.186	-2.40637	0.000317924
rna-XM_031880789.1	potassium channel KAT3	148.528	1.84976	0.000197607
rna-XM_004150382.3	protein SIEVE ELEMENT OCCLUSION B	148.414	3.73538	8.90869e-07
rna-XM_004134405.3	probable membrane-associated kinase regulator 1	147.755	-2.73753	0.00809531
rna-XM_011656354.2	uncharacterized LOC105435430%2C transcript variant X1	133.32	1.01967	0.00943986
rna-NM_001301090.1	inorganic phosphate transporter 2-1%2C chloroplastic-like	128.506	-1.19983	7.15203e-05
rna-XM_011652116.2	probable trehalose-phosphate phosphatase F%2C transcript variant X1	124.724	-1.41364	0.00245223
rna-XM_011651012.2	aspartic proteinase CDR1	122.956	-1.08996	0.00264657
rna-XM_004134848.3	germin-like protein 8-2	122.926	-8.95329	0.000223298
-	-	122.273	-1.34586	0.00727685
-	-	117.547	-2.7007	7.12564e-06
rna-XM_004146144.3	P-loop guanosine triphosphatase YjiA	116.39	1.69822	0.00184553
rna-CusaM_p03	-	116.114	-1.79075	0.00784509
rna-XM_011661358.2	transcription factor bHLH87%2C transcript variant X1	112.418	-3.10589	0.00548824
-	-	110.883	-5.93846	3.7161e-17
rna-XM_011656869.2	fluoride export protein 2%2C transcript variant X3	104.605	-6.68657	2.18237e-13
rna-XM_004146991.3	synaptotagmin-1%2C transcript variant X1	102.955	1.74479	0.00183309
-	-	99.4054	-3.45735	0.000123373
rna-XM_011659057.2	vitellogenin-A2	98.6976	-1.99051	0.000628158
rna-XM_031889803.1	WEB family protein At5g16730%2C chloroplastic-like%2C transcript variant X2	97.9512	2.76376	0.00507303
rna-XM_004134896.3	NAC domain-containing protein 73	94.4141	-1.02322	0.00349944
rna-XM_011653471.2	polygalacturonase	93.3097	-2.19061	0.000482198
rna-XM_004149281.2	auxin-induced in root cultures protein 12	89.3063	-1.67523	0.000357534
rna-XM_004138695.3	pleiotropic drug resistance protein 1%2C transcript variant X1	87.3479	-1.92981	0.00164074
rna-XM_011650662.2	uncharacterized LOC105434563	83.1836	-1.88793	3.24683e-05
-	-	80.1863	-2.19208	0.00501105
rna-XM_011652268.2	uncharacterized LOC101215086%2C transcript variant X2	79.9755	-1.02344	0.00841618
rna-XM_004145764.3	lysM domain receptor-like kinase 3	71.744	-1.76732	0.000610429
rna-XM_004149587.3	receptor-like cytosolic serine/threonine-protein kinase RBK2%2C transcript variant X3	69.7862	2.41105	0.00429094
rna-XM_004152737.3	elongation of fatty acids protein 3-like	68.3025	-3.63676	8.69432e-09
-	-	66.7918	-2.34774	0.00675667
rna-XM_004150321.3	uncharacterized protein ycf45	64.3552	-2.18038	0.000575146
gene-LOC116402239	-	62.8898	-3.77619	0.00272769
-	-	60.5144	-6.77505	6.38041e-12
rna-XM_004149546.3	pirin-like protein	59.8504	-1.72751	0.000217103
rna-XR_004218062.1	uncharacterized LOC116405009	57.9439	-7.47545	2.37855e-15
rna-XR_004215790.1	DEAD-box ATP-dependent RNA helicase 42%2C transcript variant X9	53.6188	-3.30574	0.000429848
rna-XM_004150189.3	18.1 kDa class I heat shock protein	53.427	2.37842	1.98271e-05
rna-XR_004215282.1	uncharacterized LOC101220879%2C transcript variant X2	53.2887	-2.60366	0.00868851
rna-XM_004136451.3	tropinone reductase-like 1	48.1638	-3.96522	0.000723735
rna-XM_011650134.2	G-type lectin S-receptor-like serine/threonine-protein kinase At4g27290	47.0505	-2.16099	0.000927442
-	-	45.8697	-4.3924	1.7094e-05
rna-XM_011659942.2	adenylate-forming reductase 06235	44.8979	-9.37142	5.54379e-07
rna-XM_004151533.3	17.8 kDa class I heat shock protein	42.5388	-5.01657	5.17252e-12
rna-XM_031887060.1	putative germin-like protein 2-1	42.0703	-9.38129	2.6023e-07
rna-XM_004141998.3	ethylene-responsive transcription factor ABR1	40.4236	-3.08189	1.10801e-06
-	-	40.1492	-4.37294	2.20499e-07
rna-XM_011656869.2	fluoride export protein 2%2C transcript variant X3	39.984	-7.42965	2.35716e-13
-	-	39.1175	-2.2452	0.00557406
rna-XM_004150027.3	embryogenic cell protein 40	37.6392	-4.39869	8.47733e-06
rna-XM_004145764.3	lysM domain receptor-like kinase 3	37.478	-4.18158	0.00181418
-	-	35.5509	-5.73488	4.02662e-13
gene-LOC116402014	-	33.7015	-2.44454	3.8511e-05
-	-	30.5362	-6.16661	1.72573e-12
rna-XM_004134566.3	putative germin-like protein 2-3	30.3844	-9.92503	0.00501105
-	-	25.5996	-5.43202	6.29501e-09

## Sheet: Forc_7_dpi_unic (506)
Gene_id	Annotation	BaseMean	Log2FC_CK7_CF7	Padj_CK7_CF7
rna-XM_004151536.3	peroxidase 2-like	68296	-1.29268	1.14175e-11
-	-	54528.9	-3.81348	4.77315e-08
rna-NM_001280612.1	peroxidase 2-like	42756.7	-2.02607	5.08391e-25
rna-XM_031887812.1	extensin-3-like	16954.4	-2.5743	5.08284e-34
rna-XM_004153962.3	calnexin homolog	13304.3	-1.11686	7.6397e-09
rna-NM_001305774.1	luminal-binding protein 5	11346.8	-1.51453	6.91727e-17
rna-XM_004151285.3	major allergen Pru ar 1	10260.1	-1.23733	6.41692e-11
rna-NM_001308849.1	1-aminocyclopropane-1-carboxylate oxidase 4	10105.7	-1.1635	2.18158e-05
rna-XM_031881728.1	sugar transporter ERD6-like 16%2C transcript variant X1	9670.99	-1.06485	3.35974e-09
rna-XM_004147020.3	chaperone protein dnaJ 11%2C chloroplastic	9523.56	1.01913	5.46204e-09
rna-XM_011654627.2	ABC transporter C family member 14%2C transcript variant X1	9481	-1.02962	2.55426e-06
rna-XM_004138576.3	probable WRKY transcription factor 75	9258.84	-2.46925	2.45537e-18
rna-XM_004139996.3	indole-3-acetic acid-amido synthetase GH3.6	9051.46	-4.19844	7.95913e-10
rna-XM_031880681.1	terpene synthase 10	8620.26	-2.97453	0.000606619
rna-XM_004142192.3	linoleate 13S-lipoxygenase 2-1%2C chloroplastic	8036.81	-1.34769	5.73373e-16
rna-XM_004145997.3	probable aminotransferase TAT2	7102.19	-1.1583	0.000854853
rna-XM_004142222.3	cell number regulator 2	5160.21	-6.30242	7.58257e-16
rna-XM_004142859.3	squalene monooxygenase SE1	4804.81	1.05249	4.50508e-11
-	-	4748.73	-1.49958	5.03696e-05
rna-XR_004215617.1	FHA domain-containing protein At4g14490%2C transcript variant X1	4461.56	-1.55536	5.92522e-06
rna-XM_004152104.3	calreticulin-3	4367.79	-1.10372	5.7067e-09
rna-XM_011655278.2	G-type lectin S-receptor-like serine/threonine-protein kinase LECRK3	3791.92	-1.37305	1.28399e-11
rna-XM_004142325.3	1-aminocyclopropane-1-carboxylate oxidase homolog 6%2C transcript variant X1	3754.61	-1.60112	1.3215e-05
rna-XM_031887062.1	sphingosine-1-phosphate lyase%2C transcript variant X2	3642.72	-1.00162	1.93297e-06
rna-XM_004136462.3	NDR1/HIN1-like protein 1	3567.38	-1.21134	1.2544e-06
rna-XM_004142232.3	MLP-like protein 328	3539.89	-2.67188	8.91798e-08
rna-XM_004140389.3	uncharacterized protein At1g66480	3201.62	-1.17696	1.33729e-13
rna-XM_011656122.2	RNA-dependent RNA polymerase 1-like%2C transcript variant X1	3013.85	-1.2029	1.18094e-06
rna-XM_004137132.3	protein DETOXIFICATION 27	2996.11	-2.02532	9.00778e-10
rna-XM_004147130.3	ammonium transporter 1 member 1	2983.02	-1.17433	5.93437e-11
rna-XM_004141637.3	beta-fructofuranosidase%2C insoluble isoenzyme CWINV1	2980.59	-2.26044	1.74661e-17
rna-XR_969131.2	uncharacterized LOC101216831	2904.77	-1.59066	5.07612e-14
rna-XR_004218225.1	uncharacterized LOC116405129	2877.35	-2.2535	9.12366e-13
rna-XM_004140728.3	uncharacterized LOC101216404	2818.26	-4.23416	0.000116724
rna-XM_004134402.3	sugar transport protein 13	2708.7	-2.25869	0.000128341
rna-XM_011653935.2	amino acid transporter AVT1J%2C transcript variant X2	2680.02	-1.30479	0.000577643
rna-XM_031884306.1	sugar transport protein 14-like	2616.11	-1.46787	2.08669e-31
rna-XM_004136197.3	phosphoglycerate mutase-like protein 1%2C transcript variant X1	2587.28	-1.17344	3.1777e-05
rna-XM_004141876.3	peroxidase 10	2584.54	1.35742	2.08369e-22
rna-XM_004133686.3	protein NRT1/ PTR FAMILY 4.3	2495.68	-1.90216	2.33557e-13
rna-XM_004136652.3	secoisolariciresinol dehydrogenase%2C transcript variant X1	2414.44	-1.48263	1.6309e-10
rna-XM_004143498.3	UDP-glycosyltransferase 91A1	2369.42	-1.01445	1.89469e-15
-	-	2269.26	-1.56074	6.95758e-22
rna-XM_031886486.1	galactinol synthase%2C transcript variant X1	2259.71	-1.29658	1.20257e-05
-	-	2255.86	-2.12507	5.7876e-18
rna-XM_031889571.1	extensin-1	2193.41	-2.97369	3.52801e-11
rna-XM_011652523.2	DNA replication ATP-dependent helicase/nuclease JHS1%2C transcript variant X1	2105.37	-1.37461	8.73937e-10
rna-NM_001280775.1	cytochrome b6-f complex iron-sulfur subunit%2C chloroplastic-like	2065.81	1.18719	3.54429e-15
rna-XM_004153438.3	caffeoylshikimate esterase	2032.65	-1.07798	7.86266e-14
rna-XM_004151010.3	benzyl alcohol O-benzoyltransferase	2030.33	-1.80011	3.58892e-09
rna-XM_004135952.3	dnaJ protein ERDJ3B	1970.69	-1.18407	1.00274e-10
-	-	1968.49	-1.72504	0.00269604
rna-XM_031880767.1	ras-related protein RABA1f	1921.13	-1.40915	6.04879e-06
rna-XM_004146035.3	probable LRR receptor-like serine/threonine-protein kinase At1g53430	1882.9	-1.52948	1.42146e-13
rna-XR_969049.2	uncharacterized LOC101213837	1849.2	-1.10537	1.71881e-13
rna-XM_031885265.1	coilin%2C transcript variant X1	1822.66	-1.06275	1.25487e-08
rna-XM_031880847.1	repetitive proline-rich cell wall protein 2	1729.67	-1.14457	0.00014537
rna-XM_011652650.2	serine/threonine receptor-like kinase NFP	1715.33	-1.92687	1.42674e-21
rna-XM_004145396.3	glutathionyl-hydroquinone reductase YqjG%2C transcript variant X2	1668.52	-1.08451	2.74288e-08
rna-XM_004142399.3	non-symbiotic hemoglobin 2	1659.4	1.0279	1.36965e-11
rna-XM_004135554.3	translationally-controlled tumor protein homolog	1632.17	-1.01513	6.23352e-09
rna-XM_004135394.3	UDP-glycosyltransferase 13	1623.66	1.71874	5.66977e-25
rna-XM_004148809.3	polyol transporter 5	1564.32	-1.29657	2.99762e-07
rna-XM_031881763.1	probable serine/threonine-protein kinase PIX13%2C transcript variant X1	1550.91	-1.32824	4.83897e-07
rna-XM_031886197.1	uncharacterized LOC101214394%2C transcript variant X2	1540.33	-1.47335	2.95136e-14
rna-XM_011652134.2	phospholipase D beta 1	1452.46	-1.92265	4.47505e-09
-	-	1429.97	-1.07189	5.50172e-06
rna-XM_011656922.2	potassium channel SKOR%2C transcript variant X1	1418.63	1.3191	2.75587e-12
rna-NM_001308847.1	probable WRKY transcription factor 75	1370.71	-3.21674	1.55674e-16
rna-XM_011654193.2	ankyrin repeat-containing protein ITN1%2C transcript variant X1	1347.02	-1.39652	3.44003e-18
rna-XM_004144756.3	GDSL esterase/lipase At1g09390	1343.91	-1.00896	3.2587e-19
rna-XM_011652600.2	probable glutathione S-transferase	1336.38	-1.2695	8.8055e-14
rna-XM_004141668.3	protein TIFY 10B	1271.94	-1.21416	2.2979e-09
rna-XM_004146015.3	anthocyanidin 3-O-glucosyltransferase 2	1226.38	-1.45069	0.00978042
rna-XM_031882340.1	glyceraldehyde-3-phosphate dehydrogenase%2C transcript variant X1	1184.58	1.33078	1.47782e-19
rna-XM_004138193.3	LOB domain-containing protein 41	1127.9	-1.23538	8.94007e-10
rna-XM_004139596.3	alcohol dehydrogenase class-P	1103.34	-2.72915	4.76384e-21
rna-XM_004134621.3	pyruvate decarboxylase 1	1048.05	-1.19935	3.07818e-10
rna-XM_011654080.2	UDP-glycosyltransferase 43%2C transcript variant X3	1044.65	-1.15364	1.39258e-08
rna-XM_011654122.2	uncharacterized LOC101206551	1039.53	-1.20542	2.79847e-11
rna-XM_004137748.3	glutathione S-transferase L3	1026.5	-1.69617	7.22977e-12
rna-XM_004137344.3	uncharacterized protein At4g15970	1024.3	-1.20631	3.17577e-13
rna-XM_004144398.3	uncharacterized LOC101207750	1006.63	-1.06281	2.10427e-08
rna-XM_031885436.1	secreted RxLR effector protein 161-like	1002.34	-3.6301	1.11618e-36
rna-XM_004144410.3	ninja-family protein AFP3	998.366	1.15635	1.19937e-09
rna-XM_004145593.3	LOB domain-containing protein 41	958.741	-1.23412	1.48482e-08
rna-XM_004139577.3	RPM1-interacting protein 4	945.929	-1.0079	4.963e-10
rna-XM_004140959.3	ethylene-responsive transcription factor ABR1	944.782	-3.10929	8.23487e-08
rna-XM_004138100.3	protein NRT1/ PTR FAMILY 2.11	939.584	-1.75971	1.2789e-07
rna-XM_004134782.3	probable acyl-activating enzyme 2%2C transcript variant X1	939.329	-2.02131	6.28167e-23
rna-XM_004142250.3	NADPH-dependent pterin aldehyde reductase	936.008	-1.90593	1.83341e-39
rna-XM_004137495.3	transcription factor MYB62	921.952	-2.61049	5.80821e-07
rna-XR_004215235.1	cell division protein FtsY homolog%2C chloroplastic%2C transcript variant X2	908.434	-1.00523	6.49526e-06
rna-XM_004146774.3	protein HOTHEAD	898.804	1.07214	1.47725e-05
rna-XM_004138727.3	gamma-glutamylcyclotransferase 2-1	895.212	-1.01038	1.243e-06
rna-NM_001305713.1	1-aminocyclopropane-1-carboxylate synthase CMW33	878.085	-5.94559	7.39199e-19
rna-XR_970143.2	uncharacterized LOC105436200	855.168	-2.68035	2.5044e-06
rna-XM_004150271.3	cyclic nucleotide-gated ion channel 1%2C transcript variant X1	850.381	-1.46879	1.6659e-09
rna-XM_004149256.3	calcium-binding protein KRP1	842.767	1.10271	4.65928e-07
rna-XM_004151891.3	cellulose synthase-like protein H1	839.28	-1.4256	1.15987e-10
rna-XM_004152214.3	probable 2-oxoglutarate-dependent dioxygenase AOP1	834.609	1.02231	9.2643e-05
rna-XM_004146094.3	ferredoxin--NADP reductase%2C leaf isozyme%2C chloroplastic%2C transcript variant X1	829.108	1.19366	5.1567e-20
rna-XM_004142096.2	peroxidase 2-like	811.467	-1.35249	3.522e-07
rna-XM_004134076.3	sulfate transporter 3.1	811.12	-1.58712	3.598e-05
rna-XM_004140550.3	uncharacterized LOC101212067	801.326	-1.2695	2.45494e-06
rna-NM_001280773.1	probable xyloglucan endotransglucosylase/hydrolase protein 23-like	794.465	1.06562	3.06311e-10
rna-XM_004145482.3	prolyl endopeptidase	789.264	1.09637	1.26111e-13
rna-XM_004150886.3	caffeic acid 3-O-methyltransferase	786.473	-2.37289	3.04751e-21
rna-XM_004147417.3	plant cysteine oxidase 2	772.802	-1.34784	2.58674e-14
rna-XM_011659989.2	glucan endo-1%2C3-beta-glucosidase 11%2C transcript variant X2	770.599	-1.45616	2.54242e-10
rna-XM_004138087.3	protein EDS1L	770.506	-1.96048	4.76683e-18
rna-XM_004143903.3	uncharacterized LOC101208965	761.45	1.84108	3.60747e-23
rna-XM_004135565.3	respiratory burst oxidase homolog protein B	761.333	-1.34181	3.17052e-09
rna-XM_011655733.2	cold and drought-regulated protein CORA	756.468	-2.44126	6.11557e-21
rna-XM_011655701.2	VQ motif-containing protein 22	723.25	-1.34961	2.84704e-05
rna-XM_004150935.3	ethylene-response factor C3	713.09	-1.31331	0.000162701
rna-XM_011660831.2	alcohol dehydrogenase 1	711.267	-1.67682	1.0754e-08
rna-XM_004147637.3	expansin-A4	711.089	-1.29714	4.80824e-12
rna-XM_004134892.3	ethylene-response factor C3	705.992	-2.11193	4.06753e-06
rna-XM_004143121.3	UDP-glycosyltransferase 87A1	694.483	-2.7227	2.33818e-10
rna-XM_004146807.3	glutamate receptor 2.7%2C transcript variant X1	678.155	-1.14709	3.52235e-07
rna-XM_004139625.3	pathogen-related protein	662.124	-2.20353	0.00301494
rna-XM_004143321.3	threonine dehydratase biosynthetic%2C chloroplastic	657.31	-11.9978	8.05972e-28
rna-XM_004139183.3	uncharacterized LOC101222315	648.12	-1.11858	6.39048e-10
rna-XM_011656662.2	ultraviolet-B receptor UVR8%2C transcript variant X2	646.531	1.06578	4.51835e-08
rna-XM_011660555.2	receptor-like protein kinase 7	632.798	-2.56593	4.58076e-17
rna-XM_004143821.3	endoglucanase 6	628.964	-1.07809	9.82927e-06
rna-XR_004216405.1	L10-interacting MYB domain-containing protein%2C transcript variant X4	602.563	-2.55464	0.00181973
rna-XM_004139057.3	tyrosine-protein phosphatase DSP3%2C transcript variant X2	598.559	-1.74152	6.74131e-13
rna-XM_011655816.2	uncharacterized acetyltransferase At3g50280	588.643	-5.19158	2.80845e-07
rna-XM_031888516.1	anoctamin-like protein At1g73020%2C transcript variant X6	580.418	-2.23318	7.13174e-05
rna-XM_004142189.3	lipoxygenase 2%2C chloroplastic	579.124	-5.05451	7.34576e-14
rna-XM_004135325.3	octanoyltransferase LIP2p%2C chloroplastic%2C transcript variant X2	577.939	-1.1641	4.87798e-09
rna-XR_968767.2	uncharacterized LOC105434657	575.568	-1.88239	3.88513e-06
rna-XM_004149937.3	peroxidase 49	572.7	-4.38012	1.46621e-35
rna-NM_001287474.1	nigrin b-like	571.481	1.0348	0.000960357
rna-XM_011654030.2	uncharacterized LOC105435015	569.96	-1.64067	1.38169e-09
rna-XM_011653302.2	uncharacterized LOC105434924	565.624	-2.16563	8.48231e-09
rna-XM_004140449.3	clathrin interactor 1	554.462	-1.00686	9.94567e-10
rna-XM_004139817.1	heterodimeric geranylgeranyl pyrophosphate synthase small subunit%2C chloroplastic	546.507	-1.05023	1.33246e-11
-	-	538.926	-1.4244	5.94765e-15
rna-XM_011660372.2	nucleoplasmin-like protein ANO39	535.746	1.33296	3.05808e-09
rna-XM_004140580.3	ethylene-responsive transcription factor ERF039	494.893	-1.10165	1.43359e-11
rna-XM_011650703.2	TMV resistance protein N%2C transcript variant X1	493.94	-1.27122	1.33356e-06
rna-XM_031881482.1	disease resistance protein At4g27190%2C transcript variant X1	484.241	-1.52223	1.5261e-06
rna-XM_004138736.3	two-on-two hemoglobin-3	481.024	-1.21963	2.51346e-06
-	-	478.147	-8.07915	1.30233e-21
rna-XM_031883831.1	zeatin O-xylosyltransferase	477.692	-2.71906	8.80558e-07
rna-XM_004147316.3	U-box domain-containing protein 26	475.409	-1.70573	1.87506e-08
rna-XM_004138414.3	ribulose bisphosphate carboxylase/oxygenase activase%2C chloroplastic%2C transcript variant X2	469.76	1.34312	1.35333e-14
rna-XM_031880908.1	phenylcoumaran benzylic ether reductase POP1	466.945	-1.76423	0.00010836
rna-XM_004140808.3	ethylene-responsive transcription factor ERF025	466.088	1.15635	0.00247508
rna-XM_004148048.3	cytochrome P450 89A2	465.209	1.11376	1.9433e-08
rna-XM_004137446.3	beta-glucosidase 44	462.141	-1.53203	1.64937e-11
rna-XM_004134863.3	9-cis-epoxycarotenoid dioxygenase NCED2%2C chloroplastic	461.793	1.72451	1.26111e-13
-	-	453.168	-1.08911	0.000685754
-	-	450.658	-4.55922	8.49941e-21
rna-XM_004136254.3	uncharacterized LOC101216465	441.483	-1.62799	9.62027e-07
rna-XM_004141452.3	allene oxide cyclase%2C chloroplastic	440.646	-1.55456	1.04823e-27
rna-XM_004140289.3	allene oxide cyclase%2C chloroplastic	439.713	-1.31563	0.00110317
rna-XM_004138076.3	hypothetical protein%2C transcript variant X1	428.353	1.00073	1.92606e-13
rna-XM_004141125.3	U-box domain-containing protein 34	422.012	-1.092	1.79963e-06
rna-XM_004144436.3	cysteine-rich repeat secretory protein 38	417.023	-1.43216	6.16895e-07
rna-XM_011652613.2	heavy metal-associated isoprenylated plant protein 7	416.889	1.21257	5.77862e-27
rna-XM_004147418.3	aldose 1-epimerase	416.536	-1.60615	9.20185e-12
rna-XM_004142896.3	uncharacterized LOC101222643	415.247	-2.28676	2.86367e-10
rna-XM_011653101.2	major latex protein 15	413.306	1.7083	7.08301e-26
rna-XM_004142414.3	metalloendoproteinase 2-MMP	408.096	-8.6446	5.32799e-07
rna-XM_004139043.3	uncharacterized LOC101206988	400.698	1.36329	2.22458e-19
rna-XM_004146860.3	derlin-1.1%2C transcript variant X2	395.832	-1.37284	1.2344e-10
rna-XM_004147768.3	probable galacturonosyltransferase-like 1	388.268	-1.17586	0.000257772
rna-XR_969265.2	uncharacterized LOC105435244	385.535	-1.25345	0.000688797
rna-XM_011659071.2	uncharacterized LOC105435852	384.863	-1.0943	2.84866e-05
rna-XM_004150424.3	ABC transporter C family member 3	384.523	-1.91582	4.99307e-14
rna-XM_011652940.2	uncharacterized protein At4g06744	377.024	-1.29005	6.6262e-09
rna-XM_011651889.1	uncharacterized LOC105434756	376.631	-1.04091	2.10991e-13
rna-XM_004142089.3	linoleate 13S-lipoxygenase 2-1%2C chloroplastic	368.398	1.30324	1.13071e-06
rna-XM_004143628.3	probable pterin-4-alpha-carbinolamine dehydratase%2C chloroplastic	367.881	1.12229	1.03305e-09
rna-XM_011656832.2	butyrate--CoA ligase AAE11%2C peroxisomal	355.728	-1.83639	4.09448e-07
rna-XM_031888550.1	probable inactive 2-oxoglutarate-dependent dioxygenase AOP2%2C transcript variant X2	350.37	1.06225	5.91034e-06
rna-XM_004138190.3	protein ASPARTIC PROTEASE IN GUARD CELL 1	347.684	-1.27721	2.79909e-08
-	-	332.861	-1.10304	0.00730362
rna-XM_004137957.3	iridoid oxidase	332.634	1.07505	1.14116e-07
rna-XM_031884755.1	aspartate aminotransferase%2C mitochondrial%2C transcript variant X2	331.823	-2.25623	5.46413e-18
rna-XM_011659575.2	UPF0481 protein At3g47200	328.246	-1.70696	1.18924e-12
rna-XM_004147192.3	uncharacterized LOC101207186	324.879	-1.78152	4.26207e-11
rna-XM_004150675.3	bidirectional sugar transporter SWEET1	320.027	-2.0573	2.57526e-16
-	-	317.517	-1.29818	3.74064e-05
rna-XM_004152075.3	glycerophosphodiester phosphodiesterase GDPD1%2C chloroplastic%2C transcript variant X1	311.51	-1.02729	8.74819e-07
rna-XR_969278.2	G-type lectin S-receptor-like serine/threonine-protein kinase At5g35370%2C transcript variant X1	305.611	-1.61959	2.33067e-15
rna-XM_004152197.3	late embryogenesis abundant protein Lea5-A	305.124	-2.07163	1.72205e-06
rna-XM_004140480.3	protein CURVATURE THYLAKOID 1B%2C chloroplastic	305.07	1.05071	2.50018e-07
rna-XM_004144828.3	expansin-like A2	304.008	-7.17669	1.81996e-14
rna-XM_004138390.3	uncharacterized LOC101207651	302.445	-1.20335	7.52824e-07
rna-XM_004142938.3	L-ascorbate oxidase homolog	298.347	-1.13478	0.000529976
rna-XM_004138337.3	peroxiredoxin Q%2C chloroplastic	297.206	1.08891	1.69682e-14
rna-XM_004141012.3	mitogen-activated protein kinase kinase 2	288.381	-1.03243	9.08607e-09
rna-XM_031885701.1	hypothetical protein%2C transcript variant X5	285.471	-1.60048	1.0134e-09
-	-	284.495	-1.26803	0.000497134
rna-XM_011658531.2	probable inactive purple acid phosphatase 29	281.542	-1.09605	1.65235e-08
rna-XR_004217981.1	uncharacterized LOC116404963	271.337	-6.87212	1.36117e-07
rna-XM_004143658.3	probable calcium-binding protein CML44	271.259	-2.09787	2.55551e-06
rna-XM_004149862.3	mannan endo-1%2C4-beta-mannosidase 6	268.414	1.28123	2.53997e-11
rna-XM_011654948.2	VQ motif-containing protein 22	267.565	-1.13211	5.95997e-10
rna-XM_004144006.3	putative pectinesterase 63	263.31	-2.79158	6.66592e-10
rna-XM_004151980.3	taxadiene 5-alpha hydroxylase	262.485	1.00527	0.0012939
rna-XM_011658719.2	uncharacterized LOC101221076	260.42	-1.01737	2.3352e-05
rna-XM_011655112.2	receptor-like protein kinase FERONIA	258.401	-1.04341	5.66201e-11
rna-XM_004139698.3	stromal 70 kDa heat shock-related protein%2C chloroplastic	255.977	1.07571	2.13081e-11
rna-XM_004149062.3	plant cysteine oxidase 1	253.556	-3.09558	2.57637e-26
rna-XM_004149533.3	NAC domain-containing protein 96%2C transcript variant X1	252.216	-1.08937	2.29602e-05
rna-XM_004137652.3	pyruvate decarboxylase 1	249.134	-3.52043	4.82256e-31
rna-XM_031888649.1	exocyst complex component EXO70E2%2C transcript variant X3	246.908	-1.92089	4.12756e-14
rna-XM_004151220.3	hypothetical protein	245.469	-2.09082	8.85084e-12
rna-XM_031884610.1	uncharacterized LOC101217963%2C transcript variant X2	245.115	-12.7797	3.41817e-17
rna-XM_011654663.2	protein MOTHER of FT and TFL1	243.173	1.86293	1.91141e-11
rna-XM_004147535.3	uncharacterized LOC101214026	241.245	1.10566	1.09015e-10
rna-XM_004144075.3	DNA-directed RNA polymerase III subunit RPC4%2C transcript variant X1	238.066	-2.61318	3.52646e-08
rna-XM_004141419.3	putative methylesterase 11%2C chloroplastic%2C transcript variant X2	237.952	-1.02682	3.76756e-07
rna-XM_031887138.1	G-type lectin S-receptor-like serine/threonine-protein kinase LECRK2%2C transcript variant X6	237.765	-1.08628	3.19578e-07
-	-	235.09	-1.28358	0.00015436
rna-XM_011660537.2	uncharacterized LOC105436097	234.742	-5.9	3.69459e-46
rna-XM_004136917.3	cyclin-D3-3	233.48	-1.22749	1.30782e-06
rna-XM_011653669.2	alpha carbonic anhydrase 7	231.739	-10.617	3.26964e-22
rna-XM_004139273.3	early nodulin-93	230.806	-4.63807	1.95575e-48
rna-XM_004140984.3	leucine-rich repeat extensin-like protein 4	229.759	-1.0461	1.5934e-06
rna-XM_004152108.3	serine carboxypeptidase-like 45	229.463	1.04385	3.53102e-05
rna-XM_004139149.3	UPF0603 protein At1g54780%2C chloroplastic	225.685	1.01659	1.40576e-10
rna-XM_004143895.3	methionine gamma-lyase	224.601	-6.21698	1.98695e-66
rna-XM_004147830.3	uncharacterized LOC101206314	222.859	-1.95152	3.9282e-11
rna-XM_004144882.3	lysine histidine transporter-like 8	221.695	-1.47676	6.11277e-08
rna-XM_011654434.1	uncharacterized LOC105435072	221.456	-1.00486	0.000162133
rna-XM_004137094.3	amyloid beta A4 precursor protein-binding family B member 1-interacting protein	218.585	1.24654	8.29766e-13
rna-XM_031881970.1	cyclin-dependent protein kinase inhibitor SMR4	215.999	-1.79516	1.21186e-06
rna-XM_004144204.3	hypothetical protein	213.307	1.58231	1.05809e-10
rna-XM_004147859.3	probable glutathione S-transferase	213.232	-2.05211	1.96639e-08
rna-XM_004135210.3	F-box/kelch-repeat protein At1g23390	212.663	-1.70222	7.91107e-08
rna-XM_004137390.3	uncharacterized LOC101204037	211.733	1.27718	1.47248e-08
rna-XM_031881846.1	probable N-acetyltransferase HLS1%2C transcript variant X1	211.394	1.11384	1.10845e-05
rna-XM_004153040.3	expansin-like A1	210.784	-7.7205	4.54869e-12
rna-XM_004136095.3	short-chain dehydrogenase reductase 3b	210.341	-1.02264	1.44956e-05
rna-XM_031881738.1	TMV resistance protein N	208.239	-1.62099	1.26111e-13
-	-	206.713	-4.30632	5.38476e-27
rna-XM_004136694.3	3%2C9-dihydroxypterocarpan 6A-monooxygenase	205.542	1.27972	0.000366282
rna-XM_004139384.3	heat stress transcription factor C-1	204.52	1.14769	1.78198e-08
rna-XM_004140752.3	NDR1/HIN1-like protein 2	201.918	-1.23021	0.00136802
rna-XR_969983.2	uncharacterized LOC105436070	200.307	-5.50162	1.12551e-39
rna-XM_011657303.2	beta-arabinofuranosyltransferase RAY1	198.371	1.16355	7.33581e-10
rna-XM_004152753.3	probable calcium-binding protein CML11	197.91	-10.7865	3.24901e-17
-	-	197.572	-3.64547	1.32781e-11
rna-XM_011654802.2	metacaspase-1	196.465	-1.46541	0.000631091
rna-XM_004141450.3	thylakoid membrane protein slr0575	195.763	1.14993	7.57155e-07
rna-XM_004150359.3	protein SIEVE ELEMENT OCCLUSION B	194.486	1.05412	2.85254e-05
rna-XM_004147770.3	probable calcium-binding protein CML41	191.131	-1.6362	1.97294e-08
rna-XR_970160.2	uncharacterized LOC105436216%2C transcript variant X2	189.227	1.28195	1.75929e-07
rna-XM_004148663.3	fe-S cluster assembly factor HCF101%2C chloroplastic	187.256	1.06021	1.64998e-09
rna-XM_031883119.1	WAT1-related protein At5g40230	185.552	-1.03891	1.64363e-06
rna-XM_011661883.2	expansin-like A1	185.155	-12.4788	1.35451e-09
rna-XM_031880981.1	auxin-responsive protein SAUR24-like	183.378	1.00244	0.000245229
rna-XM_004141365.3	AP2-like ethylene-responsive transcription factor ANT%2C transcript variant X1	181.856	-1.58145	2.67456e-06
rna-XM_004140663.3	cyclin-D3-3	181.179	-1.15457	1.15261e-06
rna-XM_004147819.3	protein RADIALIS-like 3	181.064	-1.1129	3.04475e-06
rna-XM_004137048.3	putative UDP-glucose glucosyltransferase	180.942	1.23247	1.48657e-06
rna-XM_011655256.2	protein YLS3	180.841	1.05918	0.0001107
-	-	179.47	-2.38539	6.2358e-28
rna-XM_004153027.3	-	177.675	-1.42712	0.000120198
rna-XM_011653138.2	patellin-6	176.473	1.09744	0.00047533
rna-XM_031884473.1	putative pentatricopeptide repeat-containing protein At5g13230%2C mitochondrial%2C transcript variant X3	175.271	-1.00926	1.24536e-05
rna-XM_004136228.3	thylakoid lumenal 29 kDa protein%2C chloroplastic	172.655	1.02319	1.15677e-09
rna-XM_004143732.3	chlorophyllase-1	171.043	-3.32603	4.64605e-17
rna-XM_004143349.2	aluminum-activated malate transporter 8	170.053	1.56813	7.35606e-08
rna-XM_011658571.2	UDP-glycosyltransferase 75C1	170.034	-1.22798	1.47725e-05
rna-XM_004146160.3	probable acyl-activating enzyme 2	169.653	-2.73364	2.12437e-10
rna-XM_011651993.2	transcription factor MYC3%2C transcript variant X2	169.228	-1.73188	1.12819e-09
-	-	167.403	-10.4549	9.88666e-20
rna-XM_004137642.3	CASP-like protein 4B1	167.37	1.13049	2.29602e-05
rna-XM_011661364.2	probable LRR receptor-like serine/threonine-protein kinase At1g51820	166.359	1.08995	2.99674e-05
rna-XM_031883686.1	transcription factor TGA1-like%2C transcript variant X2	166.035	-2.17829	0.000204705
rna-XM_011651909.2	MLO-like protein 12%2C transcript variant X1	165.675	1.2566	8.03014e-08
rna-XM_004141533.3	UPF0301 protein ABSDF3201	165.201	2.10962	2.7079e-26
rna-XM_004152378.3	VAN3-binding protein%2C transcript variant X1	164.913	-1.18311	5.11617e-07
rna-XM_011652151.2	(-)-germacrene D synthase	164.894	-1.39068	1.01089e-09
rna-XM_011656175.2	U-box domain-containing protein 44	161.33	-1.44936	2.49815e-11
rna-XM_011656613.2	probable RNA-binding protein ARP1%2C transcript variant X1	160.306	1.03658	0.00123677
rna-XM_004133749.3	uncharacterized LOC101205942	159.073	1.05003	9.43856e-07
rna-XM_031886120.1	flavin-containing monooxygenase FMO GS-OX-like 8	158.268	-2.20557	1.60592e-14
rna-NM_001280746.1	steroid sulfatase (microsomal)%2C isozyme S	157.836	1.11077	8.05593e-10
rna-XM_004137955.3	uncharacterized protein DDB_G0290301	157.42	-4.07879	7.01948e-27
-	-	154.987	-3.50852	5.54301e-28
rna-XM_011654145.2	probable cytokinin riboside 5'-monophosphate phosphoribohydrolase LOG6	154.981	-1.63619	0.000104466
rna-XM_004152599.3	thaumatin-like protein 1	149.324	1.05064	6.72668e-07
rna-XM_004146492.3	disease resistance response protein 206	141.49	-2.74894	4.58971e-13
rna-XM_004147550.3	geraniol 8-hydroxylase-like	141.227	1.14971	5.01657e-08
rna-XM_031886307.1	thioredoxin-like protein YLS8%2C transcript variant X3	141.154	-2.90613	9.54633e-13
rna-XM_004139268.2	signal peptidase complex catalytic subunit SEC11C%2C transcript variant X1	140.981	-2.07457	1.32077e-10
rna-XM_004141001.3	1-aminocyclopropane-1-carboxylate oxidase 1%2C transcript variant X1	140.974	-3.0235	3.19693e-14
rna-XM_004135488.3	tyrosine/DOPA decarboxylase 1	140.046	-4.36036	1.07073e-48
rna-XM_004144466.3	basic leucine zipper 61	139.099	1.55915	1.58102e-10
rna-XM_004134075.3	protein IQ-DOMAIN 14	138.714	1.17706	4.69046e-11
rna-XM_004139221.3	peptidyl-prolyl cis-trans isomerase CYP28%2C chloroplastic	137.761	-1.87153	2.5242e-08
rna-XM_004142122.3	probable acyl-activating enzyme 18%2C peroxisomal	137.475	1.22579	5.95277e-11
rna-XM_004138021.3	CBBY-like protein	137.133	1.22903	2.10995e-06
rna-XM_004138506.3	LOB domain-containing protein 15	137.103	1.03239	3.95755e-09
rna-XM_004139989.3	hypothetical protein	136.504	1.14851	4.67161e-05
rna-XM_031887571.1	glutathione hydrolase 1%2C transcript variant X2	136.302	-3.82599	1.51036e-19
rna-XM_004144949.3	blue copper protein	131.516	-1.03843	0.00549856
rna-XM_004134262.3	putative anthocyanidin reductase%2C transcript variant X1	129.703	-1.06272	0.000447238
rna-XM_004151259.3	pentatricopeptide repeat-containing protein At1g53600%2C mitochondrial%2C transcript variant X1	127.251	-1.16151	0.000167024
rna-XM_031881720.1	probable LRR receptor-like serine/threonine-protein kinase At3g47570	125.869	-1.76902	1.18453e-07
rna-XM_011654939.2	uncharacterized LOC105435191	125.404	1.01484	0.00917786
rna-XR_004215913.1	uncharacterized LOC116403247	124.978	1.54387	7.47734e-06
rna-XM_004148116.3	pentatricopeptide repeat-containing protein At5g62370%2C transcript variant X1	124.703	-1.42748	0.00387919
rna-XM_004134355.3	protein NRT1/ PTR FAMILY 5.2	124.537	-1.58878	1.41246e-05
rna-XM_004136989.3	UDP-glycosyltransferase 74F2	124.394	1.24707	0.000316407
rna-XM_011651615.2	probable LL-diaminopimelate aminotransferase%2C chloroplastic	124.208	-2.52592	3.79999e-16
rna-XM_004136098.3	probable pectinesterase 53%2C transcript variant X1	124.138	1.1326	6.46516e-07
rna-XM_004136072.3	cytokinin riboside 5'-monophosphate phosphoribohydrolase LOG1%2C transcript variant X1	123.9	1.289	3.17065e-15
-	-	123.413	-2.29698	5.51608e-15
rna-XM_004134569.3	putative germin-like protein 2-1	122.702	1.16903	0.00689672
rna-XM_011656790.2	probable xyloglucan endotransglucosylase/hydrolase protein 7	118.685	2.36753	3.21575e-07
rna-XM_004148443.3	NAC domain-containing protein 71	114.605	-4.15717	3.24568e-24
rna-XM_031881572.1	protein IQ-DOMAIN 14%2C transcript variant X2	114.559	-1.10914	0.000360942
-	-	112.94	-2.63489	7.86208e-12
rna-XR_004216277.1	uncharacterized LOC116403500	112.356	-4.42835	3.00308e-21
rna-XM_004139890.3	expansin-B3	111.782	-1.75925	1.077e-10
rna-XM_011657165.2	leucine-rich repeat extensin-like protein 5	111.681	-1.24257	5.2534e-06
rna-XR_004215441.1	uncharacterized LOC116402793	111.209	-1.83505	1.54187e-12
rna-XM_011653241.2	probable 2-oxoglutarate-dependent dioxygenase AOP1	110.154	1.53127	1.21699e-11
rna-XM_011661400.2	glycine-rich cell wall structural protein 1	108.325	1.19451	0.000192271
rna-XM_004140567.3	uncharacterized LOC101216403%2C transcript variant X1	106.818	1.44743	1.36455e-08
rna-XM_004151905.3	protein disulfide-isomerase 5-4%2C transcript variant X1	106.744	1.25813	0.00287162
rna-XM_011654625.2	G-type lectin S-receptor-like serine/threonine-protein kinase At4g27290%2C transcript variant X1	106.152	-1.20438	3.53856e-05
rna-XM_004147997.3	uncharacterized LOC101208092	105.322	1.37066	2.98134e-10
rna-XM_004136124.3	ABC transporter C family member 4%2C transcript variant X1	104.572	-1.23242	8.25335e-06
rna-XM_031884972.1	receptor-like protein EIX2	104.228	-3.08761	9.05667e-25
rna-XM_011659810.2	microtubule-associated protein 70-5	103.457	1.44808	5.49248e-07
rna-XM_004135326.3	inactive protein RESTRICTED TEV MOVEMENT 2	102.962	1.10587	1.50562e-05
-	-	102.791	1.19088	0.000327061
-	-	101.215	1.28396	0.00367172
rna-XM_011657253.2	ion channel CASTOR%2C transcript variant X2	100.93	1.10437	1.65514e-05
rna-XM_004135152.3	homeobox-leucine zipper protein HAT5	99.873	-2.02262	1.19539e-17
rna-XM_004140106.3	uncharacterized LOC101216953	98.7563	1.03862	0.0053011
rna-XM_004134936.3	inositol transporter 4%2C transcript variant X1	95.8079	-2.27853	6.97867e-11
rna-XR_004216305.1	uncharacterized LOC105435319%2C transcript variant X2	94.8836	1.09359	0.000188974
-	-	94.5926	-4.478	4.2265e-17
rna-XR_004215440.1	uncharacterized LOC116402792	94.2832	1.12068	2.04571e-09
rna-XM_004152502.3	U-box domain-containing protein 19	93.1374	1.36392	0.000345755
rna-XM_004139546.2	apoptosis-inducing factor 2	92.9944	-1.35379	0.000474827
rna-XM_004144829.3	expansin-like A3	92.5398	-11.1501	1.47614e-10
rna-XM_031886681.1	uncharacterized LOC101217326	92.1772	-1.14834	0.000437044
rna-XM_011661400.2	glycine-rich cell wall structural protein 1	91.9504	1.32314	1.80324e-08
rna-XM_011657776.2	VAN3-binding protein	90.7712	1.43932	1.32172e-06
rna-XM_031882719.1	caffeic acid 3-O-methyltransferase	90.3732	-1.57228	1.2804e-05
rna-XM_011654358.2	beta-amyrin 11-oxidase	87.6488	1.0577	1.92039e-05
rna-XM_004146177.3	uncharacterized protein At4g00950	87.0019	-1.04404	3.70975e-05
rna-XM_004143683.3	receptor-like protein EIX2	86.2855	-1.75671	1.51776e-08
rna-XM_031888474.1	ureide permease 1%2C transcript variant X2	84.8845	-1.64523	3.47348e-10
rna-XM_011651690.2	cellulose synthase-like protein B4	83.3676	1.30489	0.000140469
rna-XM_004142451.3	protein NUCLEAR FUSION DEFECTIVE 4-like	82.7645	-3.07577	4.03263e-17
-	-	81.3982	-1.23893	0.000482898
rna-XM_004135965.3	probable pectinesterase/pectinesterase inhibitor 7	81.3726	-2.00481	5.5568e-06
rna-XM_004149977.3	metal-nicotianamine transporter YSL3%2C transcript variant X1	80.992	1.26416	7.57662e-05
rna-XM_011655763.2	probable membrane-associated kinase regulator 3	80.703	1.10026	1.94629e-07
-	-	80.6233	-2.69635	4.03376e-05
rna-XM_011658209.2	uncharacterized LOC105435751	80.375	1.65693	3.13331e-06
rna-XM_011654069.2	putative leucine-rich repeat receptor-like protein kinase At2g19210	79.6168	-1.42414	0.00187375
rna-XM_004148947.3	uncharacterized LOC101209802%2C transcript variant X2	78.6912	1.23214	9.76112e-08
rna-XM_031883736.1	protein TIFY 9%2C transcript variant X2	78.4953	-1.51615	6.28837e-09
rna-NM_001280626.1	myb-related protein 306-like	77.4639	1.28063	1.24697e-05
rna-XM_004145939.3	protein IQ-DOMAIN 1	77.4499	1.24391	5.935e-05
-	-	77.3279	-1.00385	0.00311038
rna-XM_004135156.3	thioredoxin H-type	76.7922	-1.40695	2.7649e-06
-	-	74.9594	1.50744	7.15091e-05
rna-XM_004137841.3	protein DETOXIFICATION 53%2C transcript variant X2	74.939	1.39525	4.20058e-08
rna-XM_004148304.3	hypothetical protein	74.3939	1.01708	0.00262217
rna-XM_004140070.3	PLASMODESMATA CALLOSE-BINDING PROTEIN 5	74.0227	-1.40962	0.00788572
rna-XM_004137226.3	bifunctional riboflavin biosynthesis protein RIBA 1%2C chloroplastic	73.9563	1.58889	3.09106e-05
rna-XM_004138353.3	uncharacterized LOC101218681	73.5902	-5.46131	3.94736e-27
rna-XM_004152710.3	pentatricopeptide repeat-containing protein At1g25360	73.4078	-1.04469	0.00144737
rna-XM_004138364.3	laccase-12	73.206	-1.23414	2.74368e-05
rna-XM_004137975.3	hypothetical protein%2C transcript variant X1	72.7329	1.18366	7.37655e-05
rna-XM_031880980.1	auxin-responsive protein SAUR21	71.1297	1.71232	1.6309e-10
-	-	70.4161	1.39796	3.75234e-06
rna-XM_004145086.3	28S ribosomal protein S33%2C mitochondrial%2C transcript variant X2	70.2869	-1.44385	2.14379e-05
rna-XM_004144541.3	uncharacterized LOC101204134	70.2161	-1.0848	0.00698723
-	-	70.1505	-2.55646	1.54542e-06
rna-XM_004137413.3	peptidyl-prolyl cis-trans isomerase CYP26-2%2C chloroplastic	68.6641	1.0011	0.00027414
rna-XM_004135537.3	putative F-box protein PP2-B12	68.5535	4.0487	5.69515e-28
rna-XM_011654235.2	ankyrin repeat-containing protein At5g02620-like	67.7968	-1.24747	0.000379396
rna-XR_968815.2	uncharacterized LOC105434701%2C transcript variant X2	67.7903	1.37129	0.00123019
-	-	67.5015	-1.98431	4.87891e-12
rna-XM_004136346.3	protein TORNADO 2	67.0541	-1.10109	1.10424e-06
rna-XM_031889890.1	xaa-Pro dipeptidase-like	66.941	5.45324	0.00192353
rna-XM_004141350.2	cytochrome P450 81Q32	66.2048	1.07964	0.00587008
rna-XM_011657481.2	LEAF RUST 10 DISEASE-RESISTANCE LOCUS RECEPTOR-LIKE PROTEIN KINASE-like 1.1%2C transcript variant X1	66.1447	-1.289	0.00267138
rna-CusaM_t05	tRNA-Met	65.7155	-1.0952	0.000211146
rna-XM_011657733.2	glycine-rich cell wall structural protein 2	65.6072	1.13526	0.00070307
rna-XM_004149693.3	acyl-CoA--sterol O-acyltransferase 1	65.4267	-1.26653	0.000581582
rna-XM_004148769.3	stearoyl-[acyl-carrier-protein] 9-desaturase 6%2C chloroplastic	65.37	-4.00929	2.81146e-14
rna-XM_004149690.3	protein RETICULATA-RELATED 4%2C chloroplastic	64.7568	1.15457	0.000685678
rna-XM_031889127.1	expansin-like A2	64.6843	-5.90028	2.3933e-09
-	-	64.3879	1.17179	2.46726e-06
rna-XM_004148853.2	probable aspartic proteinase GIP1	64.1738	-1.96832	6.5087e-09
rna-XM_004143617.3	late embryogenesis abundant protein At5g17165	63.9357	1.02546	0.00332485
rna-XR_004218448.1	actin-related protein 2-like	63.6804	-7.5734	1.21512e-09
rna-XM_004138660.3	ethylene-responsive transcription factor ERF003	63.5125	-1.99719	3.78601e-07
rna-XM_011656364.2	uncharacterized LOC105435431	63.1766	-1.2759	0.000291602
rna-XM_004148923.3	probable carboxylesterase 18	62.6492	-1.42595	0.000420271
rna-XM_031884462.1	MLO-like protein 11%2C transcript variant X2	62.3031	-2.19109	0.000447399
rna-XM_031883037.1	uncharacterized LOC105434510%2C transcript variant X3	62.1871	-1.48246	4.01797e-07
rna-XM_011659682.2	photosynthetic NDH subunit of lumenal location 4%2C chloroplastic%2C transcript variant X2	61.6307	1.09465	5.08579e-05
-	-	61.0149	-6.76718	1.1666e-23
rna-XM_031884450.1	receptor-like protein kinase FERONIA	60.5113	-2.63082	2.28882e-17
rna-XM_011654557.2	cysteine-rich repeat secretory protein 38	59.9895	-3.98807	2.37998e-25
rna-XM_004145612.3	cytokinin hydroxylase	59.9416	-3.02589	9.56086e-17
rna-XM_011657865.2	uncharacterized LOC101207503	59.3046	-2.73317	3.00985e-08
-	-	58.9189	-1.82556	2.43682e-08
rna-XM_004141609.3	GATA transcription factor 9	58.1914	1.38039	4.75543e-05
rna-XM_004148603.3	probable inactive ATP-dependent zinc metalloprotease FTSHI 4%2C chloroplastic%2C transcript variant X1	57.5216	-2.6785	0.00826833
rna-XM_011651189.2	cysteine-rich receptor-like protein kinase 2	57.3317	-2.16437	3.76756e-07
rna-XM_031880979.1	auxin-responsive protein SAUR21-like	57.082	1.61087	2.97624e-07
rna-XR_004215463.1	endoglucanase 1%2C transcript variant X2	56.6718	-2.04071	0.000232917
rna-XM_004150595.3	adenine phosphoribosyltransferase 3	56.5849	-1.58508	6.35664e-05
rna-XM_004148264.3	polyol transporter 5	55.9925	-1.44866	0.00918608
rna-XM_004150437.3	hypothetical protein	55.9207	1.04023	2.46793e-06
rna-XM_004145130.3	hypothetical protein	55.8671	1.27807	0.000657156
rna-XM_004133753.3	protein yippee-like At4g27745	55.7247	1.28506	1.89312e-06
rna-XM_031888651.1	receptor-like protein 9b	55.531	-3.34367	4.08975e-11
rna-XM_031885161.1	probable RNA-dependent RNA polymerase 1	55.0249	-2.40009	4.83289e-05
rna-XM_004145276.3	UDP-glucose iridoid glucosyltransferase	54.7663	-2.22791	2.04571e-09
rna-XM_031888038.1	uncharacterized LOC116404722%2C transcript variant X1	54.2016	-1.64533	4.04989e-07
rna-XM_031887462.1	haloacid dehalogenase-like hydrolase domain-containing protein 3	54.1544	-2.2487	1.87178e-06
rna-XM_004134356.3	protein NRT1/ PTR FAMILY 5.2	53.8738	-3.44257	1.65991e-11
rna-XM_004149375.3	NAC domain-containing protein 30	53.5365	-2.09715	2.77216e-05
rna-XM_004145849.3	hypothetical protein	53.4798	1.50196	1.3808e-05
rna-XM_004147760.3	uncharacterized LOC116402775	53.4066	1.09621	4.18824e-05
rna-XM_011650433.2	probable prolyl 4-hydroxylase 3	53.2748	-4.90157	2.16178e-21
-	-	52.8555	-2.9409	7.56253e-18
rna-XM_004137538.3	probable calcium-binding protein CML47	52.6705	-1.58767	1.87319e-05
rna-XM_011657373.2	HVA22-like protein c%2C transcript variant X2	52.0458	-1.49481	3.81424e-07
rna-XR_004215714.1	small nucleolar RNA snoR118	51.4501	-1.15658	0.00233066
rna-XM_004139232.3	lysosomal Pro-X carboxypeptidase	51.0253	1.14752	0.00683768
rna-XM_004143320.3	UDP-glycosyltransferase 73D1	50.1427	-1.23458	0.00321276
rna-XM_004151461.3	nigrin b	49.982	1.21445	0.00468444
rna-XM_031884751.1	mitochondrial dicarboxylate/tricarboxylate transporter DTC%2C transcript variant X2	49.786	1.0435	0.000297336
rna-XM_011651499.2	probable boron transporter 6%2C transcript variant X1	49.6304	-2.14041	7.63474e-07
rna-XM_031885305.1	uncharacterized LOC101205265	49.3078	1.39332	5.04725e-06
rna-XM_004140063.3	transcription initiation factor TFIID subunit 6	49.187	-4.38604	1.47855e-17
rna-XM_031881201.1	protein CUP-SHAPED COTYLEDON 2	48.9307	-1.50424	0.000285783
rna-XM_011651762.2	remorin 1.4	48.3231	1.09945	0.00180492
rna-XM_031881581.1	glycine-rich cell wall structural protein	48.1011	1.30023	0.000353875
rna-XM_004136498.3	probable homogentisate phytyltransferase 2%2C chloroplastic	48.088	-4.46986	8.18143e-10
rna-XM_011658419.2	receptor-like protein 12%2C transcript variant X1	47.826	-4.10915	6.65575e-16
rna-XR_004214163.1	uncharacterized LOC116401790	47.8082	-2.7954	1.30715e-11
rna-XM_004146584.3	transcription factor MYB102	47.6227	1.43126	5.79468e-05
rna-XM_004146018.3	anthocyanidin 3-O-glucosyltransferase 2	46.9897	1.90547	1.35644e-05
rna-XM_004144419.3	plastidal glycolate/glycerate translocator 1%2C chloroplastic	46.9245	1.93177	2.18829e-08
rna-XM_004134599.3	uncharacterized LOC101211314	46.3089	1.00016	0.00134509
rna-XM_004141292.3	LRR receptor-like serine/threonine-protein kinase ERECTA	46.2611	1.02242	0.00286064
rna-XM_004141162.3	probable serine/threonine-protein kinase PBL28	45.9331	1.13446	2.55213e-05
rna-XM_004151401.3	protein DETOXIFICATION 19	45.9292	-2.30507	3.01239e-10
rna-XM_011661205.2	ethylene-responsive transcription factor ERF003	45.4284	-1.73357	2.5718e-09
rna-XM_004140551.3	uncharacterized LOC101212310	45.2757	1.54998	0.000839264
rna-XR_968828.2	uncharacterized LOC105434772	44.8512	1.30986	0.00902481
rna-XM_031887453.1	pathogen-related protein%2C transcript variant X1	43.9811	-1.38426	0.000360571
rna-XM_004134413.3	uncharacterized LOC101204674	43.8885	1.30973	9.12407e-06
rna-XM_031889954.1	DNA-directed RNA polymerases II%2C IV and V subunit 8B%2C transcript variant X1	43.3262	2.0015	5.935e-05
rna-XM_004151162.3	hypothetical protein	43.1933	1.10232	0.000124941
rna-XM_004136194.3	transcription factor bHLH93	42.4735	-2.02773	5.2989e-06
rna-XM_011660588.2	uncharacterized LOC105434420	42.1321	-1.95123	3.79079e-08
rna-XM_004142142.3	uncharacterized LOC101223041	40.9185	-3.32528	1.56976e-10
rna-XM_031881716.1	anamorsin homolog	40.8079	1.35796	0.00141612
rna-XM_004152527.3	cytochrome P450 71A1-like	39.8402	-3.07045	6.90448e-18
rna-XM_011654532.2	myb family transcription factor PHL5	39.5532	2.16959	1.04243e-07
rna-XR_004214670.1	uncharacterized LOC116402212	39.4061	-9.31238	3.78314e-11
rna-XM_011650756.2	lysine-rich arabinogalactan protein 19	39.0714	1.04757	0.000938107
rna-XM_004145619.3	protease HtpX homolog%2C transcript variant X1	37.8148	-2.02487	4.24176e-07
rna-XM_011652258.2	phytohormone-binding protein	36.4159	1.77421	1.22736e-05
rna-XM_011650723.2	hypothetical protein	36.366	-1.35211	0.00247568
rna-XM_031885159.1	pathogenesis-related thaumatin-like protein 3.5	35.054	1.04864	0.000558379
rna-XM_004149218.3	uncharacterized LOC101220151	34.9841	1.82021	9.83766e-06
rna-XM_004144552.3	cyanidin 3-O-galactoside 2''-O-xylosyltransferase FGGT1%2C transcript variant X1	34.4158	1.93546	5.89265e-07
rna-XM_004148655.3	UDP-glycosyltransferase 90A1	34.1023	1.79125	4.1976e-05
rna-XM_004148288.3	defensin-like protein 182%2C transcript variant X1	33.8969	1.12238	0.000186074
rna-XM_004144630.3	transcription factor JUNGBRUNNEN 1	33.5533	-4.63126	7.20266e-14
rna-XM_031882126.1	bifunctional bis(5'-adenosyl)-triphosphatase/adenylylsulfatase FHIT	33.4786	-7.06137	2.90358e-13
rna-XM_004135595.3	hypothetical protein	32.6969	1.10469	0.00143476
rna-XM_004149657.3	uncharacterized LOC101213140	32.3884	-1.09577	0.00213424
rna-XM_004136110.3	uncharacterized LOC101220264	31.3959	-1.90211	0.000186432
rna-XM_004139506.2	alpha carbonic anhydrase 7	30.4443	-9.69354	7.52293e-13
rna-XM_004137081.3	protein JINGUBANG	30.0634	-7.51824	6.64069e-10
rna-XM_004144085.2	probable flavin-containing monooxygenase 1	29.5859	-8.41633	3.25523e-09
rna-XM_004135262.3	uncharacterized protein At3g27210	28.5939	1.44394	0.000202316
rna-XM_031887023.1	basic salivary proline-rich protein 2	28.5251	1.08623	0.000593823
rna-XM_031886687.1	uncharacterized LOC116404733	27.8477	-7.76221	3.28484e-06
rna-XM_004141509.3	hypothetical protein%2C transcript variant X1	27.8088	1.40739	5.06882e-05
rna-XM_004141738.3	protein IQ-DOMAIN 14	26.7657	1.07313	0.00232806
rna-XM_004143339.3	NAC domain-containing protein 90	25.5295	-4.34791	4.35797e-16
-	-	25.4831	1.9063	0.00530425
rna-XM_011661388.2	kinesin-like protein KIN-14F%2C transcript variant X2	24.2815	1.18339	0.000962656
rna-XM_031883294.1	uncharacterized LOC116402875	23.6512	1.24138	0.00277413
rna-XM_004148646.3	ATP-dependent zinc metalloprotease FTSH 6%2C chloroplastic	23.4433	1.57924	0.000479952
rna-XM_004135377.3	DNA-3-methyladenine glycosylase 1	22.7511	1.17241	0.000442913
rna-XM_004140309.3	seed lectin	19.9538	-3.15658	8.67205e-06
rna-XM_004152568.3	esterase OVCA2	18.4862	-8.23447	5.49347e-09
rna-XM_004151139.3	defensin Ec-AMP-D2	18.1352	-5.94464	2.3738e-10

## Sheet: Forc_14_dpi_unic (502)
Gene_id	Annotation	BaseMean	Log2FC_CK14_CF14	Padj_CK14_CF14
rna-XM_011661637.2	cytochrome P450 CYP72A219	156.483	-6.66186	2.91471e-09
rna-XM_011661407.2	O-acyltransferase WSD1	568.857	-6.08376	0.00135413
rna-XM_011660558.2	pathogenesis-related protein 1	58.1534	-5.2895	1.19632e-08
rna-XM_011661017.2	nuclear polyadenylated RNA-binding protein 3	217.508	-4.39032	7.80245e-10
rna-XM_004138803.3	auxin-responsive protein IAA29	38.1613	-4.12121	2.1612e-07
rna-XM_004137053.3	uncharacterized LOC101216297	82.1366	-4.06331	2.79362e-05
-	-	34.683	-3.94113	0.00129174
rna-XM_004141141.3	polygalacturonase QRT3	70.9317	-3.91519	0.000564969
-	-	48.0456	-3.88233	2.81976e-09
rna-XM_011657934.1	uncharacterized LOC105435687	81.2079	-3.87061	1.45974e-10
rna-XM_004134873.3	uncharacterized LOC101217175	86.6996	-3.82794	6.63965e-05
rna-XM_011655811.2	uncharacterized LOC101203640	57.2963	-3.74988	1.11868e-11
rna-XM_004135452.3	cytochrome P450 71B37-like	546.403	-3.72364	3.43893e-06
gene-LOC101204989	-	98.4718	-3.52291	0.00973981
-	-	85.0221	-3.46724	0.00258959
rna-XM_004141578.3	probable L-type lectin-domain containing receptor kinase VI.1	59.0828	-3.42284	0.000336151
rna-XM_004138754.3	receptor protein kinase-like protein ZAR1	62.3858	-3.38751	1.48333e-06
rna-XM_011659905.2	heat stress transcription factor B-2a	77.1844	-3.31635	0.00572786
rna-XM_004143350.3	syntaxin-121	48.2249	-3.29777	7.62606e-13
rna-XM_011652846.2	ABC transporter A family member 7-like%2C transcript variant X1	94.4995	-3.288	0.000601329
rna-XM_004145650.3	mitochondrial phosphate carrier protein 3%2C mitochondrial%2C transcript variant X1	107.693	-3.15924	1.88188e-05
rna-XM_011651882.2	glutamate receptor 2.5%2C transcript variant X2	23.1449	-2.68728	0.00012736
rna-XM_011661334.2	calmodulin-binding protein 60 C%2C transcript variant X1	183.98	-2.64068	8.72323e-06
rna-XR_004215564.1	uncharacterized LOC116402890	50.2559	-2.60118	0.000692883
-	-	44.9423	-2.55464	0.00399358
rna-XM_031883392.1	UDP-glycosyltransferase 73C3-like	378.269	-2.53951	3.16757e-06
rna-XM_011651988.2	probable UDP-arabinopyranose mutase 2	2618.7	-2.5327	1.98056e-05
rna-XM_004145987.3	glutamate receptor 2.8	39.2907	-2.52382	5.4617e-05
rna-XM_004152632.3	ribosomal RNA small subunit methyltransferase I	61.6878	-2.47577	6.40421e-06
rna-XM_004147250.3	LOB domain-containing protein 1	35.1872	-2.46287	2.17683e-10
rna-XM_004140202.3	xyloglucan endotransglucosylase/hydrolase 2	340.108	-2.45778	0.00806024
rna-XM_004145777.3	lysosomal Pro-X carboxypeptidase	39.4722	-2.45587	2.28877e-08
rna-XM_004149846.3	glutamate receptor 2.7	45.0853	-2.43694	1.42159e-10
rna-XR_968848.2	uncharacterized LOC105434782	74.6652	-2.4289	0.00113226
rna-XM_004143411.3	phospho-2-dehydro-3-deoxyheptonate aldolase 2%2C chloroplastic	3940.49	-2.38597	1.11645e-09
rna-XM_004142015.3	uncharacterized protein C24B11.05	786.102	-2.36837	0.000128524
rna-XM_031880723.1	(R)-mandelonitrile lyase 1-like	428.81	-2.35071	5.67044e-10
-	-	97.9964	-2.33112	0.000815605
rna-XR_004214047.1	uncharacterized LOC116401716	47.8958	-2.31935	0.0017712
rna-XM_004142383.3	two-component response regulator ARR17	97.5695	-2.28797	0.00201476
rna-XM_004141389.3	serine/threonine-protein kinase RIPK	1095.5	-2.27803	0.00379194
rna-XM_004152006.3	protein CUP-SHAPED COTYLEDON 3	292.942	-2.25097	0.00669991
rna-XM_004139931.3	3-hydroxy-3-methylglutaryl-coenzyme A reductase 1	697.51	-2.24601	1.69299e-07
rna-XM_004139096.3	E3 ubiquitin-protein ligase PUB23	55.1344	-2.18394	4.787e-08
rna-XR_004218160.1	uncharacterized LOC116405081	50.9467	-2.17805	7.81373e-06
rna-XR_004217229.1	uncharacterized LOC105435825	37.9738	-2.1611	0.000355123
rna-XM_031880426.1	2%2C3-bisphosphoglycerate-dependent phosphoglycerate mutase	386.534	-2.13966	8.77856e-06
rna-XR_004218321.1	uncharacterized LOC116405182	119.383	-2.13495	0.00719245
rna-XM_004147455.1	probable calcium-binding protein CML45	38.9256	-2.12246	0.00169994
rna-XM_004141657.3	linoleate 13S-lipoxygenase 3-1%2C chloroplastic	1260.99	-2.12231	0.00126499
rna-XM_011652813.2	trehalose-phosphate phosphatase A%2C transcript variant X2	986.874	-2.10567	0.000247296
rna-XM_004141274.3	cytochrome P450 711A1	64.854	-2.09669	0.00630976
rna-XM_004134317.3	E3 ubiquitin-protein ligase ATL4	54.283	-2.07948	0.00502799
rna-XM_031880464.1	DNA-directed RNA polymerase I subunit RPA12%2C transcript variant X2	204.87	-2.01115	0.00453437
rna-XM_011661844.2	glucan endo-1%2C3-beta-glucosidase%2C transcript variant X4	60.395	-1.98199	1.11645e-09
rna-XM_031888304.1	phenylalanine ammonia-lyase	2733.35	-1.96765	0.000265478
rna-XR_968918.2	uncharacterized LOC101212763%2C transcript variant X3	81.6949	-1.93512	0.000210006
rna-NM_001305715.1	pleiotropic drug resistance protein 1	3503.16	-1.92464	0.00614317
rna-XM_004138389.3	uncharacterized LOC101207404	128.558	-1.88394	0.0074106
rna-XM_011660454.2	UDP-glycosyltransferase 74F2	398.919	-1.83839	6.76327e-06
rna-XM_004144583.3	3-hydroxyisobutyryl-CoA hydrolase-like protein 5%2C transcript variant X1	481.684	-1.83775	4.94152e-08
rna-XM_004144233.3	glutamate receptor 2.7	138.24	-1.83753	2.24876e-05
rna-XM_004144490.3	cytochrome b561 and DOMON domain-containing protein At5g35735	3109.6	-1.82728	2.20291e-05
rna-XR_004215889.1	uncharacterized LOC116403238	101.224	-1.82469	0.000128876
rna-XM_004145738.3	arogenate dehydratase/prephenate dehydratase 6%2C chloroplastic	1239.72	-1.82263	4.5794e-25
rna-XM_031880673.1	uncharacterized serine-rich protein C215.13-like	983.073	-1.82068	0.00258959
rna-XM_011650494.2	protein FANTASTIC FOUR 4	1748.28	-1.8172	0.000105942
-	-	60.5606	-1.81442	0.00161911
rna-XM_004153079.3	uncharacterized LOC101220090	74.3201	-1.81173	5.6324e-09
rna-XM_004141024.3	serine/threonine-protein kinase RIPK	524.978	-1.80006	0.00214284
rna-XM_004145206.3	acyl-lipid omega-3 desaturase (cytochrome b5)%2C endoplasmic reticulum	1534.07	-1.76525	0.00265357
rna-XM_004142886.3	uncharacterized LOC101220122	140.635	-1.76519	0.00916101
rna-XM_004141409.3	chorismate mutase 1%2C chloroplastic	967.562	-1.7583	8.18917e-05
-	-	132.328	-1.75775	1.48985e-07
rna-XM_011650976.2	auxin-responsive protein SAUR21	158.369	-1.7456	3.90472e-05
rna-XM_004139053.3	serine carboxypeptidase 1	259.823	-1.74448	4.85901e-09
rna-XM_004150136.3	uncharacterized LOC101218094	70.4417	-1.73453	0.00928295
-	-	161.155	-1.7314	0.000570804
rna-XR_004214498.1	uncharacterized LOC116402093	174.501	-1.71487	1.09944e-05
rna-XM_004135409.3	zinc-finger homeodomain protein 8	1319.35	-1.69621	0.00898002
rna-XM_004142337.3	uncharacterized LOC101217123	1553.68	-1.69499	0.00707704
rna-XM_004143308.3	phenylalanine ammonia-lyase	1273.23	-1.6731	0.00359218
gene-LOC101203192	-	1985.79	-1.67137	0.000153558
rna-XM_011657608.2	probable ADP-ribosylation factor GTPase-activating protein AGD11%2C transcript variant X1	169.596	-1.66364	0.00359218
rna-XM_004152229.2	bifunctional aspartate aminotransferase and glutamate/aspartate-prephenate aminotransferase	1156.85	-1.66337	3.87859e-14
rna-XM_004147842.3	BAHD acyltransferase DCR	198.767	-1.66053	0.00228356
rna-XM_011657324.2	carbonic anhydrase 2%2C transcript variant X4	2730.11	-1.6542	0.0012064
rna-XM_011657559.2	probable pectate lyase 18	1413.41	-1.64634	0.00461751
rna-XM_004137921.3	uncharacterized LOC101213656	831.677	-1.64186	0.00584716
rna-XM_004146767.3	hypothetical protein	1405.68	-1.62704	0.00801875
rna-XM_004140899.3	polyadenylate-binding protein 3	92.1879	-1.62574	0.000766331
rna-XM_004147037.3	type I inositol polyphosphate 5-phosphatase 12%2C transcript variant X1	39.3814	-1.59884	0.00861744
rna-XM_004151798.3	tocopherol O-methyltransferase%2C chloroplastic%2C transcript variant X1	717.92	-1.59712	0.000345424
rna-XM_004142753.3	cinnamoyl-CoA reductase-like SNL6	839.86	-1.59435	0.000495272
rna-XM_011653247.2	3-oxoacyl-[acyl-carrier-protein] reductase FabG	2839.02	-1.56033	0.000196805
rna-XM_031881480.1	NADP-dependent malic enzyme%2C transcript variant X2	290.795	-1.54271	0.00139495
rna-XM_004134554.3	cytochrome P450 710A11	808.952	-1.53588	0.000758734
rna-XM_004139472.3	oligopeptide transporter 3	700.309	-1.50995	2.36002e-05
rna-XM_004142584.3	NAC domain-containing protein 2	2954.33	-1.50177	0.00463987
rna-XM_004144566.3	BTB/POZ domain-containing protein At5g48130	216.07	-1.4982	0.0025945
gene-LOC101222255	-	222.613	-1.49798	0.00376745
rna-XM_004141806.3	galactomannan galactosyltransferase 1	60.97	-1.49641	4.91446e-06
rna-XM_031883547.1	serine/threonine-protein kinase tricorner%2C transcript variant X2	257.059	-1.49481	0.000551485
rna-XM_004147410.3	beta-glucuronosyltransferase GlcAT14B	1156.31	-1.49397	0.000370512
rna-XM_004138034.3	uncharacterized LOC101222072%2C transcript variant X2	436.655	-1.48604	0.00471227
rna-XM_011650548.2	protein SAR DEFICIENT 1%2C transcript variant X4	1011.98	-1.48422	0.00117182
rna-XM_004139610.3	aspartyl protease family protein 2	72.2783	-1.48038	0.00697571
rna-XM_004148356.3	E3 ubiquitin-protein ligase WAV3	943.275	-1.4793	0.00971315
rna-XM_004135802.3	hypothetical protein	16198.6	-1.47566	0.00631099
rna-XR_004214489.1	uncharacterized LOC105434542%2C transcript variant X3	104.611	-1.4739	0.00437592
rna-XM_011657914.1	uncharacterized LOC105435675	550.093	-1.47123	0.00940274
rna-XM_004144946.3	probable carboxylesterase 9	50.4889	-1.47064	0.00383386
rna-XM_004135074.3	geranyl diphosphate phosphohydrolase	506.974	-1.46661	0.00518466
rna-CusaM_p04	-	597.516	-1.46266	0.000484951
rna-XM_011658090.2	wall-associated receptor kinase-like 20	478.486	-1.44597	0.00122631
-	-	134.616	-1.44125	9.8241e-05
rna-XM_004143595.3	molybdenum cofactor sulfurase	162.766	-1.4368	0.00442726
rna-XM_011650810.2	ABC transporter G family member 21	71.2783	-1.43292	0.000588941
rna-XM_004134505.3	berberine bridge enzyme-like 21	6136.55	-1.42636	0.00352785
rna-XM_004134500.3	UDP-arabinose 4-epimerase 1%2C transcript variant X1	2267.65	-1.41882	0.000723035
rna-XM_004148656.3	AAA-ATPase ASD%2C mitochondrial	43.376	-1.41839	0.00634308
rna-XM_011655119.2	2-hydroxyacyl-CoA lyase	982.04	-1.41432	5.63388e-05
rna-XM_004150194.3	proliferating cell nuclear antigen	1986.71	-1.41127	0.00477885
rna-XM_011659248.2	probable LRR receptor-like serine/threonine-protein kinase RFK1%2C transcript variant X1	804.327	-1.40976	2.15513e-08
rna-XM_031886439.1	hypothetical protein%2C transcript variant X1	453.285	-1.40071	0.00827872
rna-XM_004150314.3	fimbrin-2	496.47	-1.39797	0.00159632
rna-XM_004144569.2	calcium-transporting ATPase 12%2C plasma membrane-type	124.382	-1.39235	5.10844e-07
rna-XM_004133872.3	3-phosphoshikimate 1-carboxyvinyltransferase 2	4110.52	-1.3903	0.000182078
rna-XM_011658258.2	uncharacterized LOC101204847%2C transcript variant X1	181.025	-1.38971	0.00238863
rna-XM_004135172.3	protein WVD2-like 7	587.478	-1.37557	0.00482226
rna-XM_031881354.1	TMV resistance protein N	102.132	-1.37203	0.00353159
rna-XM_004147715.3	probable glutathione S-transferase	171.473	-1.36424	0.00771539
rna-XM_004138592.3	uncharacterized LOC101216469%2C transcript variant X1	112.92	-1.35896	0.00208563
rna-XM_004136922.3	O-acyltransferase WSD1	1472.17	-1.35557	0.00479324
rna-XM_004135903.3	serine carboxypeptidase-like 40	235.205	-1.3509	0.000341895
rna-XM_004136871.3	squalene monooxygenase SE2	341.921	-1.33571	6.8034e-08
rna-XM_004136743.3	cytokinin dehydrogenase 9	47.3286	-1.33492	0.00363786
rna-XM_004152781.3	ABC transporter B family member 21%2C transcript variant X2	5183.43	-1.33337	3.9383e-05
rna-XM_004143739.3	metalloendoproteinase 2-MMP	1143.77	-1.33023	0.000230203
rna-XM_011654641.2	G-type lectin S-receptor-like serine/threonine-protein kinase At1g11330%2C transcript variant X1	410.442	-1.32762	6.8571e-05
rna-XM_011660991.2	probable WRKY transcription factor 14	144.111	-1.32594	7.09759e-05
rna-XM_004136929.3	thioredoxin M3%2C chloroplastic	473.556	-1.31593	8.43728e-06
rna-XM_004140304.3	probable inactive receptor kinase At3g02880	529.891	-1.3124	0.00221765
rna-XM_004135390.3	14-3-3-like protein GF14 iota	265.982	-1.30687	6.76096e-05
rna-XM_004138612.3	SUN domain-containing protein 4%2C transcript variant X3	356.711	-1.30522	0.00894573
-	-	325.339	-1.29438	0.00845387
rna-XM_004134127.3	probable prolyl 4-hydroxylase 4	503.714	-1.28071	0.000285403
rna-XM_004145475.3	uncharacterized LOC101218391	1437.3	-1.27992	2.19705e-06
rna-XM_004141926.3	bifunctional 3-dehydroquinate dehydratase/shikimate dehydrogenase%2C chloroplastic	510.243	-1.27098	1.85645e-07
rna-XM_011656418.2	heavy metal-associated isoprenylated plant protein 39%2C transcript variant X1	3145.36	-1.27072	0.000736627
rna-XM_004145550.3	probable acyl-activating enzyme 1%2C peroxisomal	96.645	-1.26948	0.00639986
rna-XM_004147032.3	peroxidase 51	70.5612	-1.26725	0.00459227
rna-XM_004145658.3	UPF0496 protein At3g19330	503.001	-1.26647	0.00397299
rna-XM_004147395.3	protein ALTERED XYLOGLUCAN 4-like	54.1992	-1.26494	0.00533796
rna-XM_031886822.1	AT-hook motif nuclear-localized protein 18	261.869	-1.26335	0.000281022
rna-XM_004146703.3	xylulose kinase 2%2C transcript variant X2	1346.91	-1.2532	0.00260949
rna-XM_004146682.3	class V chitinase CHIT5	871.973	-1.25135	0.000428931
rna-XM_004137040.3	zinc finger protein ZAT10	1227.2	-1.24962	0.00970854
rna-XM_004141442.3	probable endo-1%2C3(4)-beta-glucanase ARB_01444	1228.12	-1.24814	0.0097628
rna-XM_004138957.3	receptor like protein kinase S.2	764.601	-1.24041	1.16085e-06
rna-XM_004144500.3	fasciclin-like arabinogalactan protein 2	2607.19	-1.2373	0.00582186
rna-XR_004217516.1	uncharacterized LOC116404589	2005.27	-1.2221	0.00107204
rna-XR_004217499.1	uncharacterized LOC116404583	414.15	-1.2136	0.000471618
rna-XM_031882889.1	phosphoglycerate mutase-like protein%2C transcript variant X2	762.271	-1.19674	7.27605e-06
rna-XM_004145537.3	protein POLAR-like 1	190.709	-1.19506	0.00250798
rna-XM_004135905.3	serine carboxypeptidase-like 34	116.82	-1.19449	0.00017457
rna-XM_011651887.2	protein LYK5	745.591	-1.19229	0.00604327
rna-XM_004149796.3	probable galacturonosyltransferase 14	1594.23	-1.18581	0.00773491
rna-XM_004136243.3	aspartate aminotransferase%2C cytoplasmic	314.799	-1.18267	4.79063e-07
rna-XM_004146923.3	sulfate transporter 3.1%2C transcript variant X1	838.305	-1.18081	1.88562e-06
rna-XM_004137496.3	glycosyltransferase BC10	614.128	-1.17898	0.000257652
rna-XM_004150270.3	cyclic nucleotide-gated ion channel 1%2C transcript variant X2	178.49	-1.1768	0.000918402
rna-XM_004135396.3	hypothetical protein	264.672	-1.17045	0.000168046
rna-XM_004147590.3	1%2C4-dihydroxy-2-naphthoyl-CoA thioesterase 1	506.014	-1.16875	0.00320418
rna-XM_011650758.2	uncharacterized LOC105434576	1331.95	-1.16783	0.000432949
rna-XM_004135304.3	tricalbin-3	1075.12	-1.1629	0.00884036
rna-XM_004135558.3	uncharacterized LOC101204590	811.986	-1.15739	0.00870178
rna-XM_004148528.3	pto-interacting protein 1%2C transcript variant X1	1970.13	-1.15588	0.00664587
rna-XM_011650597.2	AUGMIN subunit 8%2C transcript variant X1	232.026	-1.14257	0.00112699
rna-XM_031890102.1	CBL-interacting protein kinase 2-like	90.4525	-1.14019	0.00292996
rna-XM_011651906.1	uncharacterized LOC105434763	1299.64	-1.13499	0.00958118
rna-XM_004139842.3	transcription factor JUNGBRUNNEN 1	310.522	-1.13492	0.000153942
rna-XM_031888034.1	glycerol-3-phosphate dehydrogenase SDP6%2C mitochondrial%2C transcript variant X1	345.708	-1.13285	0.00953505
rna-XM_004137176.3	trifunctional UDP-glucose 4%2C6-dehydratase/UDP-4-keto-6-deoxy-D-glucose 3%2C5-epimerase/UDP-4-keto-L-rhamnose-reductase RHM1	690.219	-1.12338	0.000878396
rna-XM_011661796.2	malate dehydrogenase%2C chloroplastic%2C transcript variant X1	736.021	-1.11996	0.00470258
rna-XM_004142776.3	G-type lectin S-receptor-like serine/threonine-protein kinase SD2-2	575.505	-1.11333	2.79362e-05
rna-XM_004152566.3	dihydrofolate reductase	517.998	-1.10937	3.63276e-05
rna-XM_004140873.3	phospholipid-transporting ATPase 1	1019.9	-1.10929	0.000457195
rna-XM_004152343.3	uncharacterized LOC101222282	247.199	-1.10721	2.63959e-07
rna-XM_011652488.2	UDP-glucuronate 4-epimerase 3	271.186	-1.10557	1.09402e-06
rna-XM_004139530.3	zinc finger protein WIP3	507.071	-1.08974	0.00084218
rna-XM_004148843.3	uncharacterized isomerase BH0283	3129.12	-1.08924	0.00344147
rna-XM_004148836.3	RNA-binding protein BRN1	615.94	-1.07475	0.00829147
rna-XM_004147495.3	oligopeptide transporter 4	404.522	-1.07244	9.71353e-05
rna-XR_004214525.1	uncharacterized LOC101203306%2C transcript variant X8	1199.03	-1.06903	0.00356903
rna-NM_001308897.2	heat shock cognate 70 kDa protein 2	11373.7	-1.06195	0.00320418
rna-XM_011651763.2	cellulose synthase-like protein D3%2C transcript variant X2	1036.15	-1.06099	3.2251e-07
rna-XM_004143539.3	salicylate carboxymethyltransferase	2034	-1.06093	0.000122292
rna-XM_004143058.3	U-box domain-containing protein 13	1353.67	-1.04075	0.000140006
rna-XM_004137360.3	uncharacterized LOC101217261	1056.55	-1.03809	0.000366944
rna-XM_031882748.1	two-component response regulator-like APRR2%2C transcript variant X1	2283.19	-1.03721	0.0012518
rna-XM_004152189.3	fumarate hydratase 1%2C mitochondrial	835.095	-1.03568	0.00151894
rna-XM_004137123.3	probable anion transporter 5%2C transcript variant X2	305.795	-1.03295	0.000705596
rna-XM_004143755.3	uncharacterized LOC101212152%2C transcript variant X1	929.738	-1.03278	0.000529894
rna-XM_011652230.2	leucine-rich repeat extensin-like protein 5	838.211	-1.03275	0.00621659
rna-XM_011650371.2	GDP-fucose transporter 1	250.931	-1.02717	0.00016961
rna-NM_001280777.1	metal tolerance protein 4-like	193.665	-1.01844	0.000824358
rna-XM_004136852.3	L-type lectin-domain containing receptor kinase IX.1	759.765	-1.01842	0.0042884
rna-XM_004154069.3	probable long-chain-alcohol O-fatty-acyltransferase 5	157.444	-1.01737	9.10036e-05
rna-XM_004142516.3	uncharacterized LOC101221700	131.325	-1.01651	0.00604081
rna-XM_011658808.2	protodermal factor 1	344.119	-1.016	0.00641865
rna-XM_011656544.2	U-box domain-containing protein 35%2C transcript variant X1	807.272	-1.01475	3.2645e-05
rna-XM_004141108.3	respiratory burst oxidase homolog protein C	10646	-1.01167	1.9765e-07
rna-XM_004141924.3	UDP-rhamnose/UDP-galactose transporter 4%2C transcript variant X1	1112.73	-1.00978	0.0064188
rna-XM_031883093.1	uncharacterized LOC101204535%2C transcript variant X1	1717.35	-1.00326	0.00575707
rna-XM_031882373.1	G-type lectin S-receptor-like serine/threonine-protein kinase At1g11330	456.04	-1.00234	0.00315003
rna-XM_011657680.2	probable prolyl 4-hydroxylase 7%2C transcript variant X1	972.582	-1.00177	0.00839659
rna-XM_011656847.2	glutamate decarboxylase 1	3131.43	-1.00066	2.54283e-05
rna-XM_004144444.3	sigma intracellular receptor 2	299.4	-1.00021	1.62815e-05
rna-XM_004139165.3	probable nucleolar protein 5-2	18148.7	1.00184	0.00114829
rna-XM_004146556.3	uncharacterized LOC101209953	21326.6	1.00432	0.00610545
rna-XM_004141719.3	hydroxyphenylpyruvate reductase	431.364	1.00491	1.3166e-05
rna-XR_004215316.1	hypothetical protein%2C transcript variant X1	444.94	1.01453	0.00481818
rna-XM_004150522.3	calmodulin-like protein 8	143.956	1.01601	0.000536342
rna-XM_031888275.1	E3 ubiquitin-protein ligase RGLG2-like%2C transcript variant X1	333.768	1.018	0.00107786
rna-XM_011656699.2	probable protein phosphatase 2C 2	707.562	1.02365	0.00590212
rna-XM_004138294.3	protein YLS3	3697.47	1.02485	3.17959e-08
rna-XM_004135382.3	cytochrome P450 CYP749A22%2C transcript variant X1	3182.89	1.02803	1.37653e-07
rna-XM_004148608.3	BTB/POZ domain-containing protein At2g13690	343.326	1.02919	1.97461e-05
rna-XM_011653243.2	NAC domain-containing protein 83%2C transcript variant X1	2869.33	1.03106	0.000549887
rna-XM_004145043.3	thioredoxin-like protein CXXS1	4244.63	1.03587	0.00515843
rna-XM_004136330.3	UPF0307 protein ECA0281	244.376	1.04015	0.000701211
rna-XR_004214048.1	uncharacterized LOC101222629%2C transcript variant X3	394.471	1.0433	0.000105185
rna-XR_004217532.1	pantoate--beta-alanine ligase%2C transcript variant X2	920.476	1.04972	0.00023314
rna-XM_011653702.2	hypothetical protein%2C transcript variant X1	707.579	1.0554	0.00739839
rna-XM_004148560.3	gamma-interferon-responsive lysosomal thiol protein	472.283	1.05603	0.00314963
rna-XM_011650315.2	zinc finger CCCH domain-containing protein 20	2960.94	1.05634	4.47123e-05
rna-XM_004144346.3	U-box domain-containing protein 9	931.434	1.05904	0.00687778
rna-XM_004145799.3	probable inactive receptor kinase RLK902	583.637	1.06394	6.61416e-08
rna-XR_004218160.1	uncharacterized LOC116405081	231.271	1.06749	0.00340864
rna-XM_004134357.3	long-chain-alcohol oxidase FAO1	3438.7	1.06996	0.0011782
rna-XM_004142876.3	calcineurin B-like protein 10	332.578	1.0701	0.000535216
rna-XM_004135640.3	zinc finger CCCH domain-containing protein 20	538.126	1.07572	0.00893397
rna-XM_011655886.2	serine/threonine-protein kinase tricorner%2C transcript variant X2	1218.89	1.07721	0.00934833
rna-XM_004138721.3	uncharacterized LOC101206986	317.113	1.0831	0.00129471
rna-XM_011656956.2	xanthoxin dehydrogenase%2C transcript variant X1	168.155	1.0848	7.3578e-05
rna-XM_011656474.2	agamous-like MADS-box protein AGL19	299.085	1.08522	0.000431073
rna-XM_004136892.3	QWRF motif-containing protein 2	902.242	1.08527	0.00124894
rna-XM_031884122.1	DNA topoisomerase 3-alpha-like	524.17	1.09359	0.00269122
rna-XM_031885420.1	basic leucine zipper 43	92.8657	1.09379	0.00312677
rna-XM_011654090.2	uncharacterized LOC101215138%2C transcript variant X1	919.587	1.09622	0.00280806
rna-XM_011652237.2	transcription factor bHLH123%2C transcript variant X2	578.76	1.09801	0.00791031
rna-XM_004133823.3	uncharacterized protein At3g61260	4692.29	1.10043	5.62369e-07
rna-XM_004145752.3	uncharacterized oxidoreductase At1g06690%2C chloroplastic%2C transcript variant X1	218.078	1.10377	0.00196125
rna-XM_004139975.3	pentatricopeptide repeat-containing protein At1g79540	529.812	1.11031	0.000884838
rna-XM_004136816.3	BAG family molecular chaperone regulator 7	2250.45	1.11099	0.00918732
rna-XM_031886436.1	basic leucine zipper 43%2C transcript variant X2	367.905	1.11572	0.00344147
rna-XM_011656110.2	transcription factor TGA9	746.124	1.1162	0.00801885
rna-XM_004142772.3	zinc finger protein 7%2C transcript variant X2	1897.07	1.11622	0.000106923
rna-XM_004139791.3	glyceraldehyde-3-phosphate dehydrogenase GAPCP2%2C chloroplastic	836.39	1.12546	2.10886e-05
rna-XM_031886100.1	7-methylguanosine phosphate-specific 5'-nucleotidase A%2C transcript variant X2	671.487	1.12634	0.00207605
rna-XM_004137543.3	formin-like protein 20%2C transcript variant X1	443.186	1.12929	0.00606516
rna-XM_011657383.2	cyclic dof factor 1	442.297	1.13651	0.00842751
rna-XM_004142308.3	homeobox-leucine zipper protein HAT5	1868.35	1.14095	0.00144924
rna-XM_011661380.2	homeobox-leucine zipper protein ATHB-15%2C transcript variant X1	1006.3	1.1462	0.00295723
rna-XM_004153588.3	uncharacterized LOC101210122	319.619	1.15142	0.00224092
rna-XM_011651345.2	protein IQ-DOMAIN 32%2C transcript variant X2	2343.44	1.15379	0.0056116
rna-XM_004141148.3	LOB domain-containing protein 25%2C transcript variant X1	451.158	1.15709	0.00208563
rna-XR_969058.2	dormancy-associated protein homolog 4%2C transcript variant X1	5729.31	1.15869	4.78495e-05
rna-XM_004143046.3	uncharacterized LOC101218464	1525.09	1.16001	0.00171011
rna-XR_004214260.1	small nucleolar RNA R44/J54/Z268 family	196.474	1.16219	0.000441022
-	-	204.189	1.1627	0.00871588
rna-XM_031883151.1	MLP-like protein 43	51648.3	1.17357	0.000244109
rna-XM_004145338.3	type IV inositol polyphosphate 5-phosphatase 7%2C transcript variant X1	300.615	1.1741	0.00731335
rna-XM_011653060.2	transcription factor AS1	391.364	1.17744	0.000477239
rna-XM_004135560.3	dormancy-associated protein homolog 3%2C transcript variant X1	5685.88	1.17895	2.02945e-06
rna-XM_004149983.3	methyl-CpG-binding domain-containing protein 11	683.566	1.18056	0.00629497
-	-	537.095	1.18818	0.00323933
rna-XM_004151611.3	transcription factor MYB59	7743.58	1.18852	0.000245844
rna-XM_004150112.3	FT-interacting protein 1	604.266	1.19385	1.02193e-08
rna-XM_004142044.3	uncharacterized LOC101219487	859.569	1.19817	1.81591e-06
rna-XM_004140285.3	uncharacterized LOC101221296	672.029	1.20038	0.00388027
rna-XM_011658754.2	uncharacterized LOC105435800	117.341	1.20083	0.00716052
rna-XM_031884095.1	methyl-CpG-binding domain-containing protein 11%2C transcript variant X1	950.171	1.20202	0.000213743
rna-XM_004138123.3	chlorophyll a-b binding protein P4%2C chloroplastic	7197.08	1.20518	0.00122143
rna-XM_004145042.3	sulfite exporter TauE/SafE family protein 5	1145.88	1.2088	0.000644444
rna-XM_004150474.3	FCS-Like Zinc finger 6	291.1	1.21799	0.00562647
rna-XM_004133710.3	probable WRKY transcription factor 12	241.52	1.22477	0.00102369
rna-XM_004137877.3	putative receptor protein kinase ZmPK1	235.523	1.22762	0.008599
rna-XM_011658898.2	heavy metal-associated isoprenylated plant protein 33	4343.66	1.23128	0.00559752
rna-XM_011661425.1	uncharacterized LOC105436244	1572.18	1.23655	0.000152919
rna-XM_004149463.3	protein CHLOROPLAST IMPORT APPARATUS 2%2C transcript variant X2	375.378	1.23838	9.20892e-09
rna-XM_004152307.3	hypothetical protein	2998.47	1.24347	2.90277e-05
rna-XM_004135218.3	anthranilate phosphoribosyltransferase	2494.42	1.24524	8.41679e-06
rna-XM_004135138.3	homeobox-leucine zipper protein ATHB-13	3571.68	1.24559	0.00138798
rna-XM_004148131.3	fatty alcohol:caffeoyl-CoA acyltransferase	437.843	1.24617	0.00132873
rna-XM_004134119.3	membrane protein PM19L	185.262	1.24721	0.00448247
rna-XM_004147534.3	geraniol 8-hydroxylase	451.959	1.25667	0.00768208
rna-XM_031883838.1	uncharacterized LOC116403239	1069.81	1.25713	0.00896387
rna-XM_011655333.2	probable protein phosphatase 2C 23	704.037	1.26592	8.32062e-07
rna-XM_004142906.3	two-component response regulator ARR11	1148.85	1.27885	0.00785933
rna-XM_004136734.3	beta-glucosidase 24	15222.3	1.27959	4.67328e-05
rna-XR_968774.2	uncharacterized LOC105434666%2C transcript variant X2	126.968	1.2823	0.0043741
rna-XM_004135870.3	putative tRNA (cytidine(34)-2'-O)-methyltransferase	194.336	1.2854	0.0041489
rna-XM_004138052.3	cell division cycle protein 48 homolog%2C transcript variant X1	4782.88	1.28973	1.75128e-08
rna-XM_031881920.1	serine/threonine-protein kinase STY17%2C transcript variant X2	374.386	1.29421	0.000138541
rna-XM_004141790.3	protein THYLAKOID ASSEMBLY 8%2C chloroplastic	194.756	1.3009	5.95975e-05
rna-XM_004152581.3	phospho-2-dehydro-3-deoxyheptonate aldolase 1%2C chloroplastic	3205.3	1.30197	1.27275e-06
rna-XR_004216488.1	ELMO domain-containing protein A%2C transcript variant X2	140.655	1.30679	0.00578896
rna-XM_004145967.3	alpha%2Calpha-trehalose-phosphate synthase [UDP-forming] 1%2C transcript variant X2	1640.67	1.30849	0.00459314
rna-XR_004216499.1	uncharacterized LOC116403691	116.106	1.31234	0.00820768
rna-XR_969497.2	uncharacterized LOC105435472%2C transcript variant X2	221.69	1.3148	0.000662768
rna-XM_011659049.2	uncharacterized LOC101214256%2C transcript variant X2	839.689	1.3162	4.39437e-12
rna-XM_031880437.1	protein C2-DOMAIN ABA-RELATED 4%2C transcript variant X1	1288.81	1.32181	0.000400671
rna-XM_004135226.3	BTB/POZ domain-containing protein At1g67900%2C transcript variant X1	2379.76	1.3241	0.000915491
rna-XM_004152564.3	zinc-finger homeodomain protein 2	51.3832	1.32795	0.00258959
rna-XM_011651057.2	transcription factor TCP2%2C transcript variant X1	298.541	1.33335	0.00577424
rna-XM_004142080.3	serine/threonine-protein kinase UCNL	764.884	1.33936	0.00113421
rna-XM_004140124.3	uncharacterized LOC101221211	254.058	1.34121	0.0021129
rna-XM_011656256.2	peptidyl-prolyl cis-trans isomerase A1	301.549	1.34507	0.000301463
rna-XM_004144590.3	protein NARROW LEAF 1%2C transcript variant X1	986.694	1.34836	0.00421949
rna-XM_011656285.2	uncharacterized LOC101208896%2C transcript variant X3	323.003	1.35533	0.00561646
rna-XM_004140731.3	methyl-CpG-binding domain-containing protein 13%2C transcript variant X2	142.342	1.35671	0.00519251
-	-	81.8258	1.36227	0.000591938
rna-XM_011654004.2	GDSL esterase/lipase At5g14450%2C transcript variant X1	266.202	1.36685	0.00106654
rna-XR_004215726.1	U2 spliceosomal RNA	68.3651	1.36687	0.000323126
rna-XM_011659691.2	prostatic spermine-binding protein%2C transcript variant X1	6261.03	1.37176	0.00664681
rna-XM_004147961.3	protein LAZY 1%2C transcript variant X7	465.176	1.37251	0.00555041
rna-XM_011658621.2	vesicle-associated protein 4-2	306.899	1.3801	0.000884838
rna-XM_011651651.2	uncharacterized LOC101211888	231.998	1.38389	0.0080724
rna-XM_011651780.2	L-type lectin-domain containing receptor kinase IX.1	406.647	1.38417	0.0075787
rna-XM_011660403.2	vascular-related unknown protein 1	201.163	1.39042	0.0016216
rna-XM_011659977.2	probable starch synthase 4%2C chloroplastic/amyloplastic%2C transcript variant X2	922.099	1.39381	0.000900552
rna-XM_011653805.2	bZIP transcription factor TGA10	754.902	1.39391	4.13181e-06
rna-XM_031887295.1	zinc finger protein CONSTANS-LIKE 9%2C transcript variant X3	362.131	1.39494	0.000194829
rna-XM_011659825.2	serine/threonine/tyrosine-protein kinase HT1	329.84	1.39501	4.79063e-07
rna-XR_004215011.1	uncharacterized LOC101222862	906.201	1.39769	0.000318319
rna-XM_011656925.2	condensin complex subunit 3	113.922	1.40135	0.00719352
-	-	1060.66	1.41162	0.00178149
rna-XR_004214893.1	uncharacterized LOC116402494	1187.18	1.41243	6.63965e-05
rna-NM_001305764.1	glyoxysomal fatty acid beta-oxidation multifunctional protein MFP-a-like	225.638	1.41577	8.21924e-07
rna-XM_004147746.3	uncharacterized LOC101206163	1110.47	1.42085	0.00546225
rna-XM_011652614.2	protein NRT1/ PTR FAMILY 5.2	77.9977	1.42416	0.00847549
rna-XM_011653418.2	auxin-responsive protein SAUR78	439.253	1.43494	0.000285403
rna-XM_004137611.3	CBL-interacting serine/threonine-protein kinase 25	473.06	1.4413	0.000657014
rna-NM_001287449.1	probable aquaporin PIP1-4-like	35036	1.44349	0.00873618
rna-XR_970244.2	uncharacterized LOC105436362	626.29	1.44529	0.000441022
rna-XM_004150375.3	uncharacterized LOC101221021	218.111	1.4473	0.0011914
rna-XM_004143813.3	probable E3 ubiquitin-protein ligase RHA4A	1985.64	1.44742	0.00884036
-	-	43.6447	1.45791	0.00180483
rna-XM_004148434.3	AT-hook motif nuclear-localized protein 23	3077.69	1.46302	6.08998e-05
rna-XM_004141852.3	ADP-ribosylation factor 1	2807.85	1.48391	5.92464e-07
-	-	17531.5	1.48738	2.92983e-05
rna-XM_011656669.2	uncharacterized LOC105435461%2C transcript variant X1	168.645	1.49135	4.01553e-05
rna-XM_004134344.3	7-hydroxymethyl chlorophyll a reductase%2C chloroplastic	154.59	1.49779	0.00924734
rna-XM_031881485.1	uncharacterized LOC105434656%2C transcript variant X1	641.238	1.50849	0.000100085
rna-XM_011653466.2	cycloartenol-C-24-methyltransferase%2C transcript variant X2	661.117	1.50902	0.00092779
rna-XM_004148202.3	ethylene-responsive transcription factor RAP2-7%2C transcript variant X1	2244.9	1.5109	0.000198499
rna-XM_031885070.1	ureide permease 1-like	219.985	1.51553	0.00305828
rna-XM_004138145.3	PLASMODESMATA CALLOSE-BINDING PROTEIN 3	656.314	1.52048	0.00336187
rna-XM_004140459.3	protein KINESIN LIGHT CHAIN-RELATED 1	203.906	1.5321	0.00446234
rna-XM_011652609.2	auxin-responsive protein IAA13%2C transcript variant X2	456.577	1.53627	0.000502905
rna-XM_004147173.3	putative dual specificity protein phosphatase DSP8	79.4141	1.53935	0.00631478
rna-XM_004146911.3	auxin-induced protein 22D	4080.92	1.56546	0.000807471
rna-XM_031889217.1	multicystatin	56831.2	1.57552	0.00888741
rna-XM_004135088.3	transcription factor bHLH49%2C transcript variant X3	312.501	1.57673	0.0084501
rna-XM_004134444.3	epoxide hydrolase A	1295.89	1.57761	4.17691e-11
rna-XM_004146862.3	putative kinase-like protein TMKL1	681.981	1.57895	0.00474339
rna-XM_031888683.1	BAG family molecular chaperone regulator 5%2C mitochondrial%2C transcript variant X1	785.853	1.57895	1.30656e-06
rna-XM_004152573.3	transcription factor bHLH96	686.928	1.58215	0.00172056
rna-XM_004136493.3	D-lactate dehydrogenase [cytochrome]%2C mitochondrial%2C transcript variant X2	564.362	1.58515	0.00980995
rna-NM_001281959.1	sucrose synthase 2-like	1265.48	1.59056	0.00211553
rna-XR_004216396.1	U2 spliceosomal RNA	181.088	1.61563	0.00128373
rna-XR_968815.2	uncharacterized LOC105434701%2C transcript variant X2	221.928	1.62605	0.0014439
rna-XM_004134649.3	dormancy-associated protein 1	65171.9	1.63022	1.68655e-14
rna-XM_004141875.3	3-oxoacyl-[acyl-carrier-protein] reductase FabG	6597.77	1.63763	9.05455e-10
rna-XM_004150520.3	uncharacterized protein PAM68-like	100.893	1.63829	0.000149164
rna-XM_004134756.3	heavy metal-associated isoprenylated plant protein 7	488.743	1.63897	1.04947e-05
rna-XM_004147303.3	hypothetical protein	847.351	1.6516	0.000433666
rna-XM_031888380.1	wee1-like protein kinase%2C transcript variant X1	115.12	1.65414	0.00867571
rna-XM_011657458.2	uncharacterized LOC101204271	611.019	1.65422	0.00157893
rna-XM_004144875.3	tetracycline resistance protein%2C class D	354.552	1.6553	0.00184254
rna-XM_011661018.2	LRR receptor-like serine/threonine-protein kinase ERL2%2C transcript variant X1	833.035	1.6559	0.00307064
rna-XM_004146306.3	transcription factor MYB36	987.971	1.65705	4.47335e-05
rna-XM_004148689.3	abscisic acid receptor PYR1	551.841	1.65833	3.84733e-06
rna-XM_004143420.3	hypothetical protein	738.43	1.66504	0.00928295
rna-NM_001305719.1	gibberellin 2-beta-dioxygenase 2	198.459	1.6694	0.00918732
rna-XM_004134048.3	auxin-responsive protein IAA14	4247.51	1.67173	1.14699e-05
rna-XM_011657569.2	amino acid transporter AVT1C	837.643	1.67327	7.53719e-07
rna-XR_004217485.1	adenylyl-sulfate kinase 3%2C transcript variant X2	127.51	1.68605	0.00168861
rna-XM_011656396.2	short-chain dehydrogenase TIC 32 A%2C chloroplastic%2C transcript variant X2	500.943	1.69267	0.00010508
rna-XM_004147584.3	hypothetical protein	715.5	1.70404	8.83701e-05
rna-XM_011651084.2	cytochrome P450 78A7	87.9386	1.71316	0.00169773
rna-XM_004145693.3	uncharacterized LOC101215539	3613.65	1.719	0.000158633
rna-XM_004144756.3	GDSL esterase/lipase At1g09390	302.998	1.7323	0.00127177
rna-XM_004141883.3	methylesterase 10	378.068	1.73764	0.00285005
rna-NM_001375782.1	probable WRKY transcription factor 13-like	317.785	1.7394	0.000961046
rna-XM_004140001.3	probable flavin-containing monooxygenase 1	10439.9	1.74044	0.00925608
rna-XM_004138077.3	uncharacterized LOC101211887	712.4	1.74128	3.96262e-06
rna-XM_004143752.3	chlorophyll a-b binding protein 6A%2C chloroplastic	1198.06	1.74602	0.000966319
rna-XM_004147327.3	probable pectinesterase/pectinesterase inhibitor 51	832.553	1.7475	0.00217135
rna-XM_004142270.3	MLP-like protein 328	16747.8	1.76275	0.00692831
rna-XM_031883646.1	probable WRKY transcription factor 7-like%2C transcript variant X2	1024.79	1.76367	0.00879064
-	-	1526.92	1.78559	1.64971e-08
rna-XM_004143909.3	ethylene-responsive transcription factor CRF2	275.348	1.79467	0.00556199
rna-XM_004147861.3	uncharacterized LOC101214270	3594.31	1.80406	0.00940369
rna-XR_004214395.1	uncharacterized LOC116402042	287.78	1.80817	0.00381062
rna-XR_004218226.1	uncharacterized LOC116405130	1868.25	1.80854	1.0818e-17
rna-XR_004218385.1	uncharacterized LOC116405223	1425.82	1.82673	0.000539858
rna-XM_011654568.2	alpha-dioxygenase 1	1322.85	1.83257	0.000182078
rna-XM_004142991.3	transcription factor MYBS3	157.629	1.84243	0.00129165
rna-XM_004138119.3	geranylgeranyl diphosphate reductase%2C chloroplastic	3361.5	1.8451	0.00180067
rna-XM_031883352.1	ABC transporter G family member 22%2C transcript variant X2	641.136	1.85657	0.00593935
rna-XM_004137796.3	aquaporin TIP1-1	62.1165	1.85708	0.000561383
rna-XM_031882148.1	protein PIN-LIKES 7-like	134.893	1.86248	1.69366e-06
rna-XM_004136761.3	uncharacterized LOC101202743	431.425	1.88323	0.00399358
rna-XM_004146195.3	glutamic acid-rich protein	1895.97	1.89513	4.10694e-05
rna-XM_004143823.3	probable polygalacturonase	1189.29	1.91041	0.00787466
rna-XM_011654961.2	dof zinc finger protein 4	109.663	1.91179	0.000222958
rna-XM_011651335.2	fatty alcohol:caffeoyl-CoA acyltransferase	261.7	1.91473	0.000339275
rna-XM_004143393.3	O-fucosyltransferase 31	1633.18	1.92647	8.18917e-05
rna-XR_004217096.1	uncharacterized LOC116404156	149.197	1.92875	8.51079e-07
rna-XM_011659849.2	uncharacterized LOC101209587%2C transcript variant X1	1257.82	1.92969	0.000261674
rna-XM_004143432.3	FCS-Like Zinc finger 5	392.238	1.94695	0.00254596
rna-XM_031888316.1	ethylene response sensor 1%2C transcript variant X1	1797.88	1.96099	0.00514733
rna-XM_004140450.3	SPX domain-containing protein 3	1264.83	1.96934	4.36431e-10
rna-XM_011651017.2	BTB/POZ domain-containing protein SR1IP1%2C transcript variant X1	207.123	1.96958	1.1797e-05
rna-XM_004151041.3	trans-resveratrol di-O-methyltransferase	721.863	1.97926	1.23722e-17
rna-XM_004148591.3	neurofilament medium polypeptide%2C transcript variant X2	400.251	1.99402	2.38919e-05
rna-XM_011651818.2	uncharacterized LOC105434720	542.42	1.99557	0.00282895
rna-XM_031884358.1	extensin-2	257.824	2.00396	0.00790759
rna-XM_011659001.2	pathogen-related protein%2C transcript variant X7	700.776	2.01827	0.00337004
rna-XM_011652936.2	ATPase 11%2C plasma membrane-type	1168.49	2.05239	0.0054165
rna-NM_001287447.1	aquaporin PIP2-7-like	8258.7	2.06049	0.000347553
rna-XM_011657809.2	agamous-like MADS-box protein AGL12	589.544	2.07221	0.00255037
rna-XM_004149642.3	filament-like plant protein 7%2C transcript variant X1	2682.67	2.09163	0.00335941
rna-XM_004139143.3	transcription factor bHLH94	284.265	2.09396	0.00316559
rna-XM_011657383.2	cyclic dof factor 1	440.349	2.09489	6.0995e-06
rna-XM_011659257.2	uncharacterized LOC105435872	739.743	2.12008	6.74541e-05
rna-XM_004140813.3	zinc finger protein CONSTANS-LIKE 6	350.308	2.12595	0.00408803
rna-XM_004143352.3	probable carboxylesterase 15	67.757	2.13277	0.00526579
rna-NM_001280693.1	protein kinase PINOID 2-like	238.124	2.1393	0.00829611
rna-XM_004150272.3	adenylate isopentenyltransferase 5%2C chloroplastic	589.828	2.15447	0.000514139
rna-XM_031888547.1	NAC domain-containing protein 76%2C transcript variant X1	220.487	2.15971	0.00731335
rna-XM_011656941.2	receptor protein kinase TMK1	291.029	2.16662	2.88135e-05
rna-XM_031883116.1	rho GTPase-activating protein 5	262.2	2.17714	0.00824708
rna-XM_031883128.1	probable protein S-acyltransferase 12%2C transcript variant X2	226.048	2.18394	8.06877e-11
rna-XM_004138185.3	transcription factor MYBS1	165.87	2.18907	0.00198215
rna-XM_004150085.3	zinc finger CCCH domain-containing protein 46	955.575	2.20358	0.000265536
rna-XM_004136180.3	auxin-responsive protein IAA26%2C transcript variant X1	460.761	2.21193	0.0012129
rna-XM_004143162.3	uncharacterized LOC101204783	377.343	2.21432	0.00303516
rna-XM_031887303.1	uncharacterized protein At5g41620%2C transcript variant X3	601.555	2.22425	4.70397e-05
rna-XM_004150648.2	probable beta-D-xylosidase 7	450.631	2.22504	0.00225279
rna-XM_004152426.3	serine/threonine/tyrosine-protein kinase HT1	240.212	2.23817	0.00325909
rna-NM_001308931.1	expansin-A4	190.574	2.24161	0.00613339
rna-XM_004146007.3	protein RICE SALT SENSITIVE 3%2C transcript variant X1	1381.07	2.26333	8.25672e-05
rna-XM_004134060.3	uncharacterized LOC101220013	2891.3	2.2681	0.000442864
rna-XM_004147924.3	cytochrome P450 87A3%2C transcript variant X1	299.114	2.28754	0.00271034
rna-XM_011650940.2	protein CASPARIAN STRIP INTEGRITY FACTOR 2	8279.26	2.3101	0.008599
rna-XM_031888439.1	probable RNA-dependent RNA polymerase 5%2C transcript variant X2	272.547	2.33795	0.00171011
rna-XM_031888499.1	NADP-dependent D-sorbitol-6-phosphate dehydrogenase	7223.87	2.37833	7.93398e-05
rna-XM_004145349.3	pentatricopeptide repeat-containing protein At2g15980%2C transcript variant X1	407.197	2.38707	1.18999e-08
-	-	257.26	2.38842	0.000679297
rna-XM_004148015.3	uncharacterized LOC101212736%2C transcript variant X1	178.334	2.38998	0.00180117
rna-XM_004140573.1	uncharacterized LOC101217825	30.3549	2.39889	0.000465571
rna-XR_004216317.1	protein NUCLEAR FUSION DEFECTIVE 4%2C transcript variant X3	1442.91	2.43023	0.000281665
rna-XR_004217226.1	uncharacterized LOC116404381	7973.56	2.43483	0.00241854
rna-XM_011651234.2	homeobox protein ATH1%2C transcript variant X5	229.186	2.44931	0.00118299
rna-XR_004214931.1	uncharacterized LOC116402520	460.636	2.45328	0.000281665
rna-XM_004145563.3	uncharacterized LOC101220216	270.39	2.46361	0.000968417
rna-XM_004150963.3	protein trichome birefringence-like 34	159.228	2.4923	0.00896096
rna-XM_004151456.3	legumin J	1298.02	2.49546	0.0040845
rna-XM_004150131.3	protein NRT1/ PTR FAMILY 7.3%2C transcript variant X2	2627.97	2.49714	0.000466095
rna-XM_004136007.3	monothiol glutaredoxin-S11	228.045	2.51236	3.52967e-08
rna-XM_011650661.2	transcription factor bHLH35	2042.63	2.52097	0.0085483
rna-XM_004142912.3	vignain	231.337	2.54259	0.00100422
rna-XM_004138160.3	uncharacterized LOC116401748%2C transcript variant X2	121.651	2.55007	0.00549832
-	-	1320.8	2.56775	7.14604e-12
rna-XM_031882245.1	pyruvate kinase isozyme G%2C chloroplastic	152.396	2.5731	0.00257832
rna-XM_004147315.3	ABC transporter G family member 5	246.933	2.59416	0.00864766
-	-	188.709	2.60409	0.00300191
rna-XR_004216501.1	uncharacterized LOC116403693%2C transcript variant X1	625.218	2.6658	0.00561646
rna-XM_004142723.3	BAG family molecular chaperone regulator 2	454.513	2.73304	0.000367437
rna-XM_004150163.3	uncharacterized LOC101205379	232.547	2.75998	0.00597389
-	-	648.042	2.79154	0.00719245
rna-XM_011661808.2	beta-glucosidase 12	279.406	2.83477	0.00139982
rna-XR_004216399.1	uncharacterized LOC116403652	69.1143	2.87299	0.000481294
rna-XM_004146750.3	TORTIFOLIA1-like protein 4	242.28	2.88476	0.004344
rna-XM_011652974.2	legumin J	3425.31	2.91148	0.00120482
rna-XM_004148815.3	transcription factor bHLH78%2C transcript variant X2	229.779	2.91488	0.00748545
rna-XM_004135963.3	endoglucanase 17	527.101	2.95379	0.00333067
rna-XM_004150072.3	endoglucanase 8	378.565	3.00477	0.0051761
-	-	335.972	3.0737	0.00224019
rna-XM_004135630.3	glucan endo-1%2C3-beta-glucosidase 13	433.052	3.0832	0.00221765
rna-XM_004140181.3	vacuolar iron transporter homolog 2.1	190.083	3.1312	0.00801885
rna-XM_011656317.2	probable pectinesterase/pectinesterase inhibitor 61	1197.93	3.28178	0.00030739
gene-LOC116405187	-	171.438	3.31915	2.53512e-07
rna-XM_031885217.1	MLP-like protein 328	2619.79	3.41876	0.000116282
rna-XM_011660260.2	NADP-dependent D-sorbitol-6-phosphate dehydrogenase	289.213	3.60483	7.3578e-05
rna-XR_004218473.1	uncharacterized LOC116405303	1273.94	3.73853	0.00144924
rna-XM_004147569.3	protein NRT1/ PTR FAMILY 6.3	3849.25	4.07206	2.12574e-11
rna-XM_004142083.3	DNA damage-repair/toleration protein DRT100	1413.52	5.40476	2.58877e-06

## Sheet: Forc&Forl_7_dpi_unic_(183)
Gene_id	Annotation	BaseMean	Log2FC_CK7_CF7	Padj_CK7_CF7	Log2FC_CK7_CZ7	padj_CK7_CZ7
rna-XM_004136264.3	peroxidase 45	617.439	1.27722	1.01052e-08	1.25426	5.77888e-08
rna-XM_004151971.3	uncharacterized LOC101208427	28.8128	2.01	8.22454e-11	1.89854	2.54295e-07
rna-XM_004147851.3	fructose-1%2C6-bisphosphatase%2C chloroplastic	253.153	1.83671	4.62869e-15	1.25447	2.21098e-11
rna-XM_011656171.2	inhibitor of trypsin and hageman factor	44991.5	-3.92709	1.17598e-17	-1.07315	0.000122249
rna-XM_004135514.3	probable ribose-5-phosphate isomerase 4%2C chloroplastic%2C transcript variant X1	63.5868	1.52311	8.77518e-08	1.12473	7.44888e-05
rna-XM_011658181.2	CRIB domain-containing protein RIC4	27.4927	1.0463	0.00167471	1.39817	0.00383963
rna-XM_031882358.1	G-type lectin S-receptor-like serine/threonine-protein kinase At1g11410	50.6526	1.39951	1.7011e-06	1.13475	4.11009e-05
rna-XM_004133689.3	22.0 kDa class IV heat shock protein	103.441	2.00858	2.05014e-20	1.49301	2.22742e-09
rna-XM_004143019.3	uncharacterized LOC101211262%2C transcript variant X1	22.9723	1.74634	1.74671e-05	1.48102	0.000526877
rna-XM_004144586.3	uncharacterized LOC101216249	60.5706	1.48713	3.59901e-06	1.37875	5.59346e-05
rna-XM_004141043.3	carbonic anhydrase 2%2C transcript variant X1	99.8411	1.54949	1.91868e-15	1.03272	9.56934e-07
rna-XM_004135532.3	nicotianamine synthase	131.065	1.7587	5.61823e-13	1.68164	5.2212e-07
rna-XM_011661496.2	G-type lectin S-receptor-like serine/threonine-protein kinase At1g67520	245.864	-3.48233	5.08391e-25	-1.56278	6.09874e-05
rna-XM_004140080.3	GDSL esterase/lipase At2g04570	54.5984	2.22527	7.72718e-13	2.09964	7.84034e-11
rna-XM_004150887.3	caffeic acid 3-O-methyltransferase	275.632	1.61086	1.30324e-26	1.98979	7.97712e-29
rna-XM_011653388.2	bifunctional pinoresinol-lariciresinol reductase 2	155.271	1.16099	3.71979e-06	1.20397	3.34363e-06
rna-XM_031887123.1	2-succinylbenzoate--CoA ligase%2C chloroplastic/peroxisomal%2C transcript variant X2	85.8272	1.1751	2.1917e-06	1.04528	0.000743658
rna-XR_004216772.1	uncharacterized LOC116403862	38.2286	2.43645	3.946e-06	2.16944	7.44151e-05
rna-XM_004135814.3	cis-3-alkyl-4-alkyloxetan-2-one decarboxylase	184.059	1.72783	4.86287e-15	1.40456	1.44584e-05
rna-XM_031882110.1	beta-amyrin 11-oxidase%2C transcript variant X1	186.418	2.09167	2.26824e-14	1.66106	2.54547e-08
rna-XM_004143426.3	PLAT domain-containing protein 1	222.525	1.09242	8.21004e-16	1.20412	2.22742e-09
rna-XM_004150254.3	peroxidase 66	53.6634	1.55308	7.09424e-06	1.53237	5.92825e-05
rna-XM_004139052.3	phosphoglycolate phosphatase 1B%2C chloroplastic	434.733	1.31802	4.21809e-22	1.1509	2.96616e-10
rna-XR_004216351.1	uncharacterized LOC116403550	1230.75	-1.09131	9.50509e-09	-1.24008	1.86585e-07
rna-XM_004141285.3	probable 28S rRNA (cytosine-C(5))-methyltransferase	1685.4	1.86192	2.43687e-19	1.78939	2.72249e-13
rna-XM_004137666.3	uncharacterized LOC101211240	126.139	-3.32238	4.42757e-21	-1.77127	0.00041052
rna-XM_004140636.3	dirigent protein 7	68.0413	2.11396	1.10853e-17	1.86553	1.26749e-09
rna-XR_004216224.1	uncharacterized LOC116403465%2C transcript variant X2	250.197	1.34772	8.56127e-24	1.2315	0.00118778
-	-	222.1	2.93191	6.85416e-24	1.97538	4.12098e-08
rna-NM_001280729.1	sedoheptulose-1%2C7-bisphosphatase%2C chloroplastic-like	854.638	1.85857	5.22939e-18	1.37033	4.8357e-09
rna-XM_004134890.3	GDSL esterase/lipase At5g45950	30.4344	1.28705	0.00198301	1.76372	3.39321e-06
rna-XM_004135041.3	universal stress protein YxiE	251.948	2.10779	2.31353e-12	1.46188	5.73315e-05
rna-XR_004215024.1	uncharacterized LOC116402577	149.031	-3.28846	1.27828e-27	-1.98212	9.12908e-12
rna-XM_011650287.2	replication protein A 70 kDa DNA-binding subunit A	301.148	1.27822	1.02133e-12	1.54228	1.65877e-14
rna-XM_011656745.2	probable chalcone--flavonone isomerase 3%2C transcript variant X1	88.0656	1.85986	7.28239e-16	1.67708	1.38144e-11
rna-NM_001280648.1	probable WRKY transcription factor 70-like	3797.72	-1.90065	6.04621e-13	-1.09219	5.05202e-14
rna-XM_004150353.3	leucine-rich repeat receptor-like tyrosine-protein kinase PXC3	255.491	-1.98092	6.04621e-13	-1.43233	3.3356e-08
rna-XM_004134800.3	GDSL esterase/lipase EXL3	57.8276	1.44034	1.19685e-06	1.0722	0.00397682
rna-XM_004139755.3	NAD(P)H-quinone oxidoreductase subunit M%2C chloroplastic	64.6814	1.80551	1.38091e-09	1.53181	6.1791e-06
rna-XR_004216145.1	uncharacterized LOC105435213%2C transcript variant X2	159.573	1.13044	5.86258e-08	1.14352	7.65429e-08
rna-XM_011661051.2	glucan endo-1%2C3-beta-glucosidase%2C basic isoform-like	239.467	-4.47468	1.7473e-39	-2.56468	5.40455e-11
rna-NM_001308901.1	monothiol glutaredoxin-S1-like	55.7924	1.29652	0.000368439	1.04892	0.00468594
rna-XM_004151981.3	uncharacterized LOC101212346	396.584	1.27587	3.24384e-05	1.2241	1.39945e-06
rna-XM_011655708.2	36.4 kDa proline-rich protein	3718.57	-2.62055	3.90468e-48	-1.57173	4.82397e-31
rna-XM_004143794.3	metal-nicotianamine transporter YSL1%2C transcript variant X2	147.33	-1.312	6.25392e-11	-1.04136	0.00322456
rna-XM_004147809.3	mannan endo-1%2C4-beta-mannosidase 7	239.543	1.50138	1.67465e-13	1.08263	9.51864e-10
-	-	39.073	1.51827	2.3352e-05	1.40412	0.000510893
rna-XM_031881875.1	protein ODORANT1%2C transcript variant X1	63.2138	1.39175	6.40464e-06	1.43361	2.34557e-06
-	-	1592.38	-1.66337	6.59386e-17	-1.00234	8.34186e-05
gene-LOC101217179	-	753.657	-2.48828	1.04176e-41	-1.21602	7.3371e-14
rna-XM_004152671.3	protein JINGUBANG	30.0964	1.61831	0.000403774	1.31994	0.0056753
rna-XM_004134914.3	sugar carrier protein C%2C transcript variant X2	177	-2.33187	3.24116e-10	-1.18553	0.00778518
rna-XR_004216091.1	uncharacterized LOC116403357	204.044	-3.34932	4.12479e-19	-1.10358	0.0012495
rna-XM_004143609.3	uncharacterized LOC101215685	101.047	1.24106	5.76438e-07	1.12679	2.96296e-05
rna-XR_004216253.1	uncharacterized LOC116403485	154.714	-4.08341	1.49318e-08	-1.74214	0.00189682
rna-XM_004148310.3	monooxygenase 3%2C transcript variant X1	59.172	1.71975	3.85726e-08	1.62093	8.14959e-07
rna-XM_004140431.3	cilia- and flagella-associated protein 251	43277.3	-1.26735	8.46139e-10	-1.14982	7.69556e-07
rna-XM_004136318.3	plastocyanin-like	1404.31	1.00135	8.05236e-07	1.04857	1.26942e-07
rna-XM_004145659.3	chalcone synthase 2	52.0245	4.01893	2.68317e-31	2.26679	1.01061e-06
rna-XM_004146491.3	disease resistance response protein 206	391.701	1.00246	5.46495e-07	1.1725	1.651e-09
rna-XM_031882096.1	heme-binding-like protein At3g10130%2C chloroplastic	79.7207	2.70334	2.56137e-18	1.50893	9.73877e-07
rna-NM_001287468.1	aquaporin PIP2-1-like	340.542	-1.15538	0.00122161	1.08657	2.04183e-08
rna-XM_004135553.3	bidirectional sugar transporter SWEET16	111.738	2.49443	8.10679e-39	1.64254	1.27536e-05
-	-	190.571	-5.03134	5.41704e-70	-1.9902	5.07581e-05
rna-XM_011660676.2	histone acetyltransferase KAT6B	873.831	-1.25432	0.000246118	-1.18277	0.000386174
rna-XM_011660232.2	glycerate dehydrogenase-like%2C transcript variant X1	1332.52	1.67413	8.35197e-36	1.2131	5.46968e-09
rna-XM_004145989.3	basic leucine zipper 34	48.3843	1.02235	0.000365162	1.48878	3.26927e-05
gene-LOC116402258	isomultiflorenol synthase%2C transcript variant X1	448.537	2.38838	4.16797e-21	1.71145	0.00251267
rna-XM_004144831.3	NAC domain-containing protein 22	131.537	-2.68932	9.6358e-26	-1.26286	0.000486961
rna-XM_011659617.2	transcription factor bHLH19	271.057	-1.52765	0.00076531	-2.11723	0.00309337
rna-XM_004144764.3	nicotianamine synthase 1	239.31	1.7959	2.86844e-16	1.28686	1.60409e-06
rna-XM_004145830.2	protein DMR6-LIKE OXYGENASE 2	489.895	-3.51889	1.16753e-76	-1.25573	0.000176806
rna-XM_011660216.1	zinc finger protein CONSTANS-LIKE 2	663.857	-2.10098	1.48047e-13	-1.21285	6.83495e-08
rna-XM_004149143.3	casparian strip membrane protein 2	38.3876	1.89333	2.33134e-11	2.47438	8.62969e-10
rna-XR_969970.2	uncharacterized LOC105436060	49.4253	1.27038	6.59452e-08	1.01324	7.99985e-05
rna-XR_004216040.1	uncharacterized LOC116403340	83.4399	1.32476	2.41561e-13	1.68455	1.08794e-08
rna-XM_011661424.2	uncharacterized protein At4g06744	29.2711	2.75725	9.8255e-10	2.48125	5.44463e-10
-	-	24.9491	1.47771	0.00388693	1.54984	0.00937156
rna-XM_031880458.1	putative inactive cadmium/zinc-transporting ATPase HMA3%2C transcript variant X1	322.813	1.81062	0.00377376	1.06673	0.000159159
rna-XM_031886876.1	ethylene-responsive transcription factor ERF110	683.879	-1.45517	1.70618e-05	-1.27664	0.00081104
rna-XM_004148277.3	uncharacterized LOC101221328	136.122	1.36196	2.09702e-09	1.39333	6.82718e-08
rna-XM_004134072.3	early light-induced protein 1%2C chloroplastic	307.992	3.56513	1.46621e-35	2.11327	0.000361816
rna-XR_004216191.1	uncharacterized LOC116403402	64.494	1.43159	0.000109495	2.07606	4.79412e-05
rna-XM_004140930.3	transcription factor MYB62	153.095	-3.49905	1.65762e-22	-1.50234	2.43564e-05
rna-XR_968669.2	uncharacterized LOC105434580%2C transcript variant X1	161.431	2.09199	1.93635e-12	1.31764	9.77719e-05
rna-XR_004216207.1	uncharacterized LOC116403455	228.772	-3.52454	9.62498e-08	-1.8664	2.83055e-06
rna-XM_004150082.3	protein STRICTOSIDINE SYNTHASE-LIKE 10	42.2618	1.58089	5.99728e-06	1.06421	0.00278214
rna-XM_011650970.2	auxin-responsive protein SAUR21	57.3407	1.64265	4.19672e-05	1.23326	0.000534915
rna-XR_004215157.1	uncharacterized LOC116402670	115.609	1.30563	8.7204e-06	1.013	0.00095072
rna-XM_004145686.3	chlorophyll a-b binding protein of LHCII type 1-like	12211.9	1.03152	3.56644e-10	1.17984	1.4418e-06
-	-	61.7778	1.25224	2.74591e-08	1.21664	2.27575e-05
-	-	35.3563	1.53483	3.92852e-08	1.25028	0.00789916
rna-XR_004217153.1	uncharacterized LOC116404323	115.893	1.2627	2.0856e-11	1.58881	7.79174e-06
rna-XM_004134934.3	uncharacterized LOC101211804%2C transcript variant X1	298.32	1.57353	6.13079e-08	1.09642	6.97553e-05
rna-XM_004141946.3	probable indole-3-acetic acid-amido synthetase GH3.1	57.7985	1.67374	0.00612791	-1.17634	0.00635291
rna-XM_011653451.2	large ribosomal RNA subunit accumulation protein YCED homolog 2%2C chloroplastic	73.6296	1.42819	2.43197e-08	1.43991	1.28462e-06
rna-XM_004134783.3	endochitinase	74.9554	1.23555	1.78424e-07	1.13308	0.000534037
rna-XM_004147632.3	ribulose bisphosphate carboxylase/oxygenase activase 2%2C chloroplastic	3663.05	2.01405	1.24256e-21	1.33931	4.95028e-09
rna-XM_004144156.3	uncharacterized LOC101208403	2966.03	-1.66541	1.06932e-09	-1.34822	2.79003e-10
rna-XM_004145675.3	class I heat shock protein	96.1007	2.37151	1.56976e-10	2.44062	1.652e-08
rna-XM_004143164.3	hypothetical protein	165.048	1.35779	3.24806e-07	1.38739	5.71042e-06
rna-XM_011659010.2	chaperone protein dnaJ 10	36.9204	1.30226	1.00958e-05	1.14394	0.000199256
rna-XM_031887775.1	putative receptor-like protein kinase At4g00960	2030.93	-2.62382	8.46875e-11	-1.59057	0.000205984
rna-XM_031887065.1	flowering time control protein FCA%2C transcript variant X1	44.5142	1.2942	0.000127413	1.79968	2.92864e-05
rna-XM_004142504.3	germin-like protein subfamily 1 member 17	1134	-5.09919	6.74484e-12	-1.13101	0.00410956
-	-	28.0465	1.44735	7.02387e-06	1.66806	0.00345211
rna-XM_031886324.1	uncharacterized LOC101219597%2C transcript variant X1	557.686	1.42713	5.46368e-29	1.04403	1.53001e-13
rna-XM_004150140.3	uncharacterized LOC101219035	470.229	1.76729	3.26964e-22	1.14909	3.92842e-06
rna-XM_004142198.3	peroxidase 2-like	44.5672	1.6494	0.000469277	1.50422	0.000100283
rna-XM_004140847.3	cytochrome P450 77A3	185.008	1.21458	4.22596e-05	1.54542	2.04674e-19
rna-XM_004147346.3	GDSL esterase/lipase At5g45670	115.1	1.03393	0.000331211	1.02387	0.000819607
rna-XM_011655980.2	glyceraldehyde-3-phosphate dehydrogenase B%2C chloroplastic%2C transcript variant X1	1353.96	1.65454	1.95433e-45	1.54328	5.97072e-16
rna-XM_011655360.2	glutathione S-transferase U8	1364.32	2.20914	0.00179877	3.02981	3.17279e-06
rna-XR_004215368.1	protein COFACTOR ASSEMBLY OF COMPLEX C SUBUNIT B CCB2%2C chloroplastic%2C transcript variant X6	37.6034	1.31093	8.88023e-05	1.41964	0.00177304
rna-XM_004144702.3	probable nicotianamine synthase 4	40.8207	1.83597	1.24514e-05	1.7052	0.00681386
rna-XM_004151888.3	cellulose synthase-like protein H1	120.945	1.54473	5.02466e-05	1.44507	7.61119e-05
rna-XM_004152254.3	probable WRKY transcription factor 75	3272.91	-3.87594	2.42644e-14	-1.0381	0.00181995
rna-XM_004136334.3	gibberellin-regulated protein 11	285.45	1.2212	9.94567e-10	1.0852	0.000890415
rna-XM_004139900.3	protein HIGH CHLOROPHYLL FLUORESCENCE PHENOTYPE 244%2C chloroplastic	146.298	1.33857	7.48716e-08	1.0697	6.7546e-07
rna-XM_004146211.3	ferredoxin%2C leaf L-A	4011.24	1.37924	2.34648e-23	1.03426	8.10874e-11
rna-XM_004151181.3	germin-like protein subfamily 2 member 4	85.833	1.02482	1.55185e-06	1.4792	6.20696e-05
rna-XM_011650973.2	auxin-responsive protein SAUR23	72.7956	2.14665	4.77046e-19	1.47193	9.29095e-09
rna-XM_031885164.1	cytochrome P450 71B2-like	36.0795	3.00285	1.72362e-16	2.36914	1.13536e-09
rna-XR_004218160.1	LRR receptor-like serine/threonine-protein kinase IOS1	125.439	-1.82581	3.56644e-10	-1.08951	7.36199e-05
rna-XM_004142300.3	xyloglucan glycosyltransferase 4	93.4984	1.15997	1.71855e-07	1.07357	4.63598e-05
-	-	54.6618	1.7573	8.80086e-06	1.45575	0.000262091
rna-XM_011660391.2	protein CHUP1%2C chloroplastic%2C transcript variant X1	25.7728	1.52326	1.06815e-05	1.39776	0.000218495
rna-XM_031882160.1	hydroxyethylthiazole kinase%2C transcript variant X2	74.0324	2.06519	2.83795e-22	2.15038	7.38742e-10
rna-XM_011661313.2	calmodulin-binding protein 60 B%2C transcript variant X1	423.525	-2.09306	0.0011498	-1.85503	7.92309e-08
rna-XM_031888821.1	L-type lectin-domain containing receptor kinase IX.1%2C transcript variant X1	125.765	-3.22549	2.60215e-14	-2.42484	8.10874e-11
rna-XM_004133931.3	adenosylhomocysteinase	139.125	1.2359	7.0898e-14	1.77862	1.13462e-06
rna-XM_031881284.1	dynamin-related protein 4C%2C transcript variant X5	844.454	-1.8188	4.14344e-25	-1.09428	6.90158e-06
rna-NM_001305690.1	probable aquaporin PIP1-4-like	967.185	1.49491	4.65664e-14	1.65997	7.88647e-15
rna-XM_004139793.3	zinc transporter 1	77.1003	1.14546	8.09506e-07	1.16242	1.75689e-05
rna-XM_004140024.3	probable long-chain-alcohol O-fatty-acyltransferase 6	37.1397	1.77779	1.31388e-08	1.37096	0.000215023
rna-XM_004135095.3	hypothetical protein	1554.93	-4.58414	4.3351e-74	-1.44174	3.98652e-12
rna-XM_004152351.3	probable aquaporin TIP2-2	1136.64	2.08359	9.8818e-28	1.96472	1.56061e-10
-	-	33.4856	1.82303	2.51597e-09	1.3779	0.000388811
rna-XM_011661811.2	beta-glucosidase 12	65.5091	1.08302	2.10944e-05	1.15676	0.000542628
rna-XM_011650863.2	transcription factor bHLH92	41.4866	-1.87279	0.00996632	-2.12874	0.00198847
rna-XM_004134341.3	probable glutathione S-transferase	521.727	-2.0604	8.67867e-11	-1.24395	5.162e-05
rna-XM_004151647.3	non-specific lipid-transfer protein 1	58.8449	2.81741	1.75587e-08	2.96201	1.83081e-09
rna-XM_031888784.1	uncharacterized LOC116405104	27.8192	2.0533	2.81332e-06	1.08801	0.0089723
rna-XM_031884820.1	EG45-like domain containing protein	97.819	-5.79427	9.34311e-05	-4.2565	0.00740529
rna-XM_004140680.3	uncharacterized oxidoreductase At4g09670	144.752	1.08407	2.44367e-07	1.10646	1.39691e-06
rna-XR_968848.2	uncharacterized LOC105434782	1911.52	1.11193	2.38547e-05	1.33066	6.80415e-08
rna-XM_004149248.3	chlorophyll a-b binding protein 13%2C chloroplastic	1373.44	1.01535	9.12111e-09	1.2079	3.97992e-13
rna-XM_004147378.3	uncharacterized LOC101213935	243.793	1.32765	6.646e-05	1.08589	0.00887855
rna-XM_004152494.3	AAA-ATPase At3g28580	265.085	-2.65747	9.95043e-15	-1.07444	0.000643777
-	-	87.4967	2.27211	1.41248e-12	2.09763	3.43545e-08
rna-XR_004214456.1	uncharacterized LOC116402081	79.185	1.50175	1.69406e-12	1.12104	4.55714e-05
rna-XM_011654986.2	pathogen-related protein%2C transcript variant X1	52.9348	1.01789	0.000127037	1.05732	0.000251106
rna-XM_004139515.3	uncharacterized LOC101204359	36.9862	1.08475	0.00121328	1.05033	0.00197636
rna-XM_004146695.3	germin-like protein subfamily 1 member 1	95.1502	1.0172	7.58257e-09	1.24167	0.000749316
rna-XM_004150188.3	17.3 kDa class I heat shock protein	793.91	2.46089	0.000182242	2.80152	0.000282945
rna-XM_004153403.3	probable xyloglucan endotransglucosylase/hydrolase protein 8	72.5967	-1.22046	0.00253591	-1.69992	1.10655e-07
rna-XM_004141470.3	22.0 kDa class IV heat shock protein	42.7782	2.23336	7.15625e-07	1.83004	3.09131e-06
rna-XM_004139430.3	uncharacterized LOC101203874	40.6144	1.43298	7.18577e-07	1.23356	0.00907699
rna-XM_031880474.1	probable sucrose-phosphate synthase 4%2C transcript variant X1	348.174	-3.24255	3.9463e-42	-1.50967	0.000370619
rna-XM_004148738.3	laccase-17	93.8858	1.13717	1.42291e-08	2.06087	2.19958e-05
rna-XM_004149770.3	dirigent protein 10	306.641	1.47164	9.78373e-37	1.37699	1.28598e-29
rna-XM_011653175.2	GDSL esterase/lipase APG	717.171	1.73792	1.3167e-20	1.59736	5.37968e-09
rna-XM_004138909.3	cytochrome b5	36.8755	1.53972	4.20917e-06	1.46281	1.37064e-05
rna-XM_004145323.3	beta-carotene isomerase D27%2C chloroplastic	26.711	1.56695	0.00320748	1.46662	0.00335609
-	-	649.124	-2.69142	2.22343e-23	-1.10717	3.05906e-05
rna-XM_004137932.3	transcription factor MYB27	57.7448	1.24756	4.46217e-05	1.10931	0.00354196
rna-XM_004145070.3	lactoylglutathione lyase GLX1	123.524	1.30799	1.15624e-06	1.67766	8.35669e-08
rna-XM_004152032.3	UDP-glycosyltransferase 92A1	332.645	1.47233	3.47411e-31	1.17775	3.79756e-12
rna-XM_011654449.2	glycine-rich cell wall structural protein 1	147.093	1.5808	3.48262e-12	1.69808	1.7026e-07
rna-XM_004138144.3	flavonoid 3'-monooxygenase	30.5829	1.56817	0.000263575	1.81807	0.00010961
rna-XM_004140552.3	uncharacterized LOC101212789	127.492	1.91534	7.00118e-06	1.443	0.000199417
rna-XM_011650428.2	NADP-dependent glyceraldehyde-3-phosphate dehydrogenase%2C transcript variant X1	260.561	1.33205	2.06124e-20	1.06736	5.8194e-06
rna-XM_004147704.3	photosystem II 10 kDa polypeptide%2C chloroplastic	2786.86	1.07938	1.14142e-12	1.11409	1.01061e-06
rna-XR_004214498.1	uncharacterized LOC116402093	74.6369	2.61354	1.60838e-18	1.69386	2.50412e-10
rna-XM_004135178.3	uncharacterized LOC101210740	715.981	1.64889	8.71436e-62	1.5485	5.37938e-13
rna-XM_004146343.3	chloroplast stem-loop binding protein of 41 kDa b%2C chloroplastic	495.104	1.08209	1.78144e-12	1.08067	6.08874e-07
gene-LOC116402295	-	1540.13	-1.71569	7.84558e-22	-1.2404	3.6062e-06
rna-XM_004140032.3	chloroplast stem-loop binding protein of 41 kDa a%2C chloroplastic	70.1222	1.16703	3.93013e-05	1.08792	0.00027163
rna-XM_004142852.3	uncharacterized LOC101210927	38.2784	1.38846	8.51913e-07	1.29594	1.57587e-05
rna-XM_004146212.3	ferredoxin	85.717	2.19909	1.64493e-21	1.26156	6.88436e-07
rna-XM_004150394.3	photosystem II 22 kDa protein%2C chloroplastic	326.567	2.21893	1.36943e-36	1.59997	2.73816e-12
rna-XM_004150166.3	CBL-interacting protein kinase 5	58.6591	1.69865	4.41904e-10	1.14033	0.000161916

## Sheet: Forc&Forl_14_dpi_unic_(378)
Gene_id	Annotation	BaseMean	Log2FC_CK14_CZ14	Padj_CK14_CZ14	Log2FC_CK14_CF14	Padj_CK14_CF14
rna-XR_969065.2	uncharacterized LOC101216866	526.021	1.55495	0.00641739	1.62972	2.40698e-06
rna-XM_011655173.2	E3 ubiquitin-protein ligase PUB22	1435.33	-2.75731	3.14231e-07	-2.9876	1.01587e-08
rna-XR_004216591.1	uncharacterized LOC116403761%2C transcript variant X3	95.6566	-2.41886	0.00298045	-1.84802	0.00442726
rna-XM_004147668.3	epsin-2	294.752	1.60859	0.000865094	2.52177	0.00101234
rna-XM_004142408.3	GABA transporter 1	6945.85	1.92954	0.000291778	2.08277	5.99185e-13
rna-NM_001280733.1	auxin-induced protein AUX28-like	3471.89	1.46687	0.00144738	1.2427	0.000983391
rna-XM_004142262.3	MLP-like protein 328	4614.71	2.0114	0.000227104	2.24294	0.000144286
rna-XM_004147308.3	myb-related protein 330	103.733	-3.56397	2.40922e-05	-2.91293	1.54728e-10
rna-XM_031886069.1	annexin D3	213.458	3.10163	1.26285e-11	1.81998	5.73289e-05
rna-XM_004143379.2	phosphoenolpyruvate carboxykinase (ATP)	88.8867	-7.11616	2.06911e-06	-6.08026	3.96158e-12
rna-XM_004142448.3	thioredoxin-like 3-2%2C chloroplastic%2C transcript variant X1	447.873	-1.47479	0.00263862	-1.36548	0.00105265
rna-XM_004144446.3	protein DETOXIFICATION 40	433.213	-1.97545	0.00104563	-2.05051	0.00027729
rna-XR_004217039.1	uncharacterized LOC116404117	465.534	2.61748	9.05051e-07	3.42019	7.14604e-12
rna-XM_031885141.1	zinc finger protein BRUTUS%2C transcript variant X1	886.025	1.09706	0.0025398	1.49651	0.00137189
rna-XM_011658944.2	3-ketoacyl-CoA synthase 12	380.35	1.33125	0.00993801	1.17748	0.00591626
rna-XM_004134185.3	COBRA-like protein 7	1740.56	-1.24199	0.00215518	-1.21326	0.00231879
rna-XM_004141189.3	lysine histidine transporter-like 8	999.057	3.69739	0.000908265	3.60773	0.00013003
rna-XM_004152188.3	kinesin-like protein KIN-14I%2C transcript variant X1	233.453	1.60226	0.00120245	1.26159	0.00561646
rna-XM_031888545.1	leucine-rich repeat extensin-like protein 3%2C transcript variant X1	1224.64	-1.83302	3.07306e-06	-1.57687	2.91262e-05
rna-XM_004138681.3	probable sugar phosphate/phosphate translocator At2g25520	3646.55	-1.28936	0.00423889	-1.87866	3.14489e-07
rna-XM_004139364.3	uclacyanin-3	983.803	-2.63707	0.00278426	-1.97566	0.00112418
rna-XR_004214849.1	uncharacterized LOC116402407	465.972	1.38918	0.0013147	1.38169	2.553e-09
rna-XM_011654726.2	GEM-like protein 5	1705.62	-2.05633	1.33141e-05	-1.64512	0.000875977
rna-XM_004148172.3	protein SODIUM POTASSIUM ROOT DEFECTIVE 1	892.024	2.03889	0.00088638	2.25941	0.000485196
rna-XM_004147332.3	RING-H2 finger protein ATL78	692.63	2.22949	3.51474e-05	2.73001	1.2257e-18
-	-	48.7956	-7.08062	4.6971e-08	-6.68103	1.19812e-10
rna-XM_004140675.3	probable indole-3-acetic acid-amido synthetase GH3.1	2406.49	-1.94013	1.61028e-06	-1.41711	0.000406354
rna-XM_004141771.3	uncharacterized LOC101213033%2C transcript variant X1	2095.53	1.36865	0.00286485	1.02209	0.00774926
rna-XM_004150521.3	uncharacterized LOC101219203	4446.62	1.53219	0.0025398	1.70862	3.54326e-05
rna-XM_004145064.3	peroxidase 42	14396.4	4.93958	9.1199e-08	5.13477	5.68414e-08
-	-	194.19	-2.70958	0.00615631	-2.44089	0.00661225
rna-XM_004147097.3	transcription factor MYB14	3075.66	-2.51345	9.31706e-08	-2.41215	7.26476e-15
rna-XM_011654878.2	B3 domain-containing transcription factor NGA1%2C transcript variant X1	88.8206	-2.56943	0.000278842	-1.84513	0.000514371
rna-XM_004142848.3	F-box protein At3g12350	454.061	-1.33084	0.00597148	-1.23057	0.00107636
rna-XM_004136157.3	probable xyloglucan endotransglucosylase/hydrolase protein 30	918.101	-1.72475	0.00155647	-1.84873	0.000614232
rna-XM_011655369.2	calmodulin-binding transcription activator 3%2C transcript variant X2	287.819	-1.55017	0.00615631	-1.56497	0.000281022
rna-XM_004147552.3	geraniol 8-hydroxylase	678.253	1.83415	0.000707374	2.10949	4.4962e-06
rna-XM_004134104.3	probable aspartic proteinase GIP2	1599.52	-2.29295	0.000329281	-1.78882	0.000152919
rna-XM_004142640.3	cytochrome P450 81Q32	171.021	-2.55569	1.42817e-05	-2.66145	1.57205e-05
rna-NM_001308864.1	zinc finger CCCH domain-containing protein 20	5913.76	1.38524	0.000707677	1.72519	3.7544e-05
rna-XM_004141183.3	lanC-like protein GCR2	631.683	-1.97174	0.000402093	-1.74753	2.38919e-05
-	-	132.875	-3.02159	0.00951041	-3.22265	0.00498696
rna-XM_004135452.3	cytochrome P450 71B37-like	282.594	-8.56837	1.77731e-23	-10.209	2.36841e-26
rna-XM_011660066.2	protein FAR1-RELATED SEQUENCE 4%2C transcript variant X1	4011.83	-1.01981	1.81234e-05	-1.03249	1.19102e-07
rna-XM_004150185.3	proline transporter 1%2C transcript variant X1	654.172	-1.27949	0.00549295	-1.62173	2.19103e-05
rna-XM_011650286.2	dof zinc finger protein DOF5.4	784.35	2.22997	0.000180635	1.64444	0.00425264
rna-XM_004145011.3	LOB domain-containing protein 19	108.068	-2.29601	1.61028e-06	-1.85993	0.000294945
rna-XM_031883937.1	cold-responsive protein kinase 1%2C transcript variant X2	89.732	-3.61174	4.98484e-08	-3.88409	1.02203e-09
rna-XM_004137969.3	ethylene-responsive transcription factor ERF115	83.5665	-3.08219	0.000556486	-3.15059	0.000416934
rna-XM_004151687.3	probable O-methyltransferase 3	3308.59	1.98612	0.00358698	1.95778	0.00257113
rna-XM_011651194.2	uncharacterized LOC101209288	1224.2	1.54601	0.00529644	2.69782	2.11882e-10
rna-XM_031884037.1	cold-responsive protein kinase 1%2C transcript variant X2	1281.47	-1.33469	0.00939842	-1.12496	0.00614346
rna-XM_011657310.2	AUGMIN subunit 8%2C transcript variant X1	115.349	-1.67844	0.000478411	-1.5932	0.000440848
rna-XM_011660552.2	uncharacterized LOC105436100	6485.43	2.59881	0.00476384	2.62801	0.00167794
-	-	58.834	-3.45286	0.000123586	-2.80465	0.000805259
-	-	337.727	-1.92906	3.61637e-06	-1.99371	1.43897e-08
rna-XM_011652031.2	lysine-specific demethylase JMJ706%2C transcript variant X2	624.657	-1.89233	0.000361874	-1.99485	2.95975e-05
rna-XR_180885.3	uncharacterized LOC101219362	577.121	-1.77413	0.000299974	-1.57314	0.00231879
rna-XM_031886514.1	probable serine/threonine-protein kinase PBL25	1005.04	-1.45276	0.000348743	-1.38342	0.00194979
rna-XM_031883367.1	kinesin-like protein KIN-14P%2C transcript variant X4	1465.54	-2.85571	0.000156979	-2.30052	3.56032e-07
rna-XM_011654249.2	stigma-specific STIG1-like protein 1	110.814	-2.88964	0.000242551	-2.86313	0.000211846
rna-XM_004146661.3	uncharacterized LOC101216821	465.989	-1.72132	0.000525687	-1.84807	7.3578e-05
rna-XM_011660591.2	scopoletin glucosyltransferase	5992.23	-1.51949	0.00255911	-1.27468	0.00481753
-	-	975.817	2.26669	2.02638e-05	1.78538	0.00249777
rna-XM_011658217.2	uncharacterized LOC101211044	2183.46	-3.02702	2.98042e-06	-1.9112	0.00296801
rna-XM_004148551.3	macrophage migration inhibitory factor homolog	108.954	-3.75352	0.0011147	-3.17408	0.000535216
rna-XM_011652214.2	65-kDa microtubule-associated protein 1	2984.28	1.45905	0.00720362	1.45494	0.00293787
rna-XM_031886944.1	peroxidase 4	56.3624	-10.1716	1.70485e-07	-10.1333	1.67327e-11
rna-XM_004142715.3	synaptotagmin-1	902.541	-1.88389	0.000482198	-1.73959	1.91293e-06
rna-XM_011661216.2	amino acid transporter AVT6E	320.258	-1.5062	0.00329593	-1.71605	4.11843e-06
rna-XM_031881630.1	auxin-responsive protein IAA11%2C transcript variant X2	541.992	4.20352	0.000443773	4.10018	0.000276071
rna-XM_004137537.3	cyclic dof factor 3	1589.6	1.24005	1.42817e-05	1.06275	4.4962e-06
rna-XM_004147279.3	aspartic proteinase Asp1%2C transcript variant X1	6706.14	-1.62661	4.22887e-06	-1.36657	1.61048e-08
rna-XM_031888312.1	integrin-linked protein kinase 1	1815.9	-1.45241	0.00038101	-1.32582	0.00282895
rna-XM_031884979.1	serine/threonine-protein phosphatase 7 long form homolog%2C transcript variant X3	1378.65	-6.12516	4.04387e-18	-6.51943	1.03347e-21
rna-XM_004151055.3	probable purine permease 10%2C transcript variant X1	1532.99	1.72992	3.34583e-06	1.45238	4.08201e-08
rna-XM_011651612.2	uncharacterized protein DDB_G0290685%2C transcript variant X2	606.822	2.66211	3.1268e-05	2.37161	9.30632e-08
rna-XM_011660880.2	WAT1-related protein At3g30340	224.225	2.70676	1.72314e-05	1.72567	0.00428356
rna-XM_004150383.3	protein SIEVE ELEMENT OCCLUSION B	793.574	2.60065	6.58033e-07	2.19814	4.73007e-11
rna-XM_031880788.1	callose synthase 5-like	174.013	-1.7866	1.66931e-05	-1.83398	6.46921e-05
-	-	296.614	-1.8292	0.000389019	-1.43891	3.02191e-07
rna-XM_004146898.3	leucine-rich repeat receptor-like protein kinase TDR	911.556	1.42757	0.000989338	1.0677	0.000207278
rna-XM_011650195.1	hypothetical protein	2521.91	-1.8463	0.000562738	-1.55799	0.000540607
rna-XM_004139189.3	pathogenesis-related protein PR-4A	42.6477	-3.67496	0.00224085	-4.0492	4.82801e-14
-	-	54.6682	-3.67174	2.93753e-05	-2.773	4.98872e-06
rna-XM_004149138.3	indole-3-acetic acid-amido synthetase GH3.6	292.379	1.99181	3.74093e-06	2.13825	3.86286e-17
rna-XM_011659668.2	hypothetical protein	2570.99	1.3905	5.87571e-06	1.32508	0.000726594
rna-XM_004146248.3	protein GLUTAMINE DUMPER 1	2394.79	1.12464	0.00470572	1.0335	0.00594561
rna-XM_011655489.2	nitrate regulatory gene2 protein%2C transcript variant X4	53.4812	-2.91157	0.00283149	-2.62041	0.000993567
rna-XM_011651542.2	zinc finger protein 3	145.666	2.62604	0.000719367	2.62828	5.47453e-06
rna-XM_004137674.3	vacuolar cation/proton exchanger 3	512.023	-1.1403	0.00168426	-1.47346	2.42842e-06
rna-XM_031880894.1	probable mannitol dehydrogenase	12229.9	3.05351	0.000262883	2.60101	0.000173696
rna-XM_004145034.1	hypothetical protein	2278.38	1.67188	0.000277459	1.94119	2.10155e-08
rna-XM_004142124.3	IQ domain-containing protein IQM2	155.832	-1.94114	0.00105158	-1.89593	5.60442e-05
rna-XM_004134723.3	probable F-box protein At4g22030	72.7191	-6.88723	2.84903e-08	-5.55336	1.53305e-10
rna-XM_011655567.2	NADP-dependent D-sorbitol-6-phosphate dehydrogenase-like	2066.2	1.38588	0.00894477	2.29356	2.7851e-05
rna-XM_011659114.2	serine/threonine-protein kinase PAK 1	1361.25	-1.14771	0.00349253	-1.13143	1.05725e-05
rna-XR_968921.2	uncharacterized LOC101214449	4349.24	-2.36601	0.0042279	-2.23395	0.00439786
rna-XM_004151469.3	RNA pseudouridine synthase 6%2C chloroplastic%2C transcript variant X1	610.896	1.61092	3.09543e-05	1.04771	0.000216023
rna-XM_004149898.3	pentatricopeptide repeat-containing protein At4g18975%2C chloroplastic%2C transcript variant X1	3237.07	1.91758	0.000557587	1.58159	1.93909e-06
rna-XM_004139974.3	aspartic proteinase NANA%2C chloroplast	375.908	-3.01477	0.00460718	-1.99782	0.000427789
rna-XR_004217160.1	uncharacterized LOC116404333%2C transcript variant X1	127.496	-1.94159	0.004755	-1.3026	0.00850529
rna-XM_004145736.3	pleiotropic drug resistance protein 2	601.803	-4.96032	3.9205e-13	-5.32048	9.46151e-19
rna-XM_011662058.1	uncharacterized LOC105436383	109.912	1.81946	0.000146459	2.58347	3.54671e-07
rna-XM_011656537.2	protein NRT1/ PTR FAMILY 5.10%2C transcript variant X4	586.752	1.44236	0.00463228	1.35082	0.000182078
rna-XM_004134727.3	probable WRKY transcription factor 31	5038.01	-1.99712	8.21542e-05	-1.70461	0.000406354
rna-XM_011654489.2	thebaine synthase 2	17131.4	1.48054	0.000256196	1.79223	1.67327e-11
-	-	134.146	-7.59053	0.000624106	-6.59714	6.19887e-11
rna-XM_011661693.2	WRKY transcription factor 72A%2C transcript variant X1	950.847	-2.79527	1.19451e-08	-2.63333	1.42146e-14
rna-XM_031886002.1	pentatricopeptide repeat-containing protein At1g30610%2C chloroplastic%2C transcript variant X1	1046.24	1.25167	0.00077761	1.18147	0.0034123
rna-XM_004152454.3	probable pectate lyase 5	1164.42	3.1836	0.00838053	3.11225	0.00544246
rna-XM_011653498.2	metal transporter Nramp1%2C transcript variant X1	96.4411	-3.41453	0.000331312	-4.30629	3.6429e-13
rna-XM_004136783.3	protein LIGHT-DEPENDENT SHORT HYPOCOTYLS 10	206.679	5.88648	9.09964e-09	3.42019	9.09082e-05
rna-XM_004140475.3	major pollen allergen Ole e 6	27.8273	8.96941	2.54807e-09	6.20631	5.84614e-10
rna-XM_004146315.3	uncharacterized LOC101210202	48.142	2.11291	0.00450115	2.31526	0.00378742
rna-XM_011653299.2	uncharacterized LOC101203045%2C transcript variant X1	207.725	1.59435	0.000168107	1.4096	0.000286532
rna-XM_004143008.3	protein SIEVE ELEMENT OCCLUSION B	556.655	2.97696	3.17037e-11	1.84339	0.000382888
rna-XM_004152867.3	21.7 kDa class VI heat shock protein%2C transcript variant X1	982.516	1.55747	0.00582073	1.19756	0.000391716
-	-	77.4037	-3.16196	0.000168853	-3.58007	1.10677e-15
rna-XM_004144334.3	BTB/POZ domain-containing protein At5g48800%2C transcript variant X1	1393.9	3.19306	0.000330617	2.82292	0.000502905
rna-XM_031887978.1	U-box domain-containing protein 33	1625.22	-2.4219	2.69749e-05	-1.77274	3.21337e-06
rna-XM_004147647.3	glucan endo-1%2C3-beta-glucosidase	1128.68	-2.54584	7.15203e-05	-2.191	0.00148288
-	-	589.265	-6.20199	4.64885e-17	-1.97049	5.4442e-05
rna-XM_031886019.1	protein NETWORKED 4A	224.08	1.88004	0.000218305	2.39118	0.000217021
rna-XM_004148323.3	probable serine/threonine-protein kinase PBL19	2715.35	-1.09693	0.00204412	-1.12985	4.11155e-05
rna-XM_004147391.3	probable purine permease 10	351.872	1.64435	0.000293493	1.04102	0.00260127
rna-NM_001305702.1	glycerol-3-phosphate acyltransferase%2C chloroplastic	1137.54	-2.27654	5.13329e-10	-2.16534	2.04773e-06
rna-XM_004137494.3	transcription factor BEE 3	660.782	2.47586	0.00625384	2.82675	1.10911e-06
rna-XM_031888109.1	uncharacterized LOC116404743%2C transcript variant X1	95.3032	-2.57766	3.17675e-08	-2.59587	3.37628e-09
rna-XM_004142826.3	uncharacterized protein At4g06744	914.147	3.28835	0.00401419	2.2854	0.000931224
rna-XM_011660730.2	cysteine-rich and transmembrane domain-containing protein WIH2	776.952	-3.44729	5.22179e-09	-2.39705	0.000495272
rna-NM_001280751.1	metalloendoproteinase 1-like	4006.66	-7.24467	1.25909e-17	-7.80327	5.00507e-21
rna-XM_004140750.3	pentatricopeptide repeat-containing protein At2g22410%2C mitochondrial	16847.9	1.63861	6.89487e-05	1.67715	1.42047e-06
rna-XM_004133747.3	DNA-directed RNA polymerase II subunit RPB1	283.544	1.78236	2.08492e-05	1.99866	1.75797e-07
rna-XM_011651245.2	homeobox protein knotted-1-like 1%2C transcript variant X1	273.247	2.4025	2.07532e-05	1.58112	7.44833e-05
rna-XM_004136663.3	NDR1/HIN1-like protein 10	316.636	-3.49969	0.000376967	-3.20378	0.000847159
rna-XM_004145745.3	uncharacterized LOC116404605	399.867	1.93722	0.0075842	2.36075	0.000626053
rna-XM_011654553.2	HVA22-like protein i	62.7561	-3.80182	5.45993e-06	-3.68032	2.97141e-08
rna-XR_004214876.1	uncharacterized LOC116402482%2C transcript variant X2	106.998	2.9565	0.00251179	2.39766	0.00482873
rna-XR_969439.2	uncharacterized LOC101210611	6614.17	2.25264	8.83162e-07	1.46662	6.76096e-05
-	-	140.503	-7.64091	1.24738e-15	-6.44204	5.09986e-20
rna-XM_004135782.3	gibberellin 3-beta-dioxygenase 1	751.96	1.49983	0.000463614	1.42658	0.00208333
rna-XM_004146117.3	uncharacterized protein At4g08330%2C chloroplastic	191.046	-1.73769	0.00290587	-1.82148	9.58794e-05
rna-XM_011658503.2	protein LAZY 1	370.151	7.05316	5.71814e-29	4.29398	6.40658e-11
rna-XM_004137528.3	BTB/POZ and TAZ domain-containing protein 1	3789.04	1.07496	0.00104563	1.48169	3.2251e-07
rna-XM_004145826.3	granule-bound starch synthase 1%2C chloroplastic/amyloplastic	3439.74	1.57626	0.000168107	1.28176	0.00035639
rna-XM_004138510.3	dehydration-responsive element-binding protein 2C%2C transcript variant X1	468.163	-1.97562	1.50878e-06	-1.37651	0.0025272
rna-XM_011653893.2	haloacid dehalogenase-like hydrolase domain-containing protein 3	995.419	2.25908	0.00104678	1.93703	5.60442e-05
rna-XM_004142004.3	uracil phosphoribosyltransferase	79.2059	-5.5571	1.67345e-07	-5.25047	9.19486e-15
rna-XM_011651748.2	inhibitor of Bruton tyrosine kinase%2C transcript variant X1	1694.94	-1.54584	0.00596807	-1.68333	4.61524e-05
rna-XM_004139255.3	cucumber peeling cupredoxin-like	1076.71	-2.33612	1.89958e-06	-1.60893	0.000981651
rna-XM_031881330.1	GRF1-interacting factor 1%2C transcript variant X1	252.116	1.59671	0.00819472	1.41768	0.00449126
rna-XM_011661757.2	arabinogalactan protein 13	2574.44	2.26155	1.33606e-10	2.49615	4.36431e-10
rna-XR_969028.2	probable inactive poly [ADP-ribose] polymerase SRO5%2C transcript variant X1	900.742	-3.07512	6.76663e-07	-2.11002	0.000299552
rna-XM_004146314.3	hydroxyproline O-galactosyltransferase GALT3	118.592	-2.44658	6.63273e-06	-2.32681	5.79616e-05
rna-XM_004135044.3	homocysteine S-methyltransferase 1%2C transcript variant X1	421.911	-1.38662	0.000170416	-1.42415	1.57809e-06
rna-XM_004149999.3	transcription factor JUNGBRUNNEN 1	63.9322	-4.16395	1.73544e-09	-3.91689	2.74782e-12
rna-XM_031883220.1	kirola	3985.97	2.39908	2.77096e-05	2.44618	3.63426e-06
rna-XM_011655851.2	uncharacterized LOC105435310	316.19	-2.14963	0.000357685	-1.64699	8.55875e-05
rna-XR_004215684.1	uncharacterized LOC116402960	3374.95	-2.17568	0.000168107	-1.49829	0.00739839
rna-XM_004151937.3	transcription factor MYB4	1204.01	-1.26703	3.98047e-08	-1.63869	4.7153e-19
rna-XR_004216436.1	uncharacterized LOC116404035	101.571	1.26814	0.000359944	1.23003	0.00370393
rna-XM_011655053.2	NAC domain-containing protein 73	485.528	-2.2918	0.0018928	-1.92876	0.00204678
rna-XM_011655789.2	uncharacterized LOC101221766	829.882	1.61849	0.0052954	1.31978	0.00210984
rna-XM_004137607.2	mavicyanin	301.383	3.49147	0.000278842	4.15018	1.58437e-05
rna-XM_004147433.3	protein NRT1/ PTR FAMILY 5.8	841.142	1.81547	3.52055e-08	1.66836	0.00208325
rna-XM_004150971.2	WAT1-related protein At2g39510	1724.35	1.4098	0.000417716	1.62952	1.28589e-07
rna-XM_004146596.3	polyphenol oxidase%2C chloroplastic	556.45	-9.29347	4.44658e-14	-8.63997	8.59309e-39
rna-XM_004142779.3	MACPF domain-containing protein At1g14780%2C transcript variant X1	547.312	-1.53726	0.00168177	-1.80833	1.2257e-18
rna-XM_031882257.1	probable DNA helicase MCM8%2C transcript variant X2	235.541	1.83659	0.000313117	1.21068	0.00177556
rna-XM_031884168.1	putative dihydroflavonol 4-reductase%2C transcript variant X2	230.3	-1.22148	0.0050474	-1.04412	0.000916341
rna-XM_004139380.3	leucine-rich repeat extensin-like protein 4	3673.97	-1.37745	8.32957e-07	-2.07667	0.000139689
rna-XM_004151075.3	uncharacterized LOC101222277%2C transcript variant X2	730.459	1.92519	0.00636249	2.21654	0.000266056
rna-XM_011654983.2	epidermis-specific secreted glycoprotein EP1	18297.8	-1.39367	0.000340258	-1.56658	7.79969e-07
rna-NM_001305756.1	aquaporin PIP1-3	4672.51	1.90705	0.00286683	2.01809	0.000284012
rna-XM_004137376.3	SNAP25 homologous protein SNAP33%2C transcript variant X1	2422.3	-1.33382	0.00515716	-1.23758	0.00143249
rna-XM_004147094.3	receptor protein kinase-like protein ZAR1	105.484	-1.46865	0.00509155	-1.05472	0.00826286
-	-	497.393	1.23811	0.000839308	1.16668	0.000612629
rna-XM_004142865.3	transcription factor RAX3	613.46	2.83089	0.000107097	3.22884	1.06446e-08
rna-XM_004141224.3	F-box protein At1g47056	939.432	-2.63075	4.42883e-05	-1.88865	0.00273705
rna-XM_031885782.1	protein NSP-INTERACTING KINASE 2%2C transcript variant X2	444.631	2.31511	0.000637502	2.22061	0.000567499
rna-XM_004150287.3	uncharacterized LOC101219200	1035.46	3.02998	2.59584e-05	1.9853	0.00744807
rna-XM_004153175.3	L-ascorbate oxidase homolog	153.525	-1.44368	0.00104563	-1.32026	0.00977091
rna-XM_004141948.3	cytochrome P450 81E8	304.225	-3.79374	8.98567e-05	-3.67031	7.53719e-07
rna-XM_004140768.3	zinc finger protein 4	167.72	1.94994	0.00163089	2.2273	7.06923e-05
rna-XM_004147670.3	WAT1-related protein At2g39510	1837.99	1.28875	0.000250814	1.93516	3.9383e-05
rna-XM_004147714.3	glutathione S-transferase U25	4448.4	-1.00809	0.00993891	-1.46821	1.78567e-06
rna-XM_004151867.3	F-box protein SKIP2	631.839	-1.37542	0.00184553	-1.1262	8.97646e-08
rna-XM_004141384.3	mechanosensitive ion channel protein 10	2146.49	3.4836	2.52323e-08	3.06351	6.24108e-08
rna-XM_004137081.3	protein JINGUBANG	888.574	-2.45831	0.00401419	-2.90051	3.20755e-05
rna-XM_011659374.2	type-1 glutamine synthetase 1%2C transcript variant X1	7646.61	1.28086	0.000772837	1.11194	0.0015452
rna-XM_004141324.1	uncharacterized LOC101222235	216.264	-1.80141	2.49888e-06	-1.92926	9.04624e-10
rna-XM_004151845.3	arogenate dehydratase/prephenate dehydratase 1%2C chloroplastic	375.435	-1.23535	0.00721718	-1.19092	0.00119182
rna-XM_004136303.3	G-type lectin S-receptor-like serine/threonine-protein kinase SD2-5	273.774	-1.26462	0.004755	-1.27489	6.4189e-05
rna-XM_004135509.3	lectin	7821.85	2.12623	3.15685e-05	2.06326	5.35588e-07
rna-XM_004147544.3	adenine phosphoribosyltransferase 3%2C transcript variant X1	365.685	3.49097	0.00159642	3.51938	0.000265995
rna-XM_004148398.2	GDSL esterase/lipase 5	1412.03	1.97232	0.000535294	2.4148	1.73641e-07
rna-XM_011650898.2	peptidyl-prolyl cis-trans isomerase CYP40%2C transcript variant X1	1167.01	2.60236	4.50278e-05	2.38217	0.00129165
rna-XM_011651547.2	agamous-like MADS-box protein AGL65%2C transcript variant X3	121.433	2.72473	0.00424821	2.46151	0.00240907
rna-XM_011657106.2	uncharacterized LOC105435523	1895.15	2.10119	4.22887e-06	1.99359	7.84176e-11
rna-XM_011654607.2	cysteine-rich and transmembrane domain-containing protein WIH2	4631.74	-2.02536	1.46349e-05	-1.52568	0.000621021
rna-XM_004139499.3	zinc metalloprotease ZmpB	5494.08	2.87142	1.38933e-12	2.79854	6.94553e-06
rna-XM_004150718.3	probable NAD(P)H dehydrogenase (quinone) FQR1-like 1	2497.54	-1.68848	0.000305533	-1.54406	8.9064e-15
rna-XM_004137428.3	transcription factor BEE 3	413.932	5.52973	6.65688e-09	4.68154	1.14674e-06
rna-XR_004218083.1	uncharacterized LOC116405026%2C transcript variant X1	173.836	-2.65041	0.000184614	-2.50063	0.000146103
rna-XM_004149700.3	endoglucanase 6	1235.41	2.95413	0.000163146	2.53679	0.000800398
rna-XM_004148306.3	hypothetical protein	1712.86	1.63185	0.00131995	1.07078	0.00700924
rna-XM_004152870.2	early nodulin-like protein 3	718.151	2.14013	1.7767e-06	1.26406	0.00382475
rna-XM_004141967.3	salicylic acid-binding protein 2	221.668	2.998	5.29246e-05	2.75675	1.39149e-05
rna-XR_004218157.1	uncharacterized LOC116405079	2189.45	-1.55696	0.00112288	-1.47471	0.00108906
rna-XM_004144455.3	fatty acid hydroperoxide lyase%2C chloroplastic	200.44	1.25457	0.00654096	1.3292	1.16919e-05
rna-XM_011660183.2	jacalin-related lectin 34-like	1199.05	-1.50386	0.00749425	-1.25913	0.0081147
rna-XM_004149916.3	basic blue protein-like	2084.24	-1.04146	0.00815407	-1.22867	7.9958e-06
rna-XM_031885607.1	uncharacterized LOC101216965%2C transcript variant X1	427.447	3.20977	8.84546e-06	1.95003	7.83002e-05
rna-XM_004137707.3	BEL1-like homeodomain protein 9	921.719	1.48443	0.0012843	1.37253	0.00103015
rna-XM_004146605.3	serine/threonine/tyrosine-protein kinase HT1%2C transcript variant X1	464.83	-1.94943	0.000170226	-2.03478	7.81739e-07
rna-XM_004143754.3	hypothetical protein	397.596	-2.02693	0.00435999	-2.25863	1.93424e-05
rna-XM_031888062.1	wall-associated receptor kinase 2	52.4956	-4.96475	6.7347e-06	-5.18838	5.23378e-19
rna-XM_004151506.3	isoleucine N-monooxygenase 1	1082.3	4.88235	1.38483e-05	2.31244	0.00152031
rna-XM_031886170.1	casparian strip membrane protein 1-like%2C transcript variant X2	419.108	1.69084	0.00584838	2.4271	0.000648986
rna-XM_011650671.2	non-specific lipid-transfer protein 2	6030.27	2.71745	0.00261719	2.9124	0.00139982
rna-XM_004151694.3	AAA-ATPase At4g25835	363.996	1.6737	0.000295406	1.25786	0.00282988
rna-XM_004148874.3	cellulose synthase-like protein E6%2C transcript variant X1	1240.42	-2.61038	3.61637e-06	-2.01412	0.00221765
rna-XM_004144877.3	mechanosensitive ion channel protein 6%2C transcript variant X1	77.1626	-2.88137	0.000146459	-2.61427	1.57253e-05
rna-XM_004134409.3	heavy metal-associated isoprenylated plant protein 32	498.898	2.43516	0.00417828	2.6258	0.00255789
rna-XM_004142095.3	peroxidase N	3750.37	1.6553	0.000665973	1.90521	1.13275e-05
rna-XM_004152362.3	14 kDa proline-rich protein DC2.15	2329.72	4.59594	1.72314e-05	3.33521	0.000768664
-	-	304.274	1.91165	0.00168182	2.28792	0.00097055
rna-XR_004214300.1	uncharacterized LOC116401972%2C transcript variant X1	314.794	1.73383	0.000120607	1.58427	3.1355e-07
rna-XM_011653839.2	pleiotropic drug resistance protein 3	505.733	2.28483	0.00504554	2.16778	7.88503e-09
rna-XM_011660099.2	aluminum-activated malate transporter 10	960.354	3.43248	3.57432e-06	2.35836	0.00319416
rna-XM_011657405.2	ureide permease 1%2C transcript variant X1	277.309	3.07334	3.69458e-05	1.92814	0.000549459
rna-XM_031883389.1	putative glucose-6-phosphate 1-epimerase%2C transcript variant X3	498.834	-1.25345	0.000986813	-1.31945	4.72909e-06
rna-XM_004145012.3	uncharacterized LOC101221074	139.594	-2.58482	0.000237389	-2.41989	0.000166929
rna-XM_004143810.3	hypothetical protein	4997.68	-1.35844	1.55942e-05	-1.14456	0.000609031
rna-XM_011658290.2	myb family transcription factor EFM	837.86	1.29368	3.38725e-05	1.07381	0.000124232
rna-XR_004216317.1	uncharacterized LOC116403535	668.495	1.71822	0.000624907	1.55619	9.93417e-07
rna-XM_011651453.2	trifunctional UDP-glucose 4%2C6-dehydratase/UDP-4-keto-6-deoxy-D-glucose 3%2C5-epimerase/UDP-4-keto-L-rhamnose-reductase RHM2	339.395	-2.64419	0.000313848	-2.27454	0.00119286
rna-XM_004148967.2	L-ascorbate oxidase-like	4463.03	2.99803	4.18774e-08	1.90119	0.00261838
rna-XM_004143134.3	HVA22-like protein f	206.308	1.33328	0.00274125	1.74439	6.74541e-05
rna-XM_004149741.3	MLP-like protein 34	21116.7	2.56425	7.06981e-05	2.61134	3.43478e-05
rna-XM_004137116.3	ubiquinol oxidase%2C mitochondrial	2665	-1.39434	1.33634e-05	-1.11588	4.67328e-05
rna-XM_004148621.3	protein RALF-like 19	61.1927	-3.18965	1.19454e-06	-2.6665	7.45684e-05
rna-NM_001305778.1	trans-cinnamate 4-monooxygenase	11186.4	-1.80926	0.00582073	-1.46517	0.00591626
rna-XM_004148777.3	protein MKS1	58.9272	-2.05719	1.16386e-05	-1.79482	0.000999309
-	-	107.224	-2.7237	3.41879e-05	-2.20506	0.000894579
rna-XM_011658233.2	palmitoyl-acyl carrier protein thioesterase%2C chloroplastic%2C transcript variant X1	904.973	-1.91051	0.00358698	-2.776	5.92464e-07
rna-XM_011658503.2	protein LAZY 1	188.067	5.78694	5.69386e-25	3.62266	2.86326e-10
rna-XM_004137095.3	rhamnogalacturonan I rhamnosyltransferase 1	185.155	-1.39611	0.00164256	-1.80443	1.69818e-07
rna-XM_004139948.3	nitrile-specifier protein 5%2C transcript variant X2	5503.65	2.36028	0.00425986	2.23151	8.92885e-05
rna-XM_004150998.3	serine/threonine-protein kinase OXI1	1660.04	-1.1801	0.00978819	-1.20993	0.000510327
rna-XM_004147720.3	9-cis-epoxycarotenoid dioxygenase NCED3%2C chloroplastic	226.436	-2.78238	1.32026e-09	-2.33495	5.23873e-09
rna-XM_004146528.3	cation/H(+) antiporter 18%2C transcript variant X2	553.249	-1.94259	0.00282819	-1.52424	0.00906625
-	-	240.324	-2.38092	0.00625384	-2.45968	1.48914e-05
rna-XM_004134304.3	pentatricopeptide repeat-containing protein At3g03580%2C transcript variant X1	95.9156	-3.11928	1.6112e-05	-3.43541	9.69781e-07
rna-XM_031881961.1	cytochrome P450 CYP82D47%2C transcript variant X1	163.03	-4.62222	7.59991e-06	-4.94404	1.15039e-19
rna-XM_011655309.2	restin homolog%2C transcript variant X3	81.5577	-2.38273	7.50225e-05	-2.3787	2.67441e-06
rna-XM_031888960.1	uncharacterized LOC101211016	798.364	1.83515	0.000301806	2.11809	0.000116282
rna-XM_004142322.3	plasmodesmata-located protein 6	451.215	2.32988	0.00297717	2.55273	0.000543513
rna-XM_004144714.3	uncharacterized LOC101206622	264.54	3.75903	0.00667801	3.79842	0.000271725
rna-XM_011660565.2	cysteine-rich and transmembrane domain-containing protein WIH2	349.761	-1.27459	0.000313848	-1.40038	0.000530249
rna-XM_004147193.3	serine/threonine-protein kinase SRK2A	189.925	-2.71077	1.32823e-06	-2.71766	2.75887e-06
-	-	70.5684	-2.33549	0.00677746	-1.74115	0.000249226
-	-	507.791	2.74148	0.00110327	2.41838	0.00123796
rna-XM_004154034.3	glutamate receptor 3.2	114.28	2.28433	0.00101735	2.62629	0.00012736
rna-XM_004143096.3	protein OCTOPUS	928.295	-1.35529	0.00183247	-1.09597	0.00207456
rna-CusaM_p04	-	635.331	-1.76245	0.00103445	-1.29356	0.000296355
rna-XM_004146168.3	protein PIN-LIKES 7	2842.64	-1.91884	0.000872316	-1.92573	0.000127972
-	-	66582.4	1.1306	0.00301061	1.21636	0.00275553
rna-XR_004215421.1	uncharacterized LOC116402784%2C transcript variant X1	1226.82	1.09817	3.41879e-05	1.02455	3.13274e-05
rna-XM_011657542.2	protein ROS1A%2C transcript variant X2	181.579	2.89923	3.86992e-08	2.42292	0.00012007
rna-NM_001280603.1	WRKY transcription factor 22-like	53.4559	-2.18767	0.00251582	-2.18455	0.000194067
-	-	201.64	2.37218	2.69749e-05	2.18014	4.21727e-06
rna-XM_004140360.3	60S ribosomal protein L23a%2C transcript variant X1	778.325	1.10044	0.000151078	1.3048	6.58026e-08
rna-XM_004143867.3	probable phospholipid hydroperoxide glutathione peroxidase	3374.04	-1.5401	3.60249e-05	-1.23667	9.37735e-06
rna-XM_004137583.3	monoacylglycerol lipase%2C transcript variant X2	446.535	-2.53358	6.69544e-05	-2.06696	0.00178187
rna-XM_004137685.3	josephin-like protein	158.203	-2.2567	0.000150974	-1.85281	0.00143907
rna-XR_004218441.1	uncharacterized LOC116405286	119.951	-1.84384	0.000199029	-1.81186	0.00102369
rna-XM_031888472.1	transcription factor UPBEAT1	341.198	-2.30903	9.99979e-05	-1.74178	0.000342259
rna-XM_011659750.2	uncharacterized LOC101221593%2C transcript variant X1	815.951	1.21925	0.00857671	1.14975	0.000217935
rna-XM_004141093.3	GATA transcription factor 9	1186.02	-1.09176	0.0072022	-1.02446	0.00788832
rna-XM_004133990.3	28 kDa ribonucleoprotein%2C chloroplastic	311.553	1.27022	0.00358698	1.12127	8.41679e-06
rna-XM_004143363.3	DEAD-box ATP-dependent RNA helicase 16	955.037	1.92392	4.85203e-05	1.57586	1.93516e-11
rna-XM_011652920.2	uncharacterized LOC105434855	1292.42	2.24675	1.88236e-08	1.83679	1.62278e-23
rna-XM_011658554.2	protein IQ-DOMAIN 1	177.787	3.16727	0.001519	3.11201	0.00188857
rna-XM_004141105.3	heparan-alpha-glucosaminide N-acetyltransferase	2720.01	1.68152	4.18891e-08	1.25875	0.00114743
rna-XM_011660211.2	putative receptor-like protein kinase At4g00960	47.1429	-3.90592	0.00275695	-4.2182	1.89907e-07
rna-XM_011656821.2	calcium-transporting ATPase 4%2C plasma membrane-type%2C transcript variant X1	47.1317	-2.63429	3.68139e-05	-2.73513	6.80058e-09
rna-XR_004216462.1	uncharacterized LOC116403674	125.294	-4.69356	1.3334e-05	-4.59476	6.48994e-10
rna-XM_004135002.3	3-oxo-5-alpha-steroid 4-dehydrogenase 2	255.718	-4.59759	4.54115e-08	-3.95775	1.30073e-07
rna-XM_011651458.2	neurofilament heavy polypeptide	140.531	-2.28514	2.22621e-05	-1.84981	7.74793e-06
rna-XM_004136091.3	peroxidase 5	80.4147	-8.3824	3.49475e-10	-6.56133	1.69299e-07
rna-XM_004150106.3	12-oxophytodienoate reductase 2	1149.52	2.29696	1.36738e-09	1.57081	2.6518e-10
rna-XM_004143485.3	leucine-rich repeat receptor-like serine/threonine-protein kinase BAM1	803.287	1.98564	0.00784509	1.50647	0.000286532
rna-XM_004135121.3	uncharacterized LOC101217483%2C transcript variant X2	1621.78	-1.13473	0.004755	-1.12318	0.00748928
-	-	224.935	-3.50674	4.4393e-10	-3.38302	1.97658e-10
rna-XM_004143820.3	long chain acyl-CoA synthetase 4	4330.37	-1.60788	0.00691009	-1.38297	0.0080724
rna-XM_004149390.3	probable calcium-binding protein CML44	101.904	-3.05735	3.22293e-05	-2.7793	6.87571e-06
rna-XM_004152441.3	transcription factor MYB86	431.879	3.56837	0.005137	3.81594	0.00173798
rna-XM_004152340.3	ethylene-responsive transcription factor 1A	2060.37	-1.17103	0.00660333	-1.4245	3.38869e-06
rna-XM_004139809.3	cellulose synthase-like protein E1	4597.02	1.40733	0.000610264	1.54791	1.51546e-11
rna-XM_004142271.3	MLP-like protein 328	1396.34	3.13086	0.00520067	2.87868	0.00312677
rna-XM_004141281.3	protein ANTAGONIST OF LIKE HETEROCHROMATIN PROTEIN 1	1558.6	-1.76345	0.000900353	-1.40889	0.00819307
rna-XM_004138564.3	calcium-binding protein CML38	553.947	-2.17391	1.35691e-08	-1.33461	8.77664e-05
-	-	94.685	-2.32456	0.00258083	-2.30353	3.14698e-06
rna-XM_004146266.3	AAA-ATPase At5g57480	1267.1	2.1727	3.74093e-06	2.08462	0.000207155
rna-XM_004146473.3	hypothetical protein	241.889	1.91816	3.02366e-06	1.82346	0.00371121
rna-XM_004133981.3	beta-amylase 1%2C chloroplastic	840.996	-1.71706	0.00282033	-1.32381	0.00855146
rna-XM_004136662.2	uncharacterized LOC101218041	67.8939	-7.26263	7.5706e-09	-7.05166	9.12629e-13
rna-XM_011660229.2	phosphomethylpyrimidine synthase%2C chloroplastic%2C transcript variant X6	85.0895	1.85519	0.000996079	2.06984	0.00059969
rna-XM_011650866.2	auxin-responsive protein IAA14	1623.04	2.58035	0.00407697	3.4168	6.41258e-05
rna-XM_011651099.2	uncharacterized LOC105434623	80.6355	-3.56834	0.00124536	-3.55448	0.000599074
rna-XM_004139362.3	uncharacterized LOC101205660	354.097	1.1913	0.00749425	1.20132	0.0019072
rna-XM_011654158.2	uncharacterized protein At1g76070	216.904	-1.72601	0.00289386	-1.65552	0.000571467
rna-NM_001305743.1	1-aminocyclopropane-1-carboxylate oxidase 3	2711.35	2.88576	0.000666099	3.19338	2.32988e-06
rna-XM_004136618.3	AP2-like ethylene-responsive transcription factor At2g41710	408.735	2.73335	0.000334446	2.22187	0.00117166
rna-XM_011657953.1	uncharacterized LOC105435701	583.845	-2.24489	1.14932e-05	-1.88417	0.00021373
rna-CusaM_p04	-	1304.48	-1.81309	0.00152293	-1.14152	0.000579676
rna-XM_031887954.1	phenylalanine ammonia-lyase	1515.37	-3.20567	0.00501105	-2.97561	2.42434e-17
rna-XM_004147270.3	probable LRR receptor-like serine/threonine-protein kinase At5g63710%2C transcript variant X1	637.15	2.01145	0.00116683	1.96105	0.00207456
-	-	491.854	4.23815	1.24833e-06	3.19363	0.00119432
-	-	57.8179	-2.56463	3.04089e-05	-2.3119	0.000212745
rna-XM_004142700.3	hypothetical protein	442.87	2.43422	3.01336e-07	1.90121	2.13017e-05
rna-XM_004148119.3	MDIS1-interacting receptor like kinase 2	326.627	1.79895	0.000281335	1.89903	4.08886e-06
rna-XR_004214540.1	uncharacterized LOC116402109	3706.22	-1.53837	0.0011354	-1.35145	7.84921e-06
rna-XM_011653061.2	uncharacterized LOC105434872	171.422	3.0286	7.01003e-07	2.60764	3.36968e-07
rna-XM_004152109.3	protein NEOXANTHIN-DEFICIENT 1%2C transcript variant X2	627.466	2.39091	3.49475e-10	1.62889	0.000216023
rna-XM_011660181.2	uncharacterized LOC105436027	300.654	-1.67578	4.13188e-06	-1.29002	8.79012e-10
rna-XR_004216345.1	isochorismate synthase 2%2C chloroplastic%2C transcript variant X4	2297.23	-1.44454	6.22712e-05	-1.25783	0.000406354
rna-XM_011651666.2	probable inactive leucine-rich repeat receptor-like protein kinase At3g03770%2C transcript variant X1	213.727	1.76678	0.00226347	1.64297	6.94115e-05
rna-XM_004139292.3	multiprotein-bridging factor 1c	630.457	-3.50394	3.45421e-07	-2.54547	0.000216023
rna-XM_004143417.3	ras-related protein RABH1e	1002.3	-1.63287	0.00456552	-1.74607	0.000653347
rna-XM_004144827.3	uncharacterized LOC101215215	94.3336	-2.20306	4.28787e-06	-1.93107	2.15734e-07
rna-XM_004146699.3	transcription factor PRE6	67.2753	-2.96371	1.44788e-07	-3.41405	6.50105e-07
rna-XM_031887552.1	BEL1-like homeodomain protein 1%2C transcript variant X2	877.277	2.06624	2.7723e-06	1.19886	0.000265478
rna-XM_004149855.3	E3 ubiquitin-protein ligase WAV3%2C transcript variant X1	2753.93	1.44731	0.00240667	1.39407	0.00360222
rna-XM_031881401.1	protein PARTING DANCERS%2C transcript variant X1	170.197	-4.26034	4.82635e-10	-3.98118	5.92966e-11
rna-XM_004148643.3	ABC transporter B family member 19	428.825	4.37959	0.000136746	3.49254	0.00429352
rna-XM_004146987.3	actin-depolymerizing factor 5	454.273	3.49726	1.35691e-08	3.23038	2.30206e-11
rna-XR_004218085.1	uncharacterized LOC116405027	127.082	-3.45638	2.14103e-06	-2.85997	5.53053e-05
rna-XM_004149272.3	cytochrome b561 and DOMON domain-containing protein At3g25290	1179.65	1.36282	0.00201581	1.01794	0.00333322
rna-XM_011650332.2	2-oxoglutarate-Fe(II) type oxidoreductase hxnY%2C transcript variant X2	3160.28	1.37358	0.0052954	1.33923	2.90486e-06
rna-NM_001280758.1	protein TRANSPARENT TESTA GLABRA 1-like	49.8051	2.2159	1.00342e-05	1.77838	3.50028e-05
rna-XM_004141777.3	RING-H2 finger protein ATL60	49.6576	-3.17237	0.0068159	-3.62453	6.12799e-06
rna-XM_011661275.2	helicase SEN1%2C transcript variant X1	121.688	4.48623	0.00194391	5.01917	8.77664e-05
rna-XM_004152049.3	serine/threonine-protein kinase-like protein ACR4	177.89	3.03941	3.04183e-05	3.25017	4.5998e-08
rna-XM_011658693.2	proline-rich receptor-like protein kinase PERK9	630.876	1.40536	0.00276327	1.33025	7.07115e-05
rna-XM_004137260.3	probable LRR receptor-like serine/threonine-protein kinase At1g53430%2C transcript variant X1	1181.07	-1.40957	0.000446116	-1.07017	0.00495975
rna-XR_004216294.1	uncharacterized LOC105435298%2C transcript variant X2	265.926	1.07612	0.00991279	1.05727	0.000249821
rna-XM_011652894.2	protein QUIRKY	3005.74	1.31054	0.00820265	1.09072	0.000158082
rna-XM_004147988.3	probable calcium-binding protein CML32	10067.2	2.90428	5.16652e-18	1.57395	6.69387e-05
rna-XM_031883087.1	mitochondrial carnitine/acylcarnitine carrier-like protein%2C transcript variant X3	276.974	-2.86334	5.16549e-07	-2.69202	5.12139e-07
rna-XM_004135076.3	phosphate transporter PHO1 homolog 1%2C transcript variant X1	362.222	1.79866	0.00297717	1.80219	0.00300662
rna-XM_004141189.3	lysine histidine transporter-like 8	499.65	2.24672	0.00273607	2.09344	1.8985e-06
rna-XM_031885358.1	lignin-forming anionic peroxidase-like	87.0173	-7.9687	8.04714e-09	-6.09591	1.27638e-08
rna-XM_031884587.1	aspartyl protease family protein 2	1056.07	-1.84259	0.00274458	-1.66316	0.00180117
rna-XM_011659362.2	heavy metal-associated isoprenylated plant protein 6	6598.53	-1.25952	0.00790806	-1.38765	7.81373e-06
rna-XM_011658115.2	aldehyde dehydrogenase family 2 member C4	1038.45	-1.6277	0.00321179	-1.23645	4.3661e-05
rna-XM_004135887.3	polygalacturonase QRT2%2C transcript variant X2	63.2683	-4.2507	0.000562738	-3.84194	0.00225084
rna-XM_004136363.3	receptor protein-tyrosine kinase CEPR1	1886.7	2.317	0.00884561	2.59025	0.00011292
rna-XM_004138906.3	vesicle-associated membrane protein 722	709.898	-1.69939	0.00293855	-1.54617	0.00141627
rna-XM_011650346.2	protein SPEAR1	923.491	-1.30746	0.000996079	-1.17549	0.00312677
rna-XM_031886770.1	uncharacterized LOC116404399	1115.29	3.59739	6.57017e-07	3.18497	1.3934e-07
rna-XM_011657372.2	histone-lysine N-methyltransferase SETD1A	3077.36	1.43795	0.00382466	1.27378	0.000917739
rna-XM_004145112.3	BTB/POZ domain-containing protein At3g22104%2C transcript variant X1	116.039	-1.54742	0.0031758	-1.64729	3.23351e-05
rna-XM_011650622.2	(R)-mandelonitrile lyase 1	69.2872	-7.89353	2.57336e-07	-7.72572	2.70453e-13
rna-XM_004152079.3	2-(3-amino-3-carboxypropyl)histidine synthase subunit 2	71.2028	-3.05906	0.0039687	-3.44513	8.47039e-06
rna-XM_004145320.3	uncharacterized LOC101205543%2C transcript variant X2	788.404	-1.64427	0.000644677	-1.47173	1.27514e-07
rna-XM_004144532.3	cysteine-rich repeat secretory protein 38	2297.12	2.96376	0.000530405	2.91698	0.00163619
rna-XM_004144431.3	uncharacterized LOC101216248	324.361	1.60628	0.00845958	1.40843	0.00467381
rna-XM_011657136.2	kinesin-like protein NACK2	119.505	1.56953	0.000439047	1.48326	0.00013187
rna-XM_011661690.2	putative transcription factor bHLH041%2C transcript variant X2	94.7225	-3.35697	0.00568714	-3.19228	5.98239e-13
-	-	85.1872	4.19502	1.00219e-09	1.44539	0.00508427
rna-XM_011656374.2	alcohol dehydrogenase-like 4	399.652	-2.90171	6.34034e-10	-2.78902	7.87985e-14
rna-XM_004143270.3	probable purple acid phosphatase 20	86.0516	-2.74708	0.00639058	-2.91692	0.000310399
rna-XM_011657464.2	putative glycerol-3-phosphate transporter 5	689.781	-2.52461	9.61426e-05	-2.19321	0.00105265
rna-XR_004214385.1	uncharacterized LOC116402030%2C transcript variant X1	537.92	-2.4281	6.2788e-10	-1.87286	0.000616253
rna-XM_004136676.3	probable glutamate carboxypeptidase AMP1	440.228	2.40871	0.00088638	2.22881	6.7306e-05
