# Supplementary material for: Transcriptomic Differences Between Two Fusarium oxysporum Formae Speciales During Cucumber Infection
Source: J Fungi (Basel). 2026 Jul 22;12(7):540. doi: 10.3390/jof12070540 (PMC13412168; doi:10.3390/jof12070540)
Supplement: Supplementary file 1 [file jof-12-00540-s001.zip › Table S4.xlsx]

## Sheet: Group A (1497)
Gene_id	Annotation	BaseMean	Log2FC_TK_TZ	Padj_TK_TZ	Log2FC_TK_TF	padj_TK_TF
rna-XM_004247572.5	uncharacterized protein	2974.38	1.23368	8.61102e-37	1.16739	0.000667737
gene-LOC101268491	-	1598.89	1.56827	9.11612e-12	1.98094	9.92981e-10
rna-XM_004245718.5	putative glucuronosyltransferase PGSIP8	164.174	-2.30416	4.93864e-12	-2.65997	4.36367e-15
rna-XM_004245719.5	probable pectinesterase 68	275.124	1.36755	2.84577e-06	2.55385	6.11063e-07
rna-XM_004231121.5	BON1-associated protein 2	1067.62	-1.39356	5.51317e-12	-1.07573	0.00246165
rna-NM_001247781.2	hexokinase	1729.41	-2.59904	6.24468e-112	-3.61092	1.36596e-109
rna-NM_001247329.3	potassium channel	547.184	-4.58467	6.36295e-98	-4.73545	2.25574e-60
rna-XM_004232698.5	gibberellin 2-beta-dioxygenase 8	419.042	1.7522	2.49645e-12	2.92794	1.79759e-13
-	-	86.8014	-3.66604	1.53276e-11	-4.40432	1.34079e-24
rna-XM_010326164.4	uncharacterized protein	149.598	-1.39177	1.78416e-07	-2.26988	2.64916e-10
rna-NM_001252111.1	sesquiterpene synthase	3513.53	-7.10276	6.94446e-242	-8.26813	2.1909e-118
rna-XM_004242934.4	pentatricopeptide repeat-containing protein At4g02750-like	627.823	-2.4215	4.63569e-44	-2.05883	1.57025e-25
rna-XM_004241323.5	uncharacterized protein%2C transcript variant X1	595.842	-1.96215	4.32969e-24	-2.98468	1.18583e-42
rna-XM_004235342.4	protein REVEILLE 7%2C transcript variant X1	933.367	1.23723	8.10324e-13	1.60542	9.07839e-20
rna-XM_026031537.2	uncharacterized protein	125.621	-4.09588	5.94597e-21	-5.1024	2.78356e-40
rna-NM_001247191.1	alternative oxidase 1b	236.226	-2.87661	2.52252e-36	-2.7714	3.99693e-29
rna-XM_010326405.4	2-isopropylmalate synthase A-like	75.8059	2.34045	5.59536e-10	2.60431	3.73698e-07
rna-XR_011220916.1	uncharacterized lncRNA	1338.26	-4.04316	4.70576e-67	-3.52295	8.77925e-24
rna-XM_069295942.1	extracellular serine-rich protein ARB_03024-like	121.038	-2.7788	9.14293e-15	-2.90714	4.70947e-09
rna-XM_004230620.5	pathogenesis-related leaf protein 4-like	233.257	4.91329	2.69161e-14	4.11406	1.69921e-45
rna-XM_004251106.5	elongation factor 1-alpha	4292.97	-3.01569	1.1035e-131	-2.14595	2.37645e-32
rna-XM_004241390.5	late embryogenesis abundant protein At5g17165	320.992	-4.03383	1.66603e-59	-4.30333	2.53357e-14
rna-XM_004239362.4	LEAF RUST 10 DISEASE-RESISTANCE proteinUS RECEPTOR-LIKE PROTEIN KINASE-like 1.1%2C transcript variant X1	239.563	-3.17316	1.07303e-25	-4.1781	1.32996e-38
rna-XR_011213600.1	uncharacterized lncRNA	72.8961	-1.95773	7.71015e-10	-1.27524	0.000830339
rna-XR_003244302.2	putative CMP-sialic acid transporter 4%2C transcript variant X5	278.964	-3.37135	6.17835e-39	-4.00474	8.56059e-21
rna-XM_004249572.5	UDP-glycosyltransferase 73C4-like	5607	-1.67122	2.0204e-13	-1.09397	2.66409e-08
rna-XM_004237420.5	ras-related protein Rab7-like	53.4474	1.1781	0.00358595	1.61566	0.0001585
rna-XM_004234424.5	5'-adenylylsulfate reductase 3%2C chloroplastic-like	861.624	-2.03028	2.73221e-46	-1.70327	3.00373e-18
-	-	92.9014	-3.42254	2.21212e-20	-3.41943	8.92524e-10
rna-XM_004241875.5	RING-H2 finger protein ATL3	71.4719	-1.63727	1.8886e-06	-1.52245	5.83752e-05
-	-	132.956	-1.01048	0.00260788	-2.2598	3.97364e-14
rna-XR_742230.3	uncharacterized lncRNA	499.319	-1.20874	0.000186326	-3.55541	1.99066e-29
rna-XM_004237882.5	protein PHOSPHATE-INDUCED 1-like	3448.08	-1.49132	3.7281e-27	-2.2449	8.73042e-21
rna-XM_019214580.3	protein HAIKU1	684.482	-1.09557	1.08679e-09	-1.02755	0.00153203
gene-LOC101244683	-	111.464	1.47704	8.26091e-09	2.35523	2.82285e-14
rna-XM_004231890.4	uncharacterized protein%2C transcript variant X1	546.028	-1.14136	2.08848e-12	-1.00321	0.000242132
rna-XM_004247304.4	premnaspirodiene oxygenase-like	678.193	-9.34501	1.87659e-47	-8.74847	1.51708e-34
rna-XM_004245774.5	expansin-like B1	1802.69	-4.97986	5.47555e-10	-6.65886	5.93166e-24
rna-XM_004250026.4	acyltransferase GLAUCE	217.654	1.2251	4.19691e-06	1.38923	0.00833646
rna-NM_001247193.2	Pathogenesis-related protein STH-2-like	10589	-6.1335	2.86668e-66	-7.57414	3.90773e-134
rna-XM_069292438.1	delta(12)-fatty-acid desaturase FAD2-like	162.01	-4.20782	1.24298e-32	-4.30228	1.54437e-38
rna-XM_004238594.5	cysteine-rich receptor-like protein kinase 2%2C transcript variant X1	1920.84	-1.19101	2.76726e-18	-1.507	8.47753e-11
rna-XM_004244471.5	histidine decarboxylase	3560.47	-2.42997	8.93701e-75	-3.44075	7.34563e-63
rna-XM_004242587.5	cytochrome P450 CYP72A219	602.99	-1.37721	1.41526e-08	-1.99569	6.39451e-10
rna-XM_026030667.2	delta(12)-fatty-acid desaturase	8833.78	-5.22165	0	-6.15012	1.452e-249
rna-XM_004251619.4	putative GATA transcription factor 22	2608.17	1.08865	2.39819e-16	1.27903	6.07309e-07
rna-XM_004236651.5	ATP-dependent 6-phosphofructokinase 5%2C chloroplastic-like	978.503	-1.32976	2.47141e-24	-1.49095	5.20871e-16
rna-XM_004245176.5	ABC transporter G family member 45	5464.43	-1.3793	1.53059e-28	-1.22882	2.293e-12
rna-XM_004244228.5	epidermis-specific secreted glycoprotein EP1-like	11037	-4.76253	7.08729e-278	-5.69916	0
rna-XM_010322044.3	patatin-like protein 2	296.681	-2.77542	1.28375e-35	-1.44925	2.81082e-05
rna-NM_001366412.1	putative 2OG-Fe(II) oxygenase GIM2-like	492.031	-3.11291	8.75552e-34	-4.43667	8.03e-100
rna-NM_001247333.1	R2R3MYB transcription factor 14	467.876	-1.10116	0.000123317	-1.96184	2.7356e-12
rna-XM_004240126.4	acyltransferase Pun1-like%2C transcript variant X1	884.638	-3.11418	7.77599e-57	-2.57759	8.19047e-59
rna-XR_739904.4	uncharacterized lncRNA	3332.8	-1.16319	4.61968e-22	-1.6114	9.10408e-41
rna-NM_001346499.1	JJH-R-like protein	108.936	-1.08805	0.00030275	-1.12574	0.00845845
rna-XM_019213026.3	cytochrome P450 71A6-like	4434.25	-6.22994	1.83957e-164	-7.1739	2.30963e-130
rna-NM_001323319.1	pathogenesis-related protein STH-2	32455.8	-6.07167	4.62121e-173	-7.62018	3.14829e-194
rna-XM_004232144.5	chorismate mutase 1%2C chloroplastic	3340.28	-1.10315	9.48545e-36	-1.47362	1.25481e-29
-	-	168.478	-1.96947	5.62674e-20	-1.45064	1.50399e-05
rna-XR_002026346.3	uncharacterized lncRNA	105.347	-3.36355	3.26957e-19	-3.06826	6.26947e-18
rna-NM_001323669.1	glutamine synthetase%2C transcript variant 1	20605.3	1.12314	6.09705e-08	1.31564	6.2886e-14
rna-XM_004235067.5	U-box domain-containing protein 43%2C transcript variant X1	429.385	-2.06635	3.85541e-31	-2.96984	1.12569e-42
rna-NM_001247379.2	ethylene response factor 2	5347.66	-1.15021	3.406e-13	-2.36991	8.5916e-18
rna-XM_069293134.1	protein SRG1-like	1275.06	-1.07078	1.27803e-20	-1.72758	5.64357e-18
rna-XM_004236801.4	glyceraldehyde-3-phosphate dehydrogenase A%2C chloroplastic	18645.4	1.02868	1.01079e-07	1.21616	1.26963e-16
rna-XM_069298290.1	uncharacterized protein%2C transcript variant X1	135.493	-1.46937	0.000515552	-2.1411	3.18253e-09
rna-XM_004246384.5	aspartic proteinase PCS1	171.59	1.00192	3.7993e-05	1.53585	3.89503e-06
rna-XM_004232267.5	cysteine-rich receptor-like protein kinase 42	884.71	-1.79425	9.90197e-34	-1.84483	3.4286e-24
rna-XM_004235705.5	uncharacterized protein%2C transcript variant X1	1700.37	-1.36016	3.65825e-24	-2.0354	3.91221e-30
rna-XM_004235248.5	uncharacterized protein%2C transcript variant X1	3895.75	-2.93827	8.92253e-65	-3.51346	1.18127e-61
rna-XM_004233387.5	uncharacterized protein%2C transcript variant X1	636.698	1.09032	1.62828e-08	1.35976	5.76398e-12
rna-XM_004248143.5	uncharacterized protein	1460.18	1.13715	1.26184e-11	1.60635	1.22061e-09
rna-XM_004245584.5	thaumatin-like protein	178.274	-5.12804	8.8074e-25	-6.40628	1.4071e-23
rna-XM_004252717.5	uncharacterized protein%2C transcript variant X5	176.581	-1.79828	2.2538e-08	-2.59956	1.22994e-11
rna-XM_004245619.5	expansin-A18	60.7478	1.26822	0.0073779	4.29399	1.41678e-09
rna-XM_004244020.5	lysine-rich arabinogalactan protein 18	549.593	1.17456	3.19027e-07	1.58567	0.000171969
rna-XM_069298834.1	proline-rich receptor-like protein kinase PERK3%2C transcript variant X1	77.5949	1.77918	8.05249e-10	1.87738	3.73431e-07
rna-XM_004235367.5	serine protease inhibitor 5-like	261.594	-6.22867	1.15464e-08	-6.16079	2.3202e-40
rna-XM_004239887.5	BAHD acyltransferase DCR	6152.4	-3.88994	8.24279e-162	-5.10585	2.29127e-191
rna-XR_738671.4	uncharacterized lncRNA	363.608	-2.00573	6.07729e-10	-1.46535	0.000305557
rna-XM_004236549.5	F-box/LRR-repeat protein At5g63520-like	175.743	-1.15707	2.4365e-06	-1.70235	1.98457e-08
-	-	232.151	1.24952	0.000616816	2.21045	1.22619e-05
rna-XM_010315406.3	heme-binding-like protein At3g10130%2C chloroplastic%2C transcript variant X2	507.684	1.23244	2.88269e-11	1.19039	1.88767e-09
rna-XM_004244489.5	photosystem I reaction center subunit psaK%2C chloroplastic	5991.28	1.3537	3.83275e-14	1.69899	7.79878e-17
rna-XM_004243586.5	UDP-arabinose 4-epimerase 1%2C transcript variant X1	287.333	-1.03543	1.56815e-07	-1.46239	8.94022e-11
rna-XM_004237837.5	2%2C3-bisphosphoglycerate-dependent phosphoglycerate mutase 1%2C transcript variant X1	864.212	-1.48088	2.2571e-33	-1.87553	8.0631e-31
rna-XM_004239874.5	7-deoxyloganetic acid glucosyl transferase-like	816.172	-1.16943	1.61946e-10	-2.21188	7.96588e-25
rna-XM_004246880.5	exocyst complex component EXO70H1-like	181.939	-4.42949	4.45662e-29	-5.4079	1.62823e-46
rna-XM_010318015.4	LEAF RUST 10 DISEASE-RESISTANCE proteinUS RECEPTOR-LIKE PROTEIN KINASE-like 1.4%2C transcript variant X1	1183.48	-1.8013	2.80412e-37	-1.63196	4.92603e-14
rna-XM_004240919.5	rhodanese-like domain-containing protein 14%2C chloroplastic	1927.56	1.30685	2.86659e-08	1.70861	1.74798e-10
rna-XM_004249181.5	zeatin O-glucosyltransferase-like	169.1	2.11447	2.35761e-08	2.60882	7.09856e-06
rna-XM_004237468.5	hypothetical protein At1g04090	935.305	-1.45947	6.24801e-21	-1.71757	1.21223e-17
rna-NM_001346976.1	fructose-bisphosphate aldolase	7893.86	1.07155	9.17046e-08	1.83794	1.25829e-39
rna-XM_004243953.5	photosystem I reaction center subunit V%2C chloroplastic	11773.9	1.17089	3.49249e-08	1.55476	1.54118e-13
rna-XM_010320358.3	uncharacterized protein%2C transcript variant X1	466.808	-1.26423	3.83198e-09	-1.3339	2.58344e-05
rna-XM_004244871.5	protein TIFY 5A-like	73.899	2.12469	1.74707e-08	7.00152	5.27751e-16
rna-XM_004237771.5	cytochrome P450 71A1	220.891	-6.71765	1.02985e-28	-6.73287	7.5399e-25
rna-XM_004246080.5	protein DETOXIFICATION 49-like	207.481	-6.55605	3.27624e-20	-7.89287	7.56355e-34
rna-XM_019212121.3	putative receptor-like protein kinase At5g39000	208.895	-4.06148	7.79247e-36	-4.61154	2.06203e-44
rna-XM_069296051.1	PAMP-induced secreted peptide 2-like	870.746	-6.92977	7.946e-89	-7.92704	7.17757e-126
rna-XM_026032240.2	G-type lectin S-receptor-like serine/threonine-protein kinase At4g27290	750.546	-2.51767	4.10239e-66	-2.23969	8.44588e-23
-	-	2822.1	-7.47086	2.24722e-129	-9.32099	1.12909e-44
rna-NM_001247711.1	GTPase	1694.26	-1.53005	3.35774e-32	-2.65197	2.38159e-46
rna-NM_001247057.3	proline transporter 1	1175.19	-1.47296	1.65113e-28	-1.90063	7.21954e-19
rna-XR_011213538.1	uncharacterized lncRNA	240.458	-1.29006	1.66447e-10	-1.54284	4.06486e-14
rna-XM_004252056.5	uncharacterized protein	234.023	-1.56864	4.75045e-11	-1.56736	3.55251e-09
rna-XM_004252973.5	pathogenesis-related protein STH-2	1342.21	-4.79075	1.50909e-146	-5.37003	1.22687e-106
rna-XM_004249500.5	probable glutathione S-transferase	252.966	-3.19021	2.40424e-56	-2.77661	7.39562e-27
rna-NM_001309247.1	chlorophyll a-b binding protein 7%2C chloroplastic-like	20472	1.23936	5.21583e-08	1.67869	6.88853e-11
rna-XM_069286922.1	RING-H2 finger protein ATL13	1026.89	-1.37896	1.09205e-13	-2.1282	2.30448e-48
rna-XM_004238622.5	uncharacterized protein	344.417	1.09925	5.08933e-06	1.68122	5.39949e-05
rna-XM_004250836.5	probable serine/threonine-protein kinase PBL3%2C transcript variant X1	526.712	-2.13975	2.92399e-40	-2.6827	4.61505e-67
rna-XR_011214749.1	uncharacterized lncRNA	101.058	-3.83235	1.7764e-14	-3.97626	3.30071e-15
rna-XM_004246611.5	protein S40-4	494.76	-1.86261	2.20492e-10	-2.96356	1.11441e-81
rna-XM_010315178.4	kinesin-like protein KIN-12E	1434.66	1.01192	4.57191e-13	3.15852	2.51357e-06
rna-XR_011221069.1	uncharacterized lncRNA	107.158	1.05559	0.00272146	2.7788	1.2697e-06
rna-XM_026029821.2	phenylalanine ammonia-lyase 1	241.346	-2.03659	4.0152e-09	-3.11065	1.14598e-14
rna-XM_004231564.5	5'-adenylylsulfate reductase 3%2C chloroplastic	3223.31	-1.8845	2.30567e-44	-1.51334	1.65599e-10
rna-NM_001300726.1	polyol transporter 5-like	11013.9	-1.43295	1.54647e-64	-1.72768	5.42975e-68
rna-XM_026028883.2	cytochrome P450 71AU50-like	244.012	-4.06321	1.38175e-47	-4.6459	1.54984e-53
rna-XM_010317755.4	serine hydroxymethyltransferase%2C mitochondrial%2C transcript variant X2	16102.1	1.00402	4.41364e-07	1.46196	1.18453e-19
rna-XR_182944.5	uncharacterized lncRNA	461.288	-3.24422	2.44197e-30	-2.42885	1.18976e-11
rna-XM_004235216.5	tropinone reductase homolog At5g06060-like%2C transcript variant X1	170.31	-4.29275	1.50282e-56	-2.34601	2.8649e-11
rna-XM_010314058.4	ribulose bisphosphate carboxylase/oxygenase activase%2C chloroplastic	33951.1	1.51047	8.09221e-12	1.85016	3.24057e-21
rna-XM_010318318.4	putative cysteine-rich receptor-like protein kinase 20%2C transcript variant X2	84.4582	-1.89721	8.46516e-10	-1.61788	1.59709e-07
rna-XM_004230252.5	pyrophosphate-energized vacuolar membrane proton pump	616.776	-4.83213	1.33953e-167	-2.54328	5.39347e-19
rna-XR_011211680.1	uncharacterized protein	284.936	-4.6592	1.32165e-64	-1.84728	0.000330146
rna-XM_069296906.1	E3 ubiquitin-protein ligase RHA2A	344.963	1.03519	7.9908e-06	1.91347	1.19238e-12
rna-XM_004246926.5	GDSL esterase/lipase At2g30310-like	116.007	-2.8117	6.97562e-13	-3.55058	1.34062e-21
rna-XR_011221824.1	uncharacterized lncRNA	312.737	-1.35983	5.21618e-13	-1.09283	2.02928e-05
rna-XM_004242473.5	zinc finger CCCH domain-containing protein 66%2C transcript variant X3	3013.12	-2.0515	2.51947e-25	-2.65028	3.30002e-26
rna-XM_004231871.5	calcium-transporting ATPase 2%2C plasma membrane-type-like%2C transcript variant X2	158.51	1.001	1.7459e-05	1.76993	9.01163e-14
rna-XM_069295305.1	uncharacterized protein%2C transcript variant X7	43.6849	2.16326	1.98435e-07	2.65841	4.79909e-06
rna-XM_004243607.5	uncharacterized protein	307.484	1.15472	6.81715e-05	2.09626	0.000134305
rna-XM_004246336.5	probable glutathione S-transferase	786.255	-2.59653	1.07244e-59	-3.83219	1.83396e-138
rna-XM_004250158.5	potassium channel SKOR-like	1221.26	-1.4096	2.68627e-16	-1.84054	1.00158e-39
rna-XM_004228409.3	uncharacterized protein At4g22758-like	1552.37	-1.51944	2.56738e-40	-2.59205	3.2897e-131
rna-NM_001247545.2	verticillium wilt disease resistance protein	131.444	-2.53791	6.06373e-11	-3.94205	1.63594e-17
rna-XM_004229481.5	S-adenosyl-L-methionine:benzoic acid/salicylic acid carboxyl methyltransferase 2-like	96.0059	-1.70323	9.32253e-07	-2.48041	1.25879e-15
rna-NM_001346788.1	GDSL-like lipase/acylhydrolase superfamily protein	2088.57	-1.46159	3.05915e-33	-1.60092	2.38315e-29
rna-XM_010328854.4	gluconokinase%2C transcript variant X4	99.3485	1.32023	0.000160116	1.42975	0.00830256
rna-XM_010316858.4	uncharacterized protein	1822.92	-1.22476	5.72925e-23	-1.06367	3.61986e-06
rna-XM_004241364.5	chloroplast stem-loop binding protein of 41 kDa b%2C chloroplastic	5514.81	1.33615	6.83212e-10	1.54302	2.2962e-19
rna-XM_010317741.4	transcription factor bHLH18-like%2C transcript variant X2	255.797	1.88209	1.32848e-30	3.90297	6.94899e-58
rna-XR_182660.5	uncharacterized lncRNA	55.1079	2.26766	2.43758e-11	1.63902	5.08567e-07
-	-	116.327	-4.39914	7.77849e-19	-5.43033	4.09861e-32
rna-XM_069291801.1	HAK5%2C transcript variant X1	119.161	2.25228	1.98259e-12	3.08899	2.52103e-12
-	-	884.604	-1.35113	9.11612e-12	-1.66675	1.73183e-18
rna-XM_026030970.2	uncharacterized protein	1474.54	-2.58956	6.82384e-23	-3.05539	4.52595e-51
rna-XM_004249750.5	putative serine/threonine-protein kinase	187.165	2.74067	1.82951e-41	2.11248	5.40893e-07
rna-XR_182989.5	uncharacterized lncRNA	399.871	1.12144	1.25959e-07	3.18088	9.08442e-63
rna-XM_004253159.3	uncharacterized protein At1g76070-like	257.973	-1.36087	8.28891e-13	-1.63737	2.70659e-13
rna-XM_004249255.5	patatin-like protein 3	665.137	1.71365	7.26417e-17	1.30761	0.00432576
rna-XM_004242302.5	photosystem II reaction center W protein%2C chloroplastic	2181.35	1.09589	2.27023e-07	1.47134	1.94916e-23
rna-XM_004245525.5	probable mitochondrial import inner membrane translocase subunit TIM21%2C transcript variant X1	58.3256	1.29968	0.00327237	2.7865	1.02425e-08
rna-NM_001425345.1	beta-amyrin 28-monooxygenase	433.065	-6.14672	6.96085e-87	-4.83023	5.32805e-18
rna-XR_011211919.1	uncharacterized lncRNA	62.5798	-1.46112	0.000545172	-1.65948	0.000234824
rna-XM_004246989.5	serine/threonine-protein kinase OXI1	577.041	-2.39729	9.65988e-61	-1.80545	4.25297e-16
rna-XR_742188.3	uncharacterized lncRNA	241.464	1.12386	8.88122e-07	1.17275	7.44466e-09
rna-XM_004240145.5	transcription factor MYB14-like	126.059	-2.419	1.67948e-07	-3.7458	7.36618e-15
rna-XM_004249273.4	probable mediator of RNA polymerase II transcription subunit 26b	1935.98	-1.09836	2.92942e-15	-1.39199	1.91143e-20
rna-XM_004239916.4	peroxidase P7	9567.67	-3.6136	1.01011e-203	-2.87869	1.42523e-42
rna-NM_001310324.1	protein trichome birefringence-like 41	340.969	-1.52754	7.06482e-13	-2.54798	2.68146e-30
rna-NM_001305993.1	protein NP24	23286.7	-2.20831	9.12828e-38	-4.35056	3.38641e-103
rna-XM_004250129.5	uncharacterized protein	910.09	-1.45934	1.94311e-25	-1.42007	3.69165e-10
rna-XM_010314440.4	acyl-CoA--sterol O-acyltransferase 1-like	183.397	-2.18604	1.22782e-19	-2.35123	4.42931e-18
rna-XM_069295264.1	formin-like protein 4	251.208	-1.11272	2.03327e-07	-1.08862	8.81768e-07
rna-XM_004248434.5	seed biotin-containing protein SBP65-like	429.141	1.08956	0.000358743	3.00829	1.3767e-18
rna-XM_004230219.5	F-box protein PP2-B15-like	504.627	-1.73008	4.34922e-16	-2.36642	6.93646e-26
rna-XM_004228543.5	multiple C2 domain and transmembrane region protein 14	217.97	1.02381	3.43416e-06	1.72394	0.000288133
rna-NM_001246918.1	carbonic anhydrase	1501.36	-5.86452	3.49865e-74	-6.85542	1.29374e-104
rna-XM_019215390.3	subtilisin-like protease 4	3553.43	-4.81591	2.14379e-25	-9.81559	1.34868e-247
rna-XM_004239365.5	MYB-like transcription factor EOBI	164.591	-2.71066	8.44176e-12	-3.63162	1.13156e-21
rna-XM_010322222.1	uncharacterized protein	1547.77	-1.90115	1.14331e-33	-2.08391	5.41445e-24
rna-XM_069292781.1	peroxidase 27-like	91.0164	2.53815	1.86172e-12	9.24059	3.00117e-13
rna-XM_004243745.5	putative cyclin-D6-1	212.498	1.64064	1.81852e-14	2.14275	1.37924e-07
rna-XM_004230997.5	probable BOI-related E3 ubiquitin-protein ligase 3	569.782	-1.52355	7.00304e-15	-1.48013	1.14785e-10
rna-NM_001329132.1	photosystem I reaction center subunit	6839.44	1.6166	5.43645e-13	2.07224	8.47095e-17
rna-NM_001330641.1	chlorophyll a-b binding protein Cab12	408.318	2.37082	8.16865e-16	2.97759	0.00152304
rna-XM_004251919.5	plant intracellular Ras-group-related LRR protein 6	153.358	-1.29727	0.000530115	-2.262	1.58501e-14
gene-LOC101266679	-	180.886	1.57651	2.57476e-13	1.45412	4.45713e-11
rna-XM_004242874.5	beta-1%2C3-galactosyltransferase pvg3	191.065	-4.8146	1.4437e-41	-4.83462	2.13178e-25
rna-XM_010323290.1	uncharacterized protein	75.3715	-1.64088	0.000492838	-2.26353	1.13913e-08
gene-LOC104647170	-	141.967	-3.89854	9.11719e-15	-4.59597	8.37572e-15
rna-XM_004229987.5	sigma factor binding protein 1%2C chloroplastic	1181.63	-2.6574	1.77066e-19	-3.75409	4.23452e-31
rna-XM_004242734.5	EIN3-binding F-box protein 1	8702.79	-1.08865	9.11719e-15	-1.88489	2.18113e-18
-	-	190.022	1.13529	0.000422585	1.57808	7.97305e-11
rna-XM_004243410.4	peroxidase 3-like	400.791	2.25014	2.12899e-32	5.44931	5.38814e-08
rna-XM_004238934.5	putative phospholipid-transporting ATPase 9	2726.56	-1.56836	1.26649e-36	-1.59352	3.04949e-19
-	-	63.571	1.48383	0.00148349	2.61486	8.31542e-05
rna-XR_011213484.1	uncharacterized lncRNA	2556.31	2.19484	0.000321418	2.03346	8.64329e-12
rna-XM_019213882.3	inositol diphosphatase DSP3-like	61.681	1.9271	2.41194e-07	2.0927	1.19014e-05
rna-XM_069292550.1	protein PELPK1-like	104.222	1.93753	1.37394e-05	6.1253	1.57843e-21
rna-XM_010326265.4	type I inositol polyphosphate 5-phosphatase 2-like%2C transcript variant X2	382.82	-1.29244	6.4852e-06	-2.37139	1.10071e-31
rna-XM_004233856.5	probable LRR receptor-like serine/threonine-protein kinase At3g47570	283.361	-1.16385	0.00157767	-3.89309	2.79721e-68
rna-NM_001246985.1	plant cell wall protein SlTFR88	304.448	-1.90469	1.2813e-17	-1.9793	9.8431e-26
rna-XM_004252485.4	7-deoxyloganetin glucosyltransferase-like	31207.9	-1.47863	1.05794e-21	-1.58855	1.76697e-30
rna-XR_741793.4	uncharacterized lncRNA	80.4711	1.4976	1.33949e-05	1.68415	1.51461e-06
rna-XM_004249414.5	cytochrome P450 76A2-like	2494.55	-3.81861	4.35923e-179	-4.3582	2.53285e-248
rna-XM_004244659.5	ethylene response factor A.5	477.358	-1.99021	1.57846e-26	-2.97556	5.90309e-68
rna-XM_004237834.5	sulfate transporter 1.3%2C transcript variant X1	159.538	-4.40595	8.22272e-61	-2.61311	1.00508e-07
rna-XM_010317128.4	OVATE family protein OFP3	313.295	1.21957	1.62135e-15	1.67612	1.26163e-09
rna-XR_011210547.1	uncharacterized lncRNA	3126.84	-2.85886	2.51258e-53	-2.51647	7.59411e-28
rna-NM_001345842.1	type III chlorophyll a/b-binding protein	7061.26	1.51465	1.87971e-13	2.34158	6.68199e-15
rna-NM_001247876.2	glucan endo-1%2C3-beta-glucosidase B	705.451	-3.22686	1.28423e-34	-5.42318	3.35494e-75
rna-XM_010323861.4	LOB domain-containing protein 12-like	138.333	-1.95142	1.69709e-10	-2.07769	2.6536e-09
rna-XM_004233397.4	uncharacterized protein At4g06744-like	1954.63	1.06631	3.32523e-10	1.36179	4.76763e-05
rna-XM_004232909.5	phospholipase A1-II 1-like	173.97	1.08361	2.80488e-05	1.79573	1.93436e-06
rna-XM_004244812.5	phospholipase A1-Igamma1%2C chloroplastic	219.965	-1.47184	4.16629e-10	-1.76992	7.60854e-07
rna-NM_001330726.1	polygalacturonase inhibitor protein	8420.51	-1.62332	7.49104e-80	-2.01937	4.69069e-75
rna-NM_001330642.1	chlorophyll a-b binding protein Cab9	21430	1.74947	4.87789e-14	2.02454	7.89385e-15
rna-XM_010318502.4	RPW8-like protein 2	179.966	-1.28148	2.65323e-05	-1.71204	2.01826e-08
rna-XM_004249020.5	ammonium transporter 2	653.938	-3.42695	1.21408e-69	-4.24594	2.59065e-86
rna-XM_004236264.5	CBBY-like protein	2782.33	1.01198	1.82618e-05	1.42597	1.53312e-08
rna-XM_004241178.5	cytochrome P450 71A9-like	5947.2	-4.58586	3.43398e-280	-5.19297	5.5385e-114
rna-NM_001247139.2	farnesyl pyrophosphate synthase	7460.26	-1.85702	2.74054e-100	-2.62358	9.00159e-48
rna-XM_004247607.4	wound-induced proteinase inhibitor 1-like	752.823	-2.26346	3.63332e-26	1.19398	0.000343879
rna-XM_004242021.5	UDP-glucose iridoid glucosyltransferase-like	277.821	-2.51072	1.11863e-22	-1.78587	4.10064e-09
rna-XM_004237321.5	premnaspirodiene oxygenase	11162	-7.09319	0	-8.09408	8.44674e-250
rna-XR_002026074.3	uncharacterized lncRNA	125.511	1.36876	1.06936e-08	1.31355	0.000242548
rna-XM_010325512.4	syntaxin-132%2C transcript variant X2	59714.2	-1.05746	0.00574462	-1.07086	0.00196697
-	-	186.271	-5.40736	9.99058e-26	-5.51786	3.2287e-14
rna-XM_004249102.5	arabinogalactan protein 14	3530.28	1.21846	2.78139e-25	1.13372	2.1862e-11
gene-LOC101245850	-	255.882	-4.27706	5.65586e-32	-1.83507	1.42152e-06
rna-XM_069297190.1	cytochrome P450 71AU50-like	298.488	-5.90597	7.63347e-60	-5.62228	2.24593e-56
rna-NM_001302916.2	aquaporin TIP2-1	6962.23	1.29388	1.2505e-10	1.03731	8.68894e-06
-	-	260.451	-1.21535	1.09196e-08	-2.13934	9.84317e-21
rna-NM_001247651.2	atypical receptor-like kinase 1	476.009	-5.61787	1.35063e-67	-6.7418	6.03944e-57
rna-NM_001247259.2	tyrosine- and lysine-rich protein	33147.7	-2.08852	6.12922e-136	-4.16532	2.33372e-240
rna-XM_004243197.5	heat stress transcription factor A-4c	1307.63	-2.18388	7.22325e-29	-2.26078	6.06625e-20
rna-XM_069298687.1	pentatricopeptide repeat-containing protein%2C transcript variant X7	1790.04	1.50393	9.49755e-10	1.8008	1.45427e-12
rna-XR_003247253.2	uncharacterized lncRNA	383.635	-2.22711	8.94581e-28	-3.5505	2.56589e-16
rna-XM_004229356.4	phospholipase A1 PLIP2%2C chloroplastic%2C transcript variant X1	1142.83	-1.00544	7.42879e-16	-1.51517	6.33371e-17
rna-XM_004236951.5	AP2/ERF and B3 domain-containing transcription factor RAV1	1748.18	-1.72343	5.48535e-14	-3.53567	7.55282e-43
rna-XM_004230357.4	germin-like protein subfamily 1 member 14	132.201	-5.69671	2.53291e-05	-5.52736	7.20621e-05
rna-XM_004247616.4	pentatricopeptide repeat-containing protein At4g14820	86.0449	1.28793	7.80784e-06	1.76684	0.00123752
rna-XM_069297577.1	protein-tyrosine-phosphatase MKP1-like%2C transcript variant X2	2607.61	-1.8208	1.04073e-36	-2.2244	2.78438e-25
rna-XM_004252437.5	protein TOO MANY MOUTHS	478.096	1.19619	6.99833e-10	1.24707	0.00035484
rna-NM_001279336.1	L-lactate dehydrogenase	731.132	-2.82959	1.68755e-78	-1.28415	1.12967e-06
rna-XM_019214837.3	NAD(P)H:quinone oxidoreductase%2C transcript variant X3	3376.84	-1.69123	7.36206e-46	-1.70945	2.45601e-18
rna-XM_004249070.4	WAT1-related protein At5g07050	81.2274	-2.51775	4.00506e-08	-2.33954	0.000927149
rna-XM_004250195.4	E3 ubiquitin-protein ligase COP1-like%2C transcript variant X1	1002.95	1.17295	1.31221e-06	1.09069	5.6485e-06
rna-XM_004241565.5	dof zinc finger protein DOF5.4	679.934	1.00149	7.32775e-07	1.59231	2.14652e-06
rna-XM_026029025.2	starch synthase IV%2C transcript variant X3	23010.2	1.76245	1.53144e-05	2.54954	3.14082e-06
rna-XM_004233908.5	probable aspartic proteinase GIP2	713.843	-1.98246	3.83802e-13	-2.16295	4.00534e-13
rna-XM_004252319.5	protein PELPK1-like	75.3518	1.707	0.000220398	5.21993	2.12736e-17
rna-NM_001247707.2	glucose-regulated protein 78	17929.2	-1.14083	2.01106e-31	-2.76274	5.70484e-137
rna-XM_004237357.5	tropinone reductase homolog	5388.22	-6.65021	0	-7.83157	4.80823e-259
rna-XR_003244610.2	uncharacterized lncRNA	219.787	-2.17965	2.32076e-19	-1.03859	0.000233663
rna-XM_004243406.5	cyclin-U1-1	276.199	1.55571	1.34803e-06	2.23929	2.2908e-13
rna-XM_004245664.5	uncharacterized protein	307.436	-1.56409	3.40816e-08	-1.24095	1.61539e-05
-	-	954.74	-1.37254	4.83405e-06	-3.30725	2.71678e-24
rna-XM_004228983.5	transcription factor MYB78-like	161.108	-2.17593	9.70921e-06	-3.59738	2.15246e-13
rna-NM_001329206.1	aspartate protease family protein	244.475	-2.64982	3.13229e-20	-3.92181	2.46404e-64
rna-XR_011211516.1	uncharacterized lncRNA	1200.28	1.0457	1.22307e-08	1.45476	1.43772e-14
rna-XM_026032004.2	respiratory burst oxidase homolog protein E%2C transcript variant X1	196.165	1.12662	3.91359e-10	1.80169	7.79091e-06
rna-XM_004241248.5	agmatine coumaroyltransferase-2	48.1682	2.41682	7.39431e-11	3.89172	1.43982e-16
rna-XM_004251802.4	monooxygenase 2	2700.94	-1.62737	3.2277e-19	-1.95132	4.1096e-15
rna-NM_001279249.2	small auxin-up protein 58	427.285	-1.11209	6.86745e-07	-2.06648	1.88775e-11
rna-XM_004245758.5	ethylene response factor A.1	953.619	-4.67398	7.90447e-74	-6.66147	5.47675e-182
rna-XM_010327294.4	G-type lectin S-receptor-like serine/threonine-protein kinase CES101	103.151	-4.75804	6.21849e-30	-4.41993	3.84641e-21
rna-XM_004249944.5	beta-D-glucosyl crocetin beta-1%2C6-glucosyltransferase	201.699	-1.44558	1.95762e-09	-1.60677	1.80201e-05
rna-NM_001287774.1	TIP protein	1140.27	1.63127	3.85748e-17	1.95539	6.32935e-08
rna-XM_004238333.5	peroxidase 64-like	64.0339	2.58358	1.19569e-14	6.84845	1.23749e-16
rna-XM_004240042.5	acidic endochitinase	452.339	-1.44879	4.69578e-10	-2.4915	4.96166e-33
-	-	106.947	1.5199	2.0021e-06	1.38579	4.80781e-05
-	-	216.435	-2.08509	6.89984e-10	-1.48167	0.00586734
rna-NM_001246929.2	endo-xyloglucan transferase	18566.6	1.14682	1.25221e-16	1.38401	0.000983915
rna-XR_011220016.1	uncharacterized lncRNA	216.905	-2.03056	1.23704e-21	-2.07608	2.94089e-18
rna-XM_004237403.5	auxin-responsive protein SAUR68-like	46.0543	1.41079	0.000669663	1.99192	5.36916e-05
rna-XM_069290160.1	NDR1/HIN1-like protein 3	2832.05	-2.31892	4.41366e-28	-2.33318	6.20119e-20
rna-XM_010313793.4	triacylglycerol lipase SDP1-like	872.583	-1.0076	3.22834e-14	-1.09822	6.67882e-08
rna-XM_004246346.5	protein NRT1/ PTR FAMILY 5.6-like	127.867	-2.06145	2.02378e-09	-3.24517	6.9156e-27
rna-XM_004228689.5	uncharacterized protein C594.04c	41.9386	1.99166	4.36058e-08	3.0181	1.00015e-11
-	-	190.858	-1.13607	2.09773e-06	-1.52235	6.14314e-09
rna-XM_004235341.4	ornithine decarboxylase-like	834.358	1.37435	3.55016e-27	2.53559	5.97383e-28
rna-XM_004249457.3	subtilisin-like protease SBT3	1676.12	-1.49405	1.78754e-24	-2.77726	1.11463e-50
rna-XM_004252182.4	protein SAR DEFICIENT 1-like	531.656	-2.11996	1.9525e-31	-3.69949	2.14546e-51
rna-XM_004246228.5	non-specific lipid-transfer protein 1	1012.56	1.25875	5.63817e-12	1.85105	5.79707e-06
rna-XM_069298142.1	probable WRKY transcription factor 41	95.5809	-2.28974	5.52477e-09	-3.28636	1.93731e-27
rna-XM_004240696.5	organelle RRM domain-containing protein 2%2C mitochondrial%2C transcript variant X1	713.855	1.14452	9.11368e-09	1.49166	7.01845e-12
rna-XM_004229187.4	putative lipid-transfer protein DIR1	105.45	1.88862	3.55799e-10	1.19104	0.00200957
rna-XM_004245454.5	uncharacterized protein	3059.76	1.01266	2.11091e-07	1.39229	1.06484e-07
rna-XM_004238141.3	probable disease resistance protein At4g33300	940.434	-1.24165	8.27428e-13	-2.11085	1.18314e-26
rna-NM_001346136.1	acyl-CoA N-acyltransferases (NAT) superfamily protein	2202.46	-1.12836	1.15524e-19	-1.52848	1.95455e-19
rna-XM_004232785.4	polyphenol oxidase%2C chloroplastic-like%2C transcript variant X3	8566.33	-3.18739	1.0446e-98	-3.09361	2.14119e-23
rna-XM_004235991.5	uncharacterized protein At5g01610	503.546	1.03641	2.58801e-11	1.05341	0.000168635
rna-XM_010323012.4	lysM domain receptor-like kinase 3	152.838	-1.01349	0.000725966	-1.20216	3.51046e-07
rna-XM_004238109.5	alpha-amylase	148.684	-1.29189	0.000258563	-2.10683	8.14076e-11
rna-XM_004231928.5	glycine-rich domain-containing protein 2	481.349	-2.02112	4.52011e-35	-1.85112	6.70234e-23
rna-XM_004243145.5	probable glutathione S-transferase parA	2346.9	-8.33478	1.54011e-273	-7.22212	3.57008e-82
rna-XM_004232726.5	berberine bridge enzyme-like 22	398.389	-1.0787	6.11809e-07	-2.27856	3.13079e-16
rna-XM_004232103.5	receptor-like protein kinase FERONIA	1053.25	-1.451	1.36246e-35	-2.29268	4.81568e-70
rna-XM_004236006.5	probable aspartic proteinase GIP2	213.452	-1.07761	0.000276994	-1.80672	4.64301e-09
rna-XR_011221116.1	JJH-R-like protein	814.655	-1.68447	4.26275e-22	-2.00788	1.22696e-13
rna-XM_026029888.2	norbelladine synthase-like	354	-5.90822	9.62259e-54	-6.79584	2.43836e-43
rna-XM_004238808.5	G-type lectin S-receptor-like serine/threonine-protein kinase At4g27290	1104.55	-2.81238	9.5835e-75	-3.12729	9.30655e-67
rna-XM_010321119.4	uncharacterized protein	130.217	-1.85535	8.16155e-06	-2.09556	4.63593e-05
rna-XM_004249948.5	UDP-glucosyltransferase 29	4565.53	-4.08217	1.1986e-22	-3.2543	1.2916e-114
rna-XR_011221770.1	uncharacterized lncRNA	643.036	1.46302	6.30224e-18	1.71504	1.52293e-07
-	-	141.231	-3.80902	1.46309e-14	-4.58198	8.28113e-23
rna-XM_004249007.5	cationic peroxidase 1	27026.4	-2.57935	3.50448e-85	-2.94243	3.33221e-38
rna-XM_069298637.1	uncharacterized protein	507.852	1.07158	2.11512e-07	1.5865	0.0001091
rna-XM_004238626.5	probable xyloglucan endotransglucosylase/hydrolase protein 33	180.149	1.12338	1.86499e-07	1.60809	3.2143e-05
rna-XM_069289147.1	extensin-2	59200.7	-1.23206	4.85171e-15	-1.63683	3.47387e-24
rna-NM_001320993.1	glutamate receptor 2.3	894.124	-3.64305	8.34929e-84	-4.48377	2.38017e-124
rna-XM_010327541.4	ribulose bisphosphate carboxylase/oxygenase activase 1%2C chloroplastic%2C transcript variant X2	3171.93	2.20477	9.61702e-20	2.50976	4.2878e-14
rna-XM_004229558.5	transcription factor bHLH130	2518.89	-1.0404	1.43852e-12	-1.80798	6.83927e-36
rna-XM_019214164.3	AP2-like ethylene-responsive transcription factor At1g16060%2C transcript variant X1	296.071	-1.20356	4.24079e-08	-2.22021	4.87652e-21
rna-XM_004239204.5	aspartyl protease family protein 2	923.333	-2.66788	1.45661e-29	-3.20307	4.24383e-28
rna-XM_004242746.5	uncharacterized protein	121.315	1.67458	1.06251e-13	1.33682	0.00148636
rna-XM_004237063.3	G-type lectin S-receptor-like serine/threonine-protein kinase At5g35370	336.911	-1.41922	1.59844e-09	-2.46506	4.57544e-30
rna-XM_004232815.4	stem-specific protein TSJT1	7572.78	-1.33342	0.00141512	-1.97269	9.22463e-10
rna-XM_004235494.5	auxin-binding protein ABP19a	630.627	3.19861	4.52443e-29	2.48688	0.00161247
rna-XM_004233966.5	non-specific lipid transfer protein GPI-anchored 5-like	141.769	1.07015	1.68075e-05	2.67887	5.0203e-07
rna-XM_004239534.5	respiratory burst oxidase homolog protein E-like%2C transcript variant X1	670.703	-1.3561	4.17778e-16	-1.49649	1.02907e-09
rna-XM_004230496.5	fatty acid amide hydrolase-like%2C transcript variant X1	512.855	-1.9576	5.59972e-23	-2.2482	4.15586e-11
rna-XM_004230759.5	serine carboxypeptidase-like 26	5854.36	-1.08058	1.7479e-30	-1.06897	5.57346e-20
rna-XM_004241410.5	CASP-like protein 1F1	1367.67	-1.41808	7.86676e-31	-1.83081	1.78161e-23
rna-XM_010324272.4	SNAP25 homologous protein SNAP33%2C transcript variant X1	2655.13	-1.05879	4.19939e-33	-1.0657	4.07984e-10
rna-NM_001347069.1	protein kinase superfamily protein	328.105	-1.42112	2.36126e-10	-1.8421	1.79325e-14
rna-XM_004244872.5	protein TIFY 5A-like	348.009	1.66566	2.88331e-27	5.8214	2.63876e-09
rna-XM_004251467.5	protein DETOXIFICATION 40	2827.93	-1.40381	2.21605e-17	-1.07906	1.45777e-11
rna-XM_010327519.4	probable glutathione S-transferase	220.067	-1.71522	1.64762e-07	-1.78438	5.39565e-06
rna-XM_004233932.5	BURP domain-containing protein 5-like	3649.18	-4.56561	3.66354e-86	-5.04418	1.19418e-73
-	-	196.517	-3.2366	8.32907e-19	-2.92052	1.65667e-14
rna-XM_019213723.3	endoplasmin homolog	155.008	-1.27828	1.0529e-05	-1.43425	1.24986e-05
rna-NM_001309190.1	3-hydroxy-3-methylglutaryl-coenzyme A reductase 2	42435	-3.58498	5.87304e-118	-4.39069	2.46378e-56
-	-	364.328	1.03481	8.85833e-09	1.68784	0.000427455
rna-XM_004242196.5	GDSL esterase/lipase 5-like	68.1475	1.84731	2.87402e-06	5.33643	6.15415e-14
rna-XM_004232168.5	probable calcium-binding protein CML45	793.588	-2.38328	3.38976e-21	-1.45491	5.15013e-07
rna-NM_001308951.1	photosystem I reaction center subunit II%2C chloroplastic	16047.4	1.02634	3.70908e-07	1.48911	8.40836e-12
rna-XM_010316913.4	BAHD acyltransferase At5g47980-like%2C transcript variant X1	664.451	-1.38577	1.95263e-16	-2.33729	8.69336e-33
rna-XM_004231567.5	uncharacterized protein	1848.42	-1.26146	4.4089e-30	-1.36535	2.20825e-12
rna-XM_004249878.5	uncharacterized protein	191.198	1.74157	2.15488e-10	2.00372	8.09319e-06
rna-XM_004232934.5	subtilisin-like protease SBT5.6	217.508	-2.78585	8.67582e-21	-3.69659	7.68608e-36
rna-XM_004238277.5	aldehyde oxidase GLOX1-like	77.3075	2.43938	5.15842e-11	1.9867	2.88356e-07
rna-XM_010314372.4	cuscuta receptor 1-like%2C transcript variant X2	292.436	-4.27505	3.05251e-39	-5.00482	5.78051e-30
rna-XM_004238398.5	glyceraldehyde-3-phosphate dehydrogenase B%2C chloroplastic	5760.98	1.13123	2.08929e-09	1.21767	3.52424e-15
rna-XM_004246312.5	arogenate dehydrogenase 2%2C chloroplastic-like	4263.54	-3.73639	8.55708e-156	-4.46304	7.34501e-207
rna-XM_004249066.4	cytochrome P450 98A2-like	2935.74	-6.18791	3.41951e-224	-7.74678	0
rna-XM_069287536.1	uncharacterized protein%2C transcript variant X1	97.7417	-2.56312	7.39822e-12	-3.19919	7.62735e-22
rna-XM_004236514.5	protein GAST1-like	1098.21	1.06759	6.39709e-05	1.92356	3.68235e-14
-	-	163.835	1.54325	4.24079e-08	1.03667	0.000674708
rna-XR_002027450.3	uncharacterized lncRNA	130.569	-1.38571	2.01109e-05	-2.23111	5.4596e-20
rna-XM_004251791.4	histone H2B	11881.7	1.34104	6.13358e-10	1.97438	1.19426e-15
rna-XM_004249444.4	zinc finger protein JACKDAW%2C transcript variant X1	48.4273	1.41096	0.00343063	2.74456	1.3418e-08
rna-XM_019215764.3	glycine-rich cell wall structural protein-like	265.156	1.12461	1.26991e-10	1.82648	5.25416e-11
rna-XM_004247813.5	epimerase family protein SDR39U1 homolog%2C chloroplastic	608.69	1.13138	3.82006e-09	1.2641	2.66153e-08
rna-NM_001247125.2	type 2 metallothionein MT3	92.7212	2.02318	2.13853e-06	3.50716	7.58434e-21
rna-XR_011220538.1	uncharacterized lncRNA	921.804	-1.17368	4.93601e-07	-1.65958	2.15264e-11
rna-XM_004249426.5	alpha carbonic anhydrase 7-like	1002.33	-2.15584	4.75657e-54	-1.69188	7.81141e-23
rna-NM_001247153.2	uncharacterized protein	916.659	-4.05276	1.26612e-55	-2.85433	2.41137e-17
rna-XM_010319173.4	pentatricopeptide repeat-containing protein At2g13600-like	159.655	1.39876	2.26617e-10	2.10264	7.27007e-07
rna-XM_004246340.5	probable glutathione S-transferase	5078.16	-1.60184	1.8316e-14	-1.13551	6.35574e-12
rna-XM_004245391.5	soluble inorganic pyrophosphatase PPA1-like	65.1143	1.11957	0.00106452	1.69706	5.13027e-07
-	-	150.887	1.10355	4.30224e-07	1.03682	0.00954466
rna-XM_004243701.5	IQ domain-containing protein IQM4-like%2C transcript variant X1	985.167	-1.70386	1.30614e-19	-2.4031	5.22422e-15
rna-XM_004233666.5	uncharacterized protein	356.887	1.03799	0.0001031	2.18104	1.68718e-07
rna-XM_004233704.5	uncharacterized protein	156.872	2.29108	2.49332e-22	3.04071	5.35347e-25
rna-XM_004240967.5	uncharacterized protein At4g14450%2C chloroplastic	294.694	-1.26657	1.54294e-07	-1.90585	5.26314e-14
rna-XM_004241998.5	1-aminocyclopropane-1-carboxylate oxidase 5	97.0304	1.84842	1.07451e-07	1.12299	0.00756041
rna-XM_004252331.5	uncharacterized protein	8846.09	-2.82925	2.30976e-185	-3.37378	1.07317e-144
rna-NM_001247546.2	xyloglucan endotransglucosylase-hydrolase XTH7	88.7455	5.08657	5.77908e-06	5.59945	3.17716e-16
rna-XM_004244818.5	uncharacterized protein	1197.49	-4.37776	2.54043e-73	-5.49221	9.49526e-70
rna-XM_004233814.5	ABC transporter B family member 2	119.442	-1.89187	1.0951e-08	-2.66753	7.04533e-26
rna-XM_004245809.5	probable purine permease 11	285.565	-3.21929	2.8595e-35	-4.0182	4.13639e-54
-	-	769.935	-6.25671	1.40775e-104	-7.2016	3.81061e-111
rna-XR_011211378.1	DNA mismatch repair protein MLH3-like%2C transcript variant X39	1055.36	1.12169	1.67384e-08	2.7966	1.00133e-69
rna-XM_004246448.5	1-aminocyclopropane-1-carboxylate oxidase homolog 1	1321.12	-1.27172	9.71337e-20	-2.12476	1.23652e-56
rna-NM_001279153.1	IAA22	187.263	1.29809	1.27594e-05	1.3787	0.00747766
rna-XM_004244551.5	dehydration-responsive element-binding protein 1F-like	399.854	2.32399	1.19652e-45	5.37902	2.5244e-05
rna-XM_010322435.4	putative lipid phosphate phosphatase 3%2C chloroplastic%2C transcript variant X1	868.634	-2.20093	8.44937e-87	-1.64381	1.45495e-33
rna-XM_004237654.5	magnesium dechelatase SGRL%2C chloroplastic	762.985	1.4433	3.94604e-10	1.65068	4.37269e-12
rna-XM_004240314.4	serine/threonine-protein kinase PCRK1	840.297	-1.33879	5.30993e-26	-2.25097	4.76232e-30
rna-NM_001309263.1	plastocyanin%2C chloroplastic	22591.4	1.1082	4.83391e-07	1.57441	2.40298e-21
rna-XM_069292825.1	uncharacterized protein	8586.43	1.32482	2.01099e-14	1.68974	1.41726e-20
rna-NM_001279169.1	IAA35	207.26	-1.0775	5.88425e-05	-2.69158	9.76654e-47
rna-XM_004247158.4	uncharacterized protein	342.29	1.15126	5.2597e-05	2.26231	4.54384e-14
rna-XM_010323003.4	protein disulfide-isomerase	1028.37	-4.43995	1.54467e-29	-8.44711	3.82632e-109
rna-XM_019212946.3	hexose carrier protein HEX6	80.3523	-1.66318	7.47215e-05	-2.52924	8.55756e-11
rna-XM_004246335.5	probable glutathione S-transferase	1146.01	-4.8896	1.23127e-170	-5.41828	2.04583e-114
rna-XM_004248113.4	E3 ubiquitin-protein ligase RMA1H1	566.557	-1.37995	2.64332e-10	-1.47297	3.43202e-06
rna-XM_004244224.4	GLYCOALKALOID METABOLISM 7	27898.2	-2.30512	5.76099e-79	-3.00809	4.67107e-124
rna-XM_004241685.4	long-chain-alcohol O-fatty-acyltransferase-like	160.09	-1.48828	1.23241e-09	-1.58654	5.95876e-07
rna-XM_010316877.4	uncharacterized protein	1007.45	-3.37815	6.58164e-48	-3.39291	2.31225e-58
rna-XM_004242632.5	receptor kinase-like protein Xa21	317.017	-3.75779	3.60499e-42	-4.9974	1.10049e-83
rna-XM_004244102.4	thiamine thiazole synthase%2C chloroplastic	383.978	1.03908	4.87318e-08	1.91116	2.75432e-19
rna-XM_010314216.4	putative F-box protein PP2-B12	260.915	-1.87865	2.05657e-15	-1.08867	0.000426897
rna-XM_004237697.5	pathogen-related protein	8496.3	-2.87172	2.2039e-73	-4.11177	6.37164e-79
rna-NM_001329673.1	GDSL lipase-like caffeoyltransferase	2221.79	1.24334	4.67784e-15	1.47707	3.14024e-06
rna-XM_004229186.5	vesicle-associated membrane protein 724	1342.68	-1.81541	1.5968e-68	-1.94935	9.01604e-17
rna-XM_010319029.1	uncharacterized protein	80.0397	2.13059	6.70426e-09	4.03899	1.39618e-12
rna-XM_004234196.5	bidirectional sugar transporter SWEET2a-like	172.958	1.27381	1.00563e-06	1.41954	4.19839e-05
rna-XM_004232500.5	protein trichome birefringence-like 34	404.412	-3.23071	1.24766e-46	-3.73347	3.15455e-32
rna-XM_019215889.3	G-type lectin S-receptor-like serine/threonine-protein kinase At4g27290%2C transcript variant X1	284.073	-3.60812	1.14192e-57	-3.39486	3.76517e-39
rna-XM_004247049.5	protein SULFUR DEFICIENCY-INDUCED 1	515.387	-3.6187	2.7032e-64	-3.46729	5.90235e-44
rna-XM_004251852.5	probable LRR receptor-like serine/threonine-protein kinase At1g53430%2C transcript variant X1	2916.59	-1.29532	1.6728e-36	-2.32112	1.28544e-48
rna-XM_004229213.5	RING-H2 finger protein ATL2	2984.8	-1.15627	9.41657e-09	-1.27945	3.20244e-09
rna-XM_004230678.5	uncharacterized protein	473.579	1.84959	4.71185e-12	2.27426	8.63427e-10
rna-NM_001374389.1	transcription factor SPATULA	148.123	-1.21715	9.67949e-06	-1.18944	0.000271053
rna-XM_004244670.5	ethylene-responsive transcription factor ERF027-like	319.705	3.03054	9.36772e-38	4.44661	5.24943e-09
rna-XM_004232967.5	WRKY transcription factor 71-like	404.594	-2.78076	1.48057e-24	-3.37432	6.40837e-44
rna-XM_004240464.5	uncharacterized protein	10348.4	-3.49527	2.98339e-122	-4.99303	1.251e-152
rna-XM_004228667.4	nudix hydrolase 18%2C mitochondrial	1088.43	-1.58804	3.48853e-09	-2.50491	1.42621e-25
rna-XM_004231969.5	2-hydroxyacyl-CoA lyase	6019.75	-1.62607	4.20024e-47	-1.74672	1.21503e-23
rna-XM_004230336.5	ferric reduction oxidase 6	76.6331	1.4651	0.000500237	1.64821	8.96417e-05
rna-XM_004238893.5	vacuolar protein sorting-associated protein IST1	880.815	-2.08129	1.4465e-37	-1.35556	1.28138e-17
rna-NM_001247235.2	1-aminocyclopropane-1-carboxylate synthase	336.121	-3.44658	8.40896e-35	-4.11506	6.17039e-50
rna-NM_001313912.1	sucrose synthase%2C transcript variant 1	12452.7	-1.29379	1.32047e-09	-1.73002	2.62618e-11
rna-XM_004235824.5	E3 ubiquitin-protein ligase RSL1	550.018	-2.4508	6.6698e-35	-1.58483	7.61586e-07
rna-XM_019213360.1	uncharacterized protein	132.318	-1.41709	5.65977e-07	-1.47834	0.00283996
rna-XM_010319254.4	protein virilizer homolog%2C transcript variant X1	15674.8	-4.21648	1.16149e-102	-5.05277	2.15357e-103
-	-	791.322	-3.98709	2.87066e-90	-3.92065	5.74908e-98
rna-XM_004238595.3	cysteine-rich receptor-like protein kinase 3	1112.02	-1.62699	7.06617e-38	-2.27437	1.33209e-36
rna-XM_004234349.5	GCN5-related N-acetyltransferase 10%2C chloroplastic	501.461	1.32846	4.76887e-09	1.908	4.36484e-15
rna-XM_004234125.5	probable trehalose-phosphate phosphatase 2	287.406	-1.99239	6.33563e-11	-3.5415	2.39883e-43
rna-XM_004233985.5	TNF receptor-associated factor homolog 1b-like	350.91	-4.7519	1.16791e-45	-3.48167	3.37364e-13
rna-NM_001247022.2	cytosolic NADP-malic enzyme	32701.3	-2.34885	8.16527e-96	-3.11717	1.08663e-82
rna-NM_001247810.2	chlorophyll a/b-binding protein precursor	16718	1.97467	5.58719e-08	2.38794	1.75291e-11
-	-	72.2092	4.04678	5.23715e-27	5.08951	0.000120586
gene-LOC101254047	-	324.853	-2.07528	4.54054e-16	-3.12216	4.67298e-31
rna-XM_004250897.5	dicarboxylate transporter 1%2C chloroplastic	2043.5	1.09851	4.01249e-09	1.02563	7.92793e-06
rna-XM_004241401.5	11-beta-hydroxysteroid dehydrogenase A	85.2793	1.12074	0.000116957	3.3016	3.15704e-14
rna-XM_004240656.4	protein PELPK2	2428.19	2.99235	8.14217e-06	3.0523	0.000525226
rna-XM_010327854.1	uncharacterized protein	423.708	-3.40802	2.21131e-86	-3.02506	2.63288e-20
rna-XM_069291628.1	MLO-like protein 6	207.884	-1.06124	3.71209e-07	-1.04035	9.12058e-07
rna-XM_004236231.5	(+)-menthofuran synthase-like	1433.16	-4.88437	1.90556e-89	-5.55738	1.65182e-72
-	-	718.222	-1.54747	1.13908e-14	-3.41291	5.83747e-30
rna-NM_001247656.1	chloroplast sedoheptulose-1%2C7-bisphosphatase	7761.24	1.04325	5.67675e-10	1.22092	4.58674e-11
rna-XM_010321845.4	membrane-anchored ubiquitin-fold protein 3%2C transcript variant X1	942.527	-5.2556	1.27512e-169	-1.18325	0.00777974
rna-XM_069291209.1	UDP-glucosyltransferase 29-like	106.785	2.12042	3.55482e-15	4.0356	1.22711e-16
rna-NM_001246926.3	3b-hydroxylase	279.789	1.41673	5.81267e-11	1.11406	2.93945e-07
rna-XM_004250354.5	lignin-forming anionic peroxidase-like	1629.66	-4.13966	1.30891e-101	-5.53872	9.47995e-121
rna-XM_004250808.5	uncharacterized protein	231.73	-3.83266	1.58827e-35	-4.60338	8.02413e-53
rna-NM_001365437.1	protein NLP7-like	234.451	-2.04186	4.06164e-10	-3.84237	1.45267e-42
rna-XM_004238856.5	LEAF RUST 10 DISEASE-RESISTANCE proteinUS RECEPTOR-LIKE PROTEIN KINASE-like 1.1	466.421	-1.38171	1.75334e-11	-1.90548	5.4041e-17
rna-XM_004244399.5	protein ENHANCED PSEUDOMONAS SUSCEPTIBILITY 1-like	277.111	-1.03934	1.70532e-06	-1.13615	0.00782335
rna-XM_026029424.2	cysteine-rich receptor-like protein kinase 10	1250.87	-2.16907	6.61964e-36	-2.65873	1.69821e-48
rna-XM_004229915.5	BAG family molecular chaperone regulator 6	5228.21	-2.18203	3.95272e-45	1.49031	6.27961e-06
-	-	321.59	1.41001	3.38289e-10	1.73726	1.1593e-11
rna-XM_004232301.5	uncharacterized protein	122.737	-1.01431	0.00128862	-1.03673	0.000192837
rna-XM_004248980.5	protein RETICULATA-RELATED 3%2C chloroplastic-like	994.682	-1.23633	2.94192e-22	-1.09815	1.22994e-11
rna-XM_069294374.1	uncharacterized protein	4285.58	-1.71205	6.24807e-14	-3.0858	1.80502e-29
rna-XM_004243152.5	endoplasmic reticulum oxidoreductin-1%2C transcript variant X1	2048.17	-1.85063	3.40009e-40	-2.8827	1.8293e-56
rna-XM_004249888.5	uncharacterized protein At3g28850-like	95.485	1.18682	0.000675457	1.78436	2.60486e-05
rna-XM_026029793.2	GCC box binding protein C.4%2C transcript variant X1	4920.74	-1.02371	1.83768e-16	-1.73411	1.85764e-24
rna-XM_004246031.5	cytochrome P450 71D7	2705.94	-7.61681	9.0459e-228	-6.76915	6.20142e-147
rna-NM_001247423.2	TSI-1 protein	44582.5	-3.98633	1.14153e-218	-5.36835	4.36424e-271
rna-XM_004252797.5	very-long-chain aldehyde decarbonylase CER1	8358.55	-4.24923	0	-4.65015	1.07356e-222
rna-XM_004238938.5	carotenoid isomerase	590.89	1.11923	1.61367e-16	1.10063	2.85962e-07
rna-XM_004238747.5	sphinganine C4-monooxygenase 1	864.599	-1.14849	3.28258e-14	-1.13811	5.40184e-12
-	-	131.203	-1.85915	3.56649e-09	-1.63131	0.000693933
rna-XM_004240344.5	protein disulfide-isomerase	17052	-1.1292	1.68934e-28	-3.67211	6.35423e-146
rna-XM_004242617.4	ribonuclease 3-like	385.071	-1.65954	7.44252e-17	-1.9125	1.34504e-10
rna-XM_004246223.5	probable serine/threonine-protein kinase WNK5	436.454	1.60653	9.39857e-19	1.23594	2.14171e-05
rna-XM_004244840.5	uncharacterized protein	1510.83	-1.46243	4.26096e-24	-1.94867	2.39706e-22
rna-NM_001247157.2	glutation-S-transferase	8995.82	-2.02178	4.56612e-41	-1.66564	7.05199e-19
rna-XM_019213809.3	transcriptional activator TAF-1-like%2C transcript variant X2	701.652	1.09675	2.74797e-08	1.93813	1.88089e-17
rna-XM_004231839.5	cytochrome P450 81Q32-like	202.291	-1.06929	0.00276248	-1.31014	0.00235119
rna-XM_069293896.1	ribulose bisphosphate carboxylase small chain 3B%2C chloroplastic-like	32617.1	1.35443	4.91092e-09	1.50254	1.96806e-12
rna-NM_001346925.1	WRKY transcription factor IId-4%2C transcript variant X1	2254.09	-1.06428	1.11787e-24	-1.05595	1.37357e-09
rna-NM_001319855.1	glutamine synthetase	10377.5	-1.2155	3.20918e-17	-1.30301	1.6248e-12
rna-XM_004250379.5	protein PHOTOSYSTEM I ASSEMBLY 2%2C chloroplastic%2C transcript variant X1	101.395	1.40543	0.000145155	1.54389	3.20122e-05
rna-NM_001365463.1	uncharacterized protein	2809.62	-1.50945	1.34876e-27	-2.14172	1.18111e-30
rna-XM_004242747.5	purine permease 3-like	139.323	-2.99717	1.21582e-18	-3.4444	1.44763e-25
rna-NM_001247276.2	ethylene receptor ETR4	4508.26	-1.39669	1.33366e-17	-2.21555	6.49281e-20
rna-XM_069287015.1	uncharacterized protein%2C transcript variant X4	8817.17	-1.6198	1.14754e-74	-1.74187	2.70602e-41
rna-XM_069292466.1	uncharacterized protein	518.411	-9.81736	2.94538e-38	-8.40162	1.51618e-27
rna-XM_004246277.5	chlorophyll a-b binding protein CP29.1%2C chloroplastic	16667	1.33796	1.52802e-09	1.69515	1.26515e-20
rna-NM_001279271.2	AT3 protein	60.95	2.96981	2.63085e-11	3.7964	4.79042e-18
rna-XM_010318124.4	thiosulfate sulfurtransferase 18%2C transcript variant X2	149.927	-2.10313	4.92537e-06	-1.56895	0.00498291
rna-XR_003248163.2	uncharacterized lncRNA	349.973	1.00708	0.00469168	1.90522	4.69126e-05
rna-XM_004245926.5	peroxidase 27-like	203.854	1.88629	2.49227e-15	6.81484	6.1086e-44
gene-LOC101268795	-	109.133	-1.178	0.00759514	-2.84303	4.61541e-22
rna-XM_019215583.3	G-type lectin S-receptor-like serine/threonine-protein kinase LECRK4	646.778	-3.17398	7.8381e-89	-3.22	1.42806e-47
rna-XM_069299383.1	ABC transporter I family member 7	98.7707	-1.20386	0.000139779	-1.31728	1.19111e-06
rna-NM_001247273.3	NRC1	738.677	-1.06732	1.86153e-17	-1.52857	5.2555e-23
rna-XM_004229437.5	nucleoside hydrolase 3-like	666.835	-2.38685	6.66197e-16	-3.4766	1.95999e-29
rna-XM_004238170.5	probable galacturonosyltransferase-like 1	2304.67	-1.29881	8.52861e-27	-2.14014	4.21946e-49
rna-XM_004238824.5	protein DETOXIFICATION 12%2C transcript variant X3	420.026	-2.39985	9.05183e-47	-2.83783	7.48157e-29
rna-NM_001308945.1	chlorophyll a-b binding protein 5%2C chloroplastic	976.426	2.62816	2.13288e-08	3.05756	4.79412e-15
rna-XM_010325975.4	ABC transporter C family member 5	2823.24	-1.67169	2.80357e-33	-1.52462	1.09781e-21
rna-XM_004233769.5	F-box protein At1g61340	222.511	-3.84209	5.01186e-72	-1.11933	0.000833469
rna-XM_004234318.5	probable methyltransferase PMT16	98.506	1.52295	0.00555014	1.73335	0.0038282
rna-XM_019211290.3	receptor-like protein Cf-9 homolog	1034.94	-1.66267	1.70392e-32	-2.31817	8.96255e-34
rna-XM_004239969.5	ras-related protein RABH1e	1040.99	-1.58727	1.36531e-19	-2.093	8.53347e-14
rna-NM_001247829.1	D-type cyclin-3	940.591	1.22223	1.50851e-08	1.4628	1.62515e-06
rna-XM_004238135.4	uncharacterized protein	914.785	-3.53093	3.52227e-138	-3.24733	1.4214e-48
rna-XM_004242417.4	photosystem I reaction center subunit XI%2C chloroplastic	8013.09	1.24667	7.13502e-09	1.71107	1.55559e-21
rna-XM_010323101.4	uncharacterized protein%2C transcript variant X2	4630.48	-3.8777	3.71365e-253	-4.39896	7.70609e-97
rna-NM_001346837.1	thioesterase superfamily protein	155.143	1.01434	0.000307541	1.94057	3.86481e-06
rna-NM_001247686.2	proteinase inhibitor I	7776.86	-2.15299	1.20569e-05	-4.86517	7.28102e-17
rna-XM_069295012.1	metal-nicotianamine transporter YSL2%2C transcript variant X4	1146.84	-1.19968	1.55126e-09	-1.17086	6.46855e-07
rna-NM_001345839.1	putative magnesium-protoporphyrin monomethyl ester cyclase	14900.6	1.14239	7.75461e-13	1.62179	4.33717e-23
rna-XM_004236338.5	SUN family protein SUN11	128.191	1.02144	4.05101e-05	1.22261	0.000199091
rna-XM_004235251.5	RNA polymerase sigma factor sigA	51.7032	1.9452	9.01658e-07	2.29252	5.04383e-06
rna-XM_069287672.1	-	533.473	-1.10207	0.000180665	-1.03992	6.09075e-07
rna-NM_001375923.1	chlorophyll a-b binding protein 1-like	28285.4	1.25515	2.36294e-10	1.62586	5.25314e-31
rna-XM_004230788.5	uncharacterized protein	3506.69	1.02834	6.24541e-09	1.13954	1.09057e-21
-	-	466.044	-2.84648	4.45131e-23	-3.19086	2.45351e-21
rna-XM_069292607.1	uncharacterized protein	255.629	-6.71879	9.03554e-39	-7.12231	1.48358e-42
rna-NM_001346305.1	basic helix-loop-helix (bHLH) DNA-binding superfamily protein	718.288	2.71929	5.18358e-28	4.43296	2.41026e-38
rna-XM_004231204.5	pentatricopeptide repeat-containing protein At5g03800%2C transcript variant X1	358.559	-1.65647	2.52684e-17	-2.51455	3.96783e-24
rna-XM_004234597.5	branched-chain amino acid aminotransferase 2%2C chloroplastic-like	220.487	-2.35662	6.01177e-21	-2.64538	1.79737e-14
rna-XM_004245408.5	homeobox-leucine zipper protein ATHB-7-like	134.464	1.28575	0.00508859	3.16228	6.42476e-08
rna-XM_069292780.1	peroxidase 27-like	61.3904	2.96359	1.85344e-07	7.24884	4.13776e-11
rna-XR_011211949.1	uncharacterized lncRNA	363.912	-1.22754	2.31289e-06	-1.07499	0.000146226
rna-XM_026031849.2	(+)-neomenthol dehydrogenase-like	2104.57	-2.51024	2.03616e-85	-3.32647	1.65453e-93
rna-XM_004240292.5	protein NRT1/ PTR FAMILY 3.1-like	1578.48	-1.36751	5.32826e-28	-1.34148	1.60117e-08
rna-XM_004239357.4	E3 ubiquitin-protein ligase RHA2A	75.5093	1.96456	5.1196e-06	1.91722	0.000168529
rna-XM_004236562.5	magnesium-chelatase subunit ChlH%2C chloroplastic	14859.9	1.14014	3.25734e-12	1.25812	9.6998e-09
rna-XM_004245700.5	14 kDa proline-rich protein DC2.15	335.756	1.9015	1.01122e-08	1.87794	5.25665e-07
rna-XM_004238621.5	polygalacturonase-1 non-catalytic subunit beta-like	629.439	-4.27913	4.12969e-84	-4.60494	4.34389e-60
rna-XR_011221796.1	uncharacterized lncRNA	85.6073	-1.3735	0.00250537	-1.81706	0.00145825
rna-XM_004248689.5	2-hydroxyisoflavanone dehydratase	1405.73	-3.96705	4.60649e-155	-3.44447	7.26986e-102
rna-XM_069294617.1	uncharacterized protein%2C transcript variant X5	148.743	-5.5396	3.04924e-18	-6.22602	1.60668e-22
rna-XM_004232092.5	uncharacterized protein	206.771	-7.42117	9.78398e-08	-7.29827	2.42749e-17
rna-XM_004230908.4	uncharacterized protein	1164.3	-1.03649	4.94887e-21	-1.11575	8.77796e-08
rna-XM_004229493.5	uncharacterized protein	156.629	1.57307	3.45356e-08	1.53397	8.15921e-13
rna-XR_011220431.1	uncharacterized lncRNA	2199.13	-2.13518	8.0905e-43	-2.6918	3.78763e-75
-	-	171.004	-4.88336	8.44941e-21	-6.21462	4.5421e-42
rna-XM_004252847.5	photosystem II 5 kDa protein%2C chloroplastic	5193.63	1.27678	3.7751e-08	1.82939	1.54021e-31
rna-XM_004240128.2	U-box domain-containing protein 26-like	1461.14	-2.41681	5.90357e-69	-2.83011	3.29079e-32
rna-XM_004233384.5	patatin-like protein 1	1794.72	-5.44326	4.02875e-162	-6.19263	1.97336e-172
rna-XM_010323558.4	ABC transporter B family member 9	5532.56	-2.18885	9.49862e-101	-1.51081	2.85992e-27
rna-XM_026028503.2	abscisic acid 8'-hydroxylase 4%2C transcript variant X3	228.77	1.54141	6.32557e-08	3.04854	2.81232e-37
gene-LOC104646054	-	92.9995	-1.44195	3.77736e-06	-1.51904	3.70327e-06
-	-	510.014	-4.31505	6.83608e-48	-4.95913	1.57253e-55
rna-XM_004238800.5	uncharacterized protein At1g66480-like	3467.17	-4.95533	2.78054e-163	-5.78555	4.16679e-226
rna-XM_004250179.5	auxin-responsive protein SAUR68-like	59.7136	1.29459	0.00378667	2.04213	1.56273e-05
rna-NM_001247203.2	peroxidase	7193.16	-3.70347	0	-4.49614	2.45278e-89
rna-XM_004236970.4	kirola	735.533	4.54046	7.1598e-57	3.94611	2.2334e-10
rna-XM_010325622.4	transcription factor JUNGBRUNNEN 1-like%2C transcript variant X1	225.561	-4.3528	2.1409e-52	-4.57029	2.97941e-35
rna-XM_004251248.5	peroxidase 15-like	362.473	-1.68004	4.77692e-11	-2.34728	1.38005e-12
rna-XM_004233844.5	photosystem I reaction center subunit III%2C chloroplastic	19706.2	1.31377	9.31061e-10	1.71974	1.03095e-18
rna-XM_004252814.5	delta(12)-fatty-acid desaturase	2225.09	-6.36069	2.22086e-32	-6.94508	2.81529e-89
rna-XM_004233557.5	uncharacterized protein	879.296	-3.61675	1.43459e-94	-3.80183	7.85755e-82
rna-XM_019210971.3	OVATE family protein OFP30	77.7868	-1.11743	0.00262671	-1.04992	0.00664823
rna-XM_004251772.5	3-hydroxyisobutyryl-CoA hydrolase-like protein 5	2941.19	-1.58429	1.05989e-80	-2.07666	3.22167e-53
-	-	141.088	-5.60679	7.85946e-32	-4.87737	2.058e-24
rna-XM_004228389.5	leucine-rich repeat protein 1-like	122.382	-4.63258	4.1995e-28	-4.81545	9.8882e-31
rna-XM_004239624.5	uncharacterized protein%2C transcript variant X1	17753.1	1.31855	1.56569e-10	1.86702	4.74522e-18
rna-XM_004243356.5	RING-H2 finger protein ATL40	309.753	-2.91328	5.73563e-32	-3.62765	1.33958e-57
rna-XM_004237785.5	endochitinase EP3	5963.35	-3.00307	4.24462e-61	-4.1064	1.05727e-167
-	-	138.849	-1.30308	4.25935e-06	-1.89057	4.84426e-13
rna-XM_069299722.1	protein VACUOLELESS GAMETOPHYTES-like	187.114	-2.37627	1.71003e-20	-2.94293	2.86019e-31
rna-XM_004245997.5	protein NUCLEAR FUSION DEFECTIVE 4	146.177	-1.44155	1.03915e-10	-1.33765	3.74305e-08
rna-NR_144631.1	aldehyde oxidase-like	60.8459	1.25911	0.00044339	1.60711	3.47454e-05
rna-XM_004229550.5	probable magnesium transporter NIPA8	368.676	-2.717	4.63368e-32	-3.27734	1.089e-29
rna-XM_004235475.5	uncharacterized protein%2C transcript variant X1	502.586	-2.93325	2.00961e-29	-3.55999	4.71312e-41
rna-XM_004235218.5	protein RESPONSE TO LOW SULFUR 3-like	208.061	-2.39953	2.49183e-12	-1.2706	0.00581906
rna-XM_010315678.4	ankyrin repeat protein SKIP35-like%2C transcript variant X1	1464.48	-1.69689	2.07496e-11	-2.6921	1.81536e-29
rna-XM_004234937.5	luminal-binding protein 5	23243.2	-1.73513	5.55099e-67	-2.83534	5.6345e-104
rna-XM_004250599.5	trimethyltridecatetraene synthase-like	98.9524	-2.19603	1.54604e-10	-1.83476	1.16766e-06
rna-NM_001247475.2	chitinase	3766.18	-5.18347	6.69499e-174	-6.34692	9.55289e-129
rna-XM_010315937.4	uncharacterized protein%2C transcript variant X1	10453.9	-1.88057	1.19073e-52	-3.08065	1.08416e-143
rna-XM_004229312.5	uncharacterized protein	283.896	-2.12347	2.5154e-19	-3.41035	9.16849e-58
rna-NM_001365762.1	WRKY transcription factor 6%2C transcript variant 1	2254.51	-1.63303	2.61621e-16	-1.74964	6.22184e-17
rna-XM_004251571.5	probable xyloglucan endotransglucosylase/hydrolase protein 26	76.0846	1.42532	0.00211843	6.85984	1.02559e-14
rna-XM_004245088.5	ATP-dependent 6-phosphofructokinase 6	213.271	-4.69444	7.61546e-31	-5.4616	2.66075e-33
rna-XM_004247370.5	UDP-glucuronic acid decarboxylase 2%2C transcript variant X2	5544.32	-1.30373	1.98568e-53	-2.03445	1.23052e-47
rna-XM_004236544.5	zeatin O-xylosyltransferase	5877.15	-2.92393	1.65548e-161	-2.85144	2.60076e-112
rna-XM_004235912.5	cucumber peeling cupredoxin-like	68.8467	-4.40435	1.06053e-17	-4.30861	2.67696e-16
rna-XM_004247876.5	ethylene-responsive transcription factor ERF096	110.432	-4.74114	7.21696e-27	-4.68478	7.97261e-25
rna-XM_004251859.5	cellulose synthase-like protein G3	1073.95	-2.13798	1.56866e-57	-3.13985	3.25745e-50
rna-XM_004233568.5	transcription factor bHLH25	110.601	2.03715	4.40488e-16	2.31353	3.84227e-05
rna-XM_010322590.4	xylan glycosyltransferase MUCI21%2C transcript variant X2	236.856	-4.79753	3.29531e-31	-4.83882	3.46967e-22
rna-XM_004232546.5	thioredoxin reductase NTRB-like	2419.37	-1.37904	3.1162e-34	-1.55774	1.16833e-36
rna-XM_004238154.5	protein JINGUBANG-like	48.6762	2.23918	2.27666e-08	3.49859	1.98796e-12
rna-XM_004250911.5	heat shock cognate 70 kDa protein	3250.65	-2.35566	9.12608e-85	1.43613	3.35244e-10
rna-XM_004230582.5	RING-H2 finger protein ATL54-like	390.623	-3.39788	1.28005e-67	-3.65763	4.1438e-70
rna-XM_069297183.1	auxin-responsive protein SAUR68-like	47.3477	1.35281	0.000111355	2.30785	5.97465e-08
rna-NM_001247361.1	transcription factor style2.1	63.2663	1.49463	5.30281e-05	2.73423	7.03454e-10
rna-XM_004235837.4	uncharacterized protein%2C transcript variant X2	1126.25	-1.76439	1.11511e-21	-2.4927	1.10456e-16
-	-	102.613	-7.55767	2.64801e-11	-8.24033	3.04394e-13
rna-NM_001247480.2	protein kinase 1b	3059.01	-1.00393	5.42368e-13	-1.49787	3.83086e-20
rna-XM_069295011.1	auxin-responsive protein SAUR32-like	637.8	-2.05206	7.95104e-47	-1.37427	5.10983e-06
rna-XR_738683.4	uncharacterized lncRNA	753.302	-2.82541	5.59863e-50	-3.3105	1.19922e-58
rna-XM_010327210.4	ethylene response factor A.4	593.957	-3.22123	9.75398e-61	-3.91577	1.277e-85
rna-XM_004244701.5	uncharacterized protein	439.402	-3.96184	3.4507e-74	-4.31306	1.22177e-50
rna-XM_004249973.4	probable 2-oxoglutarate-dependent dioxygenase SLC1	95.2904	-3.47567	1.32949e-16	-3.81294	7.29887e-25
rna-NM_001279329.2	chitinase	293.918	-5.92467	1.4814e-34	-6.92168	2.59175e-13
rna-XM_004253020.5	uncharacterized protein	185.441	-2.63098	8.14504e-11	-1.77252	0.00624475
rna-NM_001247940.1	symbiosis receptor-like kinase	165.756	-1.6215	5.31463e-08	-1.73481	2.80323e-07
rna-XM_004233876.5	WRKY transcription factor 72	125.569	1.29279	1.44243e-07	2.01162	5.10051e-06
rna-XM_019213025.3	cytochrome P450 71A3	201.475	1.19329	0.000347774	1.88934	1.07228e-05
rna-XM_004241423.4	uncharacterized protein	637.596	-3.15694	2.10197e-92	-1.17906	1.67801e-06
rna-NM_001310027.1	fructose-bisphosphate aldolase	230.205	2.17622	1.27371e-11	2.87752	5.10767e-13
rna-XM_004235361.5	kunitz trypsin inhibitor 5-like	975.788	-5.81527	2.63677e-70	-7.66106	2.11282e-30
rna-XM_004240909.5	calcineurin B-like protein 4%2C transcript variant X1	434.209	-1.53106	8.92943e-14	-1.94637	2.01348e-11
rna-XM_069298801.1	kinesin-like protein KIN-14C%2C transcript variant X6	316.262	-2.74428	2.27813e-43	-2.6861	5.27438e-17
rna-XM_004240117.5	GCN5-related N-acetyltransferase 9%2C transcript variant X1	299.61	-3.17277	7.1606e-35	-4.37778	3.059e-84
rna-XM_069295206.1	kunitz trypsin inhibitor 5	2951.8	-2.51484	2.46254e-31	-2.66323	1.00803e-17
rna-XM_004241692.5	protein PLANT CADMIUM RESISTANCE 8%2C transcript variant X1	299.129	-1.64577	2.01884e-13	-2.43836	1.16036e-14
rna-XM_010329018.4	(+)-neomenthol dehydrogenase%2C transcript variant X1	1783.96	-1.96739	5.04772e-38	-2.5524	6.16714e-62
rna-XM_004229200.5	uncharacterized protein	2603.94	-1.11713	7.84383e-11	-1.69507	5.11458e-08
rna-NM_001247739.2	galactinol synthase	108.461	1.53215	4.64736e-05	1.98246	2.22372e-06
rna-XM_004249793.5	uncharacterized protein	4953.24	1.14387	2.46873e-08	1.26067	5.97408e-11
rna-XM_004231256.5	peroxidase 5-like	120.224	-3.99677	9.68336e-14	-4.82449	4.53389e-11
rna-XM_004231584.5	2-methylpropanoate--CoA ligase CCL4	1745.87	-1.30876	6.74867e-18	-3.02153	2.68362e-77
rna-XM_004229807.5	TONNEAU1 recruiting motif 9	2198.02	-1.42165	9.25072e-28	-1.80774	3.22942e-23
rna-XM_004237405.5	auxin-responsive protein SAUR68-like	47.4435	1.77178	3.27589e-05	2.15131	1.29794e-07
rna-XM_004241878.5	uncharacterized protein	367.417	1.069	7.80822e-10	1.11976	0.000631089
rna-XM_004244695.5	protein NLP9-like	289.308	-1.23811	2.39933e-10	-1.48698	9.21717e-11
rna-XM_004235815.5	inositol polyphosphate multikinase beta	407.124	-2.4958	3.37462e-31	-3.13267	9.7195e-16
rna-XM_004228627.5	syntaxin-121	3089.92	-2.50319	1.34689e-117	-2.53065	1.61016e-49
rna-XM_004232055.5	glucan endo-1%2C3-beta-D-glucosidase-like	2670.18	-1.19494	8.33655e-17	-1.33892	1.2691e-09
rna-NM_001247498.3	EIX receptor 1	1870.77	-1.65439	1.65996e-16	-2.95198	5.34709e-27
rna-XM_004237202.5	glutamate decarboxylase 4	3242.65	-3.94439	4.48701e-14	-5.31204	1.03413e-52
rna-XM_004239148.5	adenylate kinase 4	3483.54	-1.16343	1.27714e-14	-1.49628	1.23075e-12
rna-XM_004244707.5	pentatricopeptide repeat-containing protein At5g43790	287.546	-1.44644	2.7493e-10	-2.25922	6.8645e-21
-	-	1148.73	-2.95563	1.16978e-86	-1.06715	1.49759e-07
rna-XM_069286674.1	early nodulin-like protein 9	1552.98	-1.34115	3.14389e-19	-1.65432	5.90282e-13
rna-XM_004245340.5	receptor-like protein kinase 7	217.532	-1.17506	2.17151e-08	-1.09105	0.000183891
rna-XM_004236739.5	low-specificity L-threonine aldolase 1%2C transcript variant X4	773.614	-1.62214	8.83099e-14	-2.37342	4.17162e-10
rna-XM_004236057.5	uncharacterized protein	235.893	-1.55607	7.23234e-13	-2.00416	1.79803e-09
-	-	804.865	-4.23033	1.62064e-69	-4.82675	2.35707e-160
rna-XM_004232535.5	protein PIN-LIKES 7-like	1345.58	-4.22854	1.73002e-100	-4.12505	5.17966e-86
rna-XM_004228846.5	UPF0664 stress-induced protein C29B12.11c-like	262.191	1.13493	2.40242e-08	2.24927	2.65352e-28
rna-XM_004231569.5	WRKY transcription factor 6	1600.04	-2.65715	9.66852e-58	-3.28327	5.93485e-102
rna-XM_004235591.5	protein OXIDATIVE STRESS 3	1269.83	-1.63224	1.29846e-17	-2.14309	1.08006e-17
rna-NM_001322420.1	CDGSH iron-sulfur domain-containing protein	606.54	1.13016	1.43467e-06	1.91868	4.39831e-14
rna-XM_010316356.4	receptor-like protein Cf-9	4129.25	1.24196	6.25496e-08	1.26392	6.3564e-08
rna-XM_010316015.4	serine/threonine-protein phosphatase 7 long form homolog%2C transcript variant X1	307.465	1.86195	2.16253e-09	6.20518	9.47187e-06
rna-XM_004249923.4	uncharacterized protein	6609.19	-2.11413	2.78005e-103	-2.99029	1.5334e-42
rna-XM_004250216.5	acyl-CoA--sterol O-acyltransferase 1	1444.52	-1.59224	9.05167e-61	-1.92063	1.06414e-38
rna-XM_004251931.5	peroxidase 5-like	55.3507	1.49713	0.000131285	5.60671	5.21159e-15
rna-XM_004235463.5	receptor-like kinase PORK1	846.396	1.11992	5.37759e-13	1.11715	1.38123e-08
rna-XM_004239073.5	glutamate--glyoxylate aminotransferase 2	1928.81	1.27744	8.84305e-10	1.16364	1.3539e-07
rna-XM_010326422.4	RNA polymerase sigma factor sigD%2C chloroplastic%2C transcript variant X1	160.191	1.40227	1.17642e-06	2.0539	1.14109e-08
rna-XM_010317705.4	probable plastid-lipid-associated protein 12%2C chloroplastic	169.215	2.62088	3.1963e-11	3.29166	1.95573e-16
rna-XM_069296340.1	GDSL-motif esterase/acyltransferase/lipase%2C transcript variant X2	1024.28	1.1092	3.73176e-08	1.79939	1.39878e-06
rna-XM_010329384.3	glutamate dehydrogenase%2C transcript variant X1	10697.5	-1.82362	3.23032e-38	-2.78962	1.56505e-24
rna-XM_004241177.5	glucan endo-1%2C3-beta-glucosidase	141.306	-1.77643	5.48392e-12	-2.06714	1.21815e-12
rna-XM_069292470.1	delta(12)-fatty-acid desaturase FAD2-like	331.162	-4.51274	1.10719e-07	-3.94512	5.19073e-27
rna-XM_004243634.5	auxin-responsive protein SAUR78	1099.77	-1.02331	1.99451e-08	-1.82872	3.69062e-25
rna-XM_010316551.1	uncharacterized protein	45.9533	1.95557	0.000314668	5.08323	4.9618e-14
rna-NM_001247097.2	1-aminocyclopropane-1-carboxylate synthase 3	183.202	1.09674	3.76467e-07	2.83282	1.05307e-21
rna-XM_004248729.5	nucleobase-ascorbate transporter 4-like	106.268	2.00342	4.6254e-07	1.58995	0.00012086
rna-XM_004239208.5	nudix hydrolase 2-like%2C transcript variant X2	420.002	-4.88739	1.54204e-75	-5.3374	1.16943e-79
rna-XM_004235906.5	palmitoyl-monogalactosyldiacylglycerol delta-7 desaturase%2C chloroplastic	2107.69	1.1229	6.24291e-10	1.5513	2.93611e-23
rna-NM_001246910.2	CONSTANS 1	79.1927	2.24033	8.79431e-10	2.36796	1.41929e-08
rna-XM_004229514.5	probable aspartic proteinase GIP2	9070.18	-1.12544	5.71757e-19	-1.78648	3.45055e-18
rna-XM_004242986.5	choline monooxygenase%2C chloroplastic-like	84.7261	1.03569	0.000376051	1.42009	1.26236e-05
rna-NM_001247161.2	endo-1%2C4-beta-glucanase	652.834	1.19482	8.65308e-17	1.87088	7.41104e-23
rna-NM_001247165.2	uncharacterized protein	2951.87	-1.74288	1.04485e-18	-1.24101	7.86561e-08
rna-XR_002027594.3	uncharacterized lncRNA	417.839	1.08573	0.00069276	2.28811	1.40604e-09
rna-XM_004245775.5	expansin-like B1	1798.65	-3.43643	3.74788e-08	-5.72385	7.67734e-11
rna-XM_004233667.5	anthocyanidin 3-O-glucosyltransferase 5	327.641	-2.59453	0.00129615	2.47404	0.00509021
rna-NM_001247058.2	pathogenesis-related genes transcriptional activator PTI5	827.449	-2.49265	1.78751e-43	-1.98005	5.39659e-08
rna-XM_010314366.4	8-hydroxygeraniol dehydrogenase-like	41.3549	2.42427	7.18525e-11	3.42508	3.81588e-11
rna-XM_004243156.5	glycerol-3-phosphate acyltransferase 1	417.051	-1.30237	4.31338e-09	-1.17242	8.75724e-05
rna-XM_004239220.5	CRS2-associated factor 1%2C chloroplastic	1241.96	-1.32336	1.95931e-16	-2.36559	3.54586e-34
rna-XM_004232777.5	uncharacterized protein	237.312	1.07949	5.0989e-12	2.2137	1.55636e-32
rna-XM_004253066.3	protein PIN-LIKES 3-like%2C transcript variant X1	896.618	1.86562	2.55738e-28	1.59679	7.15724e-10
rna-XM_010322197.2	extensin	70685.7	-3.89366	4.20267e-180	-3.80444	2.93125e-164
rna-XM_010316476.4	GCN5-related N-acetyltransferase 8-like	255.989	-3.04405	1.99975e-12	-5.02822	3.2616e-09
rna-XM_004230356.5	putative germin-like protein 2-1	89.2753	-1.75445	4.44445e-06	-2.72523	6.49191e-10
rna-XM_004240747.5	protein DETOXIFICATION 49-like	44.3636	1.7311	9.00656e-05	2.35012	1.62563e-05
rna-NM_001309395.1	chlorophyll a-b binding protein CP24 10B%2C chloroplastic-like	11547.5	1.30022	2.7017e-10	1.67081	7.08565e-17
-	-	86.3402	1.55539	0.00134915	2.25033	0.00771234
rna-XM_004235024.5	G-type lectin S-receptor-like serine/threonine-protein kinase LECRK1	73.5756	-1.67004	1.59345e-05	-2.02617	4.71913e-09
rna-XM_069298965.1	probable LRR receptor-like serine/threonine-protein kinase At3g47570	89.7548	1.39107	0.000372067	1.25077	0.00305365
rna-XM_069296371.1	protein PELPK1-like	188.149	-1.0897	0.000268431	1.97422	0.00275508
-	-	744.898	-3.56783	5.69082e-138	-2.50568	2.04187e-26
rna-XM_004244549.5	expansin-A18	8990.2	-3.60335	3.06651e-192	-4.76253	4.42737e-125
rna-XM_004247790.5	protein SULFUR DEFICIENCY-INDUCED 2	774.42	-2.73724	1.44287e-54	-2.15496	3.00639e-16
rna-XM_004245104.5	uncharacterized protein	564.399	-1.11016	3.56766e-10	-1.82511	7.14733e-15
rna-XM_004235890.5	protein transport protein Sec61 subunit beta	69.8141	-1.00637	0.008007	-1.05557	0.00750948
rna-NM_001319981.1	WRKY transcription factor 31	6485.14	-1.57448	7.9956e-16	-1.68476	4.04042e-10
rna-XM_004249851.5	uncharacterized protein	799.413	-3.30666	4.76592e-65	-4.29947	1.12559e-126
rna-NM_001329523.1	NAC domain-containing protein 1	1154.71	-2.27963	1.83202e-26	-3.55619	2.50641e-55
rna-XM_004246317.5	fructose-1%2C6-bisphosphatase 1%2C chloroplastic	2143.31	1.32973	1.98266e-07	1.62128	4.59213e-17
rna-XM_004249415.4	cytochrome P450 76A2	272.253	-1.47872	5.05639e-14	-2.07493	6.9978e-33
rna-XM_004230412.5	embryogenesis-associated protein EMB8-like	6086.51	-2.83708	4.91073e-231	-3.2838	1.92834e-143
rna-XM_019211643.3	uncharacterized protein%2C transcript variant X4	9277.52	-3.1653	2.29506e-12	-2.73537	1.10211e-48
rna-XM_004251408.5	protein SOSEKI 5	523.782	-1.60312	1.9016e-23	-1.52994	8.37325e-14
rna-XR_183311.5	uncharacterized lncRNA	240.989	-1.69046	5.57412e-16	-2.15356	3.77305e-26
rna-XM_004238614.4	probable nucleoredoxin 1	344.054	-3.23583	3.01968e-73	-2.91663	1.39767e-50
rna-XM_069295560.1	histone-lysine N-methyltransferase ATX4-like	1061.15	-2.79356	9.11858e-80	-3.50562	8.19912e-91
rna-XM_004232560.5	peroxidase 7	133.979	1.63167	1.41884e-06	5.80073	5.53725e-29
rna-XM_004241362.5	tetrapyrrole-binding protein%2C chloroplastic	6266.24	1.27044	1.43214e-09	1.72108	0.00559711
rna-XM_004241256.5	arogenate dehydratase 1	2336.36	-1.26302	2.1807e-14	-1.65629	2.18573e-14
rna-XM_019216148.3	G-type lectin S-receptor-like serine/threonine-protein kinase At4g27290%2C transcript variant X1	513.023	-1.09116	1.39521e-12	-1.62036	8.9691e-26
rna-XM_004243557.4	aspartyl protease family protein 2	1527.42	-1.23224	6.05664e-10	-1.33483	6.07067e-05
rna-XM_010322015.4	protein RICE SALT SENSITIVE 3-like	282.441	1.46099	9.85798e-09	1.36166	0.000223914
rna-XM_019213012.3	probable serine/threonine-protein kinase PBL3	544.848	-8.00948	1.51074e-83	-6.87852	6.37845e-44
rna-XM_004243645.5	ethylene response factor H.9	120.007	1.54934	0.000114027	4.44713	1.10444e-18
rna-XM_004243196.5	17.4 kDa class III heat shock protein	66.2042	1.51311	3.52243e-05	2.24439	5.4663e-05
rna-XM_004228897.5	pumilio homolog 12%2C transcript variant X1	97.7791	-1.02497	0.00611721	-1.94026	6.02808e-10
rna-XM_004247070.5	probable indole-3-pyruvate monooxygenase YUCCA5	52.4562	1.47916	6.64016e-05	1.26459	0.00982499
rna-XM_010319202.4	glutaminyl-peptide cyclotransferase%2C transcript variant X2	534.366	-1.04486	6.73634e-09	-1.3033	8.74081e-09
rna-XM_004248030.5	rhodanese-like domain-containing protein 4%2C chloroplastic	3190.21	1.05387	2.40214e-07	1.35042	8.05389e-12
rna-XM_004242628.5	pathogenesis-related protein PR-1-like	84.6698	1.14691	0.000104115	3.15723	6.10651e-15
rna-NM_001306180.1	phytosulfokines 3	311.663	-1.45082	4.186e-05	-3.99419	7.66021e-28
rna-XM_004236676.5	vascular-related unknown protein 2	6738.36	-1.6596	1.29956e-14	-3.63002	2.33895e-57
rna-XM_026032241.2	G-type lectin S-receptor-like serine/threonine-protein kinase At4g27290%2C transcript variant X1	260.779	-1.82713	1.33366e-17	-2.62835	3.4287e-21
-	-	379.892	1.46086	4.23459e-23	1.82546	1.65527e-11
rna-XM_004238356.4	uncharacterized protein	209.78	-2.01595	5.28649e-17	-1.99715	1.8118e-11
rna-XM_004238770.5	expansin-12	1048.95	1.07669	3.76436e-12	1.37489	1.17002e-07
rna-NM_001346735.1	alpha amylase inhibitor/lipid-transfer/seed storage superfamily protein	217.547	2.51687	1.7549e-46	2.34115	5.16859e-13
rna-XM_004242371.5	uncharacterized protein	966.567	-1.43075	1.84072e-15	-4.10316	6.91751e-94
rna-XM_004239282.5	uncharacterized protein	169.182	2.45181	3.87788e-11	3.38308	1.50686e-16
rna-XM_010323689.4	probable CoA ligase CCL9%2C transcript variant X2	3094.55	-4.34125	2.05821e-190	-4.94666	8.46343e-84
rna-XM_010323217.4	cyclic nucleotide-gated ion channel 1-like	1199.55	-4.58988	4.96815e-162	-5.4634	6.32537e-147
rna-XM_004229614.5	protein RETICULATA-RELATED 4%2C chloroplastic	485.101	1.65404	2.37133e-08	1.84154	2.65451e-06
rna-XM_004242171.5	cytochrome P450 71D7-like	784.732	-9.16975	4.74913e-17	-11.6503	4.31617e-26
rna-XM_004250054.5	haloacid dehalogenase-like hydrolase domain-containing protein At4g39970	725.188	1.03423	4.89807e-07	1.31446	7.50034e-17
rna-XM_069292447.1	receptor-like protein 9DC3	602.244	-2.06388	3.97396e-14	-3.55064	2.52624e-38
rna-XM_019212339.3	uncharacterized protein	1193.72	-1.16563	4.18179e-16	-1.21719	7.74536e-08
rna-XM_069291620.1	putative late blight resistance protein homolog R1A-10	232.26	-1.43381	3.62441e-10	-2.50814	4.67078e-42
rna-XM_004237307.5	probable calcium-binding protein CML44	130.546	-5.02944	2.57107e-23	-5.99036	3.78487e-34
rna-XM_069291621.1	uncharacterized protein%2C transcript variant X2	529.35	-1.14267	3.99534e-11	-1.66869	6.91215e-12
rna-XM_069297049.1	uncharacterized lncRNA	475.068	-1.74999	1.86892e-09	-2.46241	9.18265e-19
rna-XM_069294908.1	uncharacterized protein%2C transcript variant X9	81.9784	1.76409	4.55136e-08	2.42152	1.48863e-12
rna-XM_004236870.5	polygalacturonase At1g48100	120.508	1.73596	1.31816e-08	2.88973	1.46775e-09
rna-XM_004238599.5	ATP-citrate synthase alpha chain protein 2	8600.93	-1.80439	2.87613e-92	-2.49107	9.49797e-30
rna-NM_001247680.1	prephenate aminotransferase	5116.3	-1.33221	8.15018e-47	-1.96865	5.85085e-25
rna-XR_011221430.1	uncharacterized protein	315.007	1.01813	8.89414e-06	1.08215	4.89758e-05
rna-XR_003246473.2	uncharacterized lncRNA	598.436	-3.29627	7.73801e-39	-3.86517	2.24613e-78
rna-XM_004247525.5	uncharacterized protein	1118.54	-1.82093	1.53968e-35	-1.6655	4.9825e-42
rna-XM_004230146.5	GDSL esterase/lipase At5g03980%2C transcript variant X1	254.945	1.09821	2.39459e-07	1.35923	7.48549e-07
rna-XM_010324201.4	DEK domain-containing chromatin-associated protein 1%2C transcript variant X1	1558.13	-2.09211	3.28834e-52	-2.45518	6.87178e-32
rna-NM_001330098.1	terpene synthase	686.186	-12.37	1.79761e-23	-9.64591	4.95061e-14
rna-XM_004241686.5	photosystem I reaction center subunit VI-1%2C chloroplastic-like	2058.78	1.22428	1.08472e-06	1.70751	2.51859e-16
rna-XM_026028572.2	putative Myb family transcription factor At1g14600%2C transcript variant X1	184.097	-4.71848	1.86255e-20	-6.14147	1.16377e-39
rna-XM_004240488.5	glutathione S-transferase	28385.8	-1.10176	4.89683e-16	-1.36595	8.90703e-20
rna-XM_026029911.2	systemin receptor 2%2C transcript variant X2	69.3326	-1.16336	0.00253152	-1.55697	6.24532e-05
rna-XM_069295308.1	COBRA-like protein 4	520.381	-2.21892	8.17556e-31	-2.90461	6.54198e-58
rna-XM_010324575.4	ribose-phosphate pyrophosphokinase 1-like	60.7741	1.46995	1.93464e-06	2.10186	6.63581e-06
rna-XM_004249223.5	zinc finger CCCH domain-containing protein 24	866.877	1.07683	2.52861e-08	1.09005	4.42467e-07
rna-XM_004248996.5	peroxidase 22.3-like	729.385	-1.56947	1.46875e-16	-2.80106	3.4757e-13
rna-XM_019212452.3	uncharacterized protein%2C transcript variant X1	183.823	-1.69849	1.09964e-11	-2.20722	2.23434e-20
rna-XM_010314216.4	putative germin-like protein 9-2	94.9249	-3.9399	8.45401e-22	-3.65741	6.34847e-16
-	-	166.421	-1.31653	0.00180513	-3.20343	4.00858e-20
rna-XM_004252810.5	protein PELPK1-like	564.145	1.91498	1.29091e-14	5.54272	4.8925e-47
rna-XM_004249444.4	zinc finger protein JACKDAW%2C transcript variant X1	200.28	1.24611	1.01099e-06	1.70276	0.000169763
rna-XM_004250064.5	lanC-like protein GCL1	914.352	1.25715	4.7026e-14	1.87792	2.12669e-17
rna-XM_004239781.5	induced stolen tip protein TUB8-like	193.882	1.74003	3.16384e-10	1.6857	8.26203e-13
rna-XM_004240036.5	putative indole-3-acetic acid-amido synthetase GH3.5	404.087	-1.36938	2.86063e-12	-2.55983	1.75003e-49
rna-XM_004247859.5	6%2C7%2C8-trihydroxycoumarin synthase	54.8216	3.47322	1.65981e-12	3.16894	2.62426e-06
rna-XM_004233587.5	uncharacterized membrane protein At3g27390	107.645	-1.11649	7.28293e-05	-1.34931	0.000217177
rna-XM_004240147.4	exocyst complex component EXO70H1	183.157	-1.5259	3.15189e-09	-2.69245	1.23487e-30
rna-XM_004243423.4	premnaspirodiene oxygenase-like	7787.42	-7.26477	1.07401e-275	-8.62965	1.07774e-164
rna-XM_069291219.1	uncharacterized protein%2C transcript variant X2	83.0851	-1.7262	6.86808e-06	-1.25674	0.000271049
rna-XM_010319263.2	uncharacterized protein	336.887	-1.60604	0.000121024	-1.41604	0.00567009
rna-XM_026033014.2	U-box domain-containing protein 24-like%2C transcript variant X1	286.178	-1.60707	4.43255e-10	-3.19424	4.65022e-28
rna-XM_004235657.5	coatomer subunit beta'-2	3559.25	-5.46618	1.33496e-222	-6.17498	1.15503e-181
rna-XM_004248343.5	inositol oxygenase 1	146.803	4.1934	1.1333e-07	2.02794	0.00140684
rna-XM_004241669.5	probable 2-oxoglutarate-dependent dioxygenase AOP1	172.054	1.73755	4.28681e-14	1.95182	0.00210162
rna-XM_004228287.5	dirigent protein 22-like	66.2203	-1.44161	0.000144851	-1.74776	0.00176943
rna-XM_004242174.5	flotillin-like protein 4	172.823	-2.98092	1.47887e-20	-3.45999	1.79854e-15
rna-XM_004228298.3	peroxidase N	714.891	-1.34668	2.22865e-09	-1.66164	3.86244e-08
rna-XM_004243240.5	phosphoenolpyruvate carboxylase	3172.69	1.15479	1.09943e-08	1.07126	3.45631e-06
rna-XM_019212095.3	uncharacterized protein	88.0454	-2.19445	3.55451e-12	-1.83271	1.73831e-08
rna-XM_004250173.5	auxin-responsive protein SAUR68-like	52.6117	1.72725	1.31026e-05	1.26703	0.000420485
rna-XM_004230159.5	probable linoleate 9S-lipoxygenase 5	620.671	-1.22705	2.9971e-09	-2.20335	1.15008e-30
rna-XM_004238607.5	uncharacterized protein	40.1814	3.22113	1.19379e-08	3.09965	7.92171e-05
rna-XM_004247691.5	probable protein kinase At2g41970	838.489	-3.91925	2.37813e-91	-4.6923	8.67024e-52
rna-XM_069290514.1	uncharacterized protein%2C transcript variant X4	108.034	1.14127	0.000218041	1.45798	1.92742e-08
rna-XM_010317424.3	NDR1/HIN1-like protein	2534.78	-3.31839	5.2226e-83	-3.755	1.23314e-83
rna-XM_004244680.5	MYB-like transcription factor 4	696.102	1.31035	3.47918e-11	1.24659	3.5094e-06
rna-XM_004232388.5	desiccation-related protein clone PCC6-19	6079.32	-1.77845	1.00892e-06	-1.01511	0.00841808
rna-XM_004236004.5	uncharacterized protein%2C transcript variant X1	575.371	-1.59314	2.73927e-13	-2.66792	9.61593e-17
-	-	359.043	-2.69194	4.13671e-30	-2.70309	1.566e-22
rna-XM_004231449.5	cytochrome P450 86B1	156.568	-1.16452	3.70058e-05	1.65052	0.00193495
rna-XM_004232748.5	external alternative NAD(P)H-ubiquinone oxidoreductase B2%2C mitochondrial	1898.8	-2.40354	9.46858e-118	-2.07115	3.38636e-61
rna-XM_019211812.3	putative transferase At1g60990%2C chloroplastic%2C transcript variant X4	1060.23	-1.20231	1.62091e-14	-1.63717	1.51207e-22
rna-NM_001247576.2	anaerobic basic leucine zipper protein	404.008	-1.2866	2.00203e-05	-2.15235	1.49301e-12
rna-XM_010320797.3	protein STRICTOSIDINE SYNTHASE-LIKE 12-like	442.191	3.47567	8.42409e-43	4.10038	1.48343e-45
rna-XM_019212335.3	G-type lectin S-receptor-like serine/threonine-protein kinase At1g11330	167.533	-2.37264	5.74991e-15	-2.42167	4.04943e-16
rna-XM_010324502.4	glutamate receptor 2.5	210.555	-1.7784	7.07052e-11	-2.3917	3.12409e-19
rna-XR_011220261.1	uncharacterized lncRNA	56.8508	1.01098	0.00240121	1.04936	0.00650281
rna-NM_001287766.1	aquaporin TIP1-3-like	169.819	2.08576	2.09456e-18	4.06173	0.00877803
rna-XM_004246488.5	uncharacterized protein	409.849	-1.47367	5.47923e-14	-2.75626	1.84926e-21
rna-XR_740186.4	LOB domain-containing protein 36-like%2C transcript variant X2	117.092	-1.37682	1.66506e-05	-2.40422	9.69489e-11
rna-XM_004229298.5	uncharacterized protein	276.298	-2.34941	1.86843e-22	-3.18198	2.03628e-26
-	-	176.131	-8.93288	4.28675e-12	-10.0792	9.82157e-16
rna-XM_004250904.5	uncharacterized protein	736.371	-2.17541	2.9892e-38	-2.48378	4.38107e-42
rna-XM_004249032.4	uncharacterized protein	519.711	-2.35503	1.82623e-34	-2.18079	3.99209e-15
-	-	244.199	-1.56786	2.81685e-05	-2.82559	1.78567e-11
rna-XM_010322185.4	protein PIN-LIKES 1%2C transcript variant X4	344.073	-1.24623	6.11126e-12	-1.22581	9.93608e-06
rna-XM_004248995.5	aspartate aminotransferase%2C mitochondrial-like	84.1763	-3.34558	4.08055e-09	-3.84728	2.34939e-11
rna-XM_069292811.1	uncharacterized protein	263.237	-3.28519	9.34994e-41	-3.35372	1.33995e-31
rna-XM_004246306.5	L-type lectin-domain containing receptor kinase IV.1	163.881	-3.74617	1.00767e-20	-5.20678	3.80878e-52
rna-XM_004231745.5	uncharacterized protein%2C transcript variant X1	1383.75	-1.04249	6.37463e-14	-1.71956	3.09032e-23
rna-NM_001247519.2	CONSTANS-like protein	1460.76	1.22184	1.63692e-17	1.16049	2.27229e-07
rna-NM_001347482.1	peroxidase 12	7989.87	-3.81502	1.96579e-90	-6.05083	3.45978e-120
rna-XM_004238763.4	casparian strip membrane protein 2	2038.56	1.31902	2.29028e-08	1.89412	1.4435e-14
rna-XM_004249836.5	G-type lectin S-receptor-like serine/threonine-protein kinase LECRK3	502.544	-1.32969	3.7648e-18	-2.09727	5.17941e-17
rna-XM_069292326.1	delta(12)-fatty-acid desaturase FAD2-like	4884.33	-4.85068	3.96876e-100	-6.18771	1.72744e-108
rna-XM_010316965.4	protein gar2-like	159.064	-1.32029	8.31945e-05	-2.19595	5.4621e-15
rna-XM_004230055.5	uncharacterized protein	401.887	-4.77691	1.9175e-68	-5.11344	9.68979e-82
rna-NM_001247236.2	expansin	1191.53	1.29665	2.95162e-27	1.14232	0.000108771
rna-XM_004231772.5	protein NOI4	57.8431	1.47621	7.2884e-05	1.60339	0.000444168
rna-XM_010318849.4	pentatricopeptide repeat-containing protein At1g20230-like%2C transcript variant X1	13352.2	1.06318	5.44499e-08	1.31668	1.17833e-27
rna-XM_004251628.5	IQ domain-containing protein IQM1%2C transcript variant X1	2525.21	-2.98802	1.29417e-89	-3.46169	2.89984e-51
rna-XR_743512.4	uncharacterized lncRNA	82.8665	1.24645	0.0001165	2.41131	9.8592e-12
rna-XM_010314333.4	serine/threonine-protein kinase SAPK2	272.154	1.23945	3.99734e-13	1.2769	7.05152e-08
rna-XM_004236554.5	heat stress transcription factor B-3	4234.31	-3.19469	1.67663e-56	-4.11938	6.40225e-77
rna-XR_011210824.1	G-type lectin S-receptor-like serine/threonine-protein kinase SD2-5	244.689	-2.36115	8.58141e-16	-2.43809	1.32706e-06
rna-XM_004237804.5	laccase-14-like	573.415	-7.14843	3.36392e-26	-9.61278	4.82574e-41
rna-XM_004245208.5	benzaldehyde dehydrogenase%2C mitochondrial-like	53.0618	1.77913	2.74966e-05	2.716	8.87983e-06
gene-LOC101267431	-	523.634	-2.02543	1.33341e-18	-3.44834	4.63142e-73
rna-XM_004228761.5	disease resistance protein Roq1-like	469.095	-1.19888	7.75224e-11	-1.64874	3.6075e-13
rna-XM_004231765.5	glycosyltransferase family 92 protein RCOM_0530710	325.895	-1.83693	2.2577e-17	-2.29121	1.63431e-21
rna-XM_004230185.5	heat shock 70 kDa protein BIP1%2C transcript variant X1	1452.24	-5.60625	8.16449e-117	-3.64024	4.95498e-31
rna-XM_004238729.5	UDP-galactose/UDP-glucose transporter 3%2C transcript variant X1	1580.49	-1.76257	1.73005e-41	-2.95677	2.21576e-50
rna-XM_004246332.5	probable glutathione S-transferase	563.757	-3.79546	2.10928e-47	-1.6921	4.71916e-10
gene-LOC101251941	-	56.7622	1.70704	0.00088481	2.02374	0.00601076
rna-XM_004240007.5	cationic peroxidase 1-like	341.809	-5.17042	2.85938e-33	-6.99041	3.72577e-48
rna-NM_001247249.3	1-aminocyclopropane-1-carboxylate synthase 2	1097.55	-5.56	2.48678e-77	-6.57302	3.29942e-81
rna-XM_004244593.5	mitochondrial pyruvate carrier 1%2C transcript variant X2	420.732	-2.47745	4.07452e-57	-2.57008	3.84341e-61
rna-XM_004249201.5	probable calcium-binding protein CML36	6873.74	-1.66143	7.56116e-28	-2.05187	7.32335e-39
rna-XM_004248195.5	AAA-ATPase At3g50940-like	2417.79	-1.29915	8.87429e-25	-1.94771	1.3465e-67
gene-LOC101246660	-	101.216	-1.47894	4.14206e-06	-1.59446	2.04251e-05
rna-NM_001309871.1	transcription factor TGA2.2	2015.68	-1.19593	6.07995e-22	-1.29598	2.9584e-11
rna-XM_004239815.5	putative F-box protein PP2-B12	700.731	-2.25033	5.63993e-36	-1.48979	1.86672e-14
rna-XM_069299786.1	autophagy-related protein 8a%2C transcript variant X1	202.089	-1.5552	1.86862e-07	-3.20068	8.06233e-24
-	-	100.559	-1.59169	1.60116e-06	-1.46373	2.86555e-05
rna-NM_001329053.1	protein blind-like1	368.819	-1.31465	6.80745e-14	-2.1869	2.73898e-18
rna-XM_069295245.1	protein STICHEL-like 2	119.901	1.03779	0.000127896	1.04773	0.000550476
rna-XM_004232688.5	CRIB domain-containing protein RIC10	123.035	1.48536	1.29001e-10	1.55277	2.18986e-05
rna-XM_069290274.1	phenolic glucoside malonyltransferase 1%2C transcript variant X4	51.4035	3.03629	2.21118e-08	2.8686	8.35383e-05
rna-XM_010321311.1	uncharacterized protein	398.635	-3.27831	3.00534e-54	-3.41664	6.53795e-57
rna-XM_004253467.5	GCN5-related N-acetyltransferase 8	1112.83	-1.23361	4.70745e-10	-2.82203	2.43951e-39
rna-XM_004230355.3	putative germin-like protein 2-1	392.904	-5.16152	2.75457e-32	-6.86293	9.30735e-18
rna-XM_004232810.5	tetraspanin-19	370.274	1.01514	1.52156e-09	1.42862	1.49939e-18
rna-NM_001330783.1	pathogenesis-related protein PR-5	39202.1	-2.07745	9.48402e-07	-4.53373	3.20787e-43
rna-XM_069292743.1	putative inactive disease susceptibility protein LOV1%2C transcript variant X4	354.488	-3.4117	9.1357e-43	-4.16373	1.883e-54
-	-	94.636	1.12735	0.000460673	1.151	0.000169763
rna-XM_004238089.5	uncharacterized acetyltransferase At3g50280	1347.34	-3.51749	2.78623e-108	-4.35451	6.43146e-228
rna-XM_004243201.5	G-type lectin S-receptor-like serine/threonine-protein kinase SD2-5	866.402	-1.52319	2.98127e-13	-1.69289	5.07868e-15
rna-NM_001302906.2	probable aquaporin PIP-type pTOM75	435.502	2.91131	1.57175e-55	3.477	6.42295e-05
rna-XM_010316409.4	glyoxysomal fatty acid beta-oxidation multifunctional protein MFP-a%2C transcript variant X2	14718	-1.27296	1.21452e-11	-1.76308	1.69766e-10
rna-XM_004251650.5	photosystem I chlorophyll a/b-binding protein 6%2C chloroplastic	526.519	1.87483	8.83099e-14	1.77247	1.44815e-07
rna-XM_010318915.4	tubby-like F-box protein 5%2C transcript variant X2	601.138	-1.19163	7.18209e-17	-1.44959	2.79264e-11
rna-XR_741888.4	uncharacterized lncRNA	81.3265	1.83913	6.23407e-11	1.9741	1.93374e-09
rna-XM_004241955.5	serine/threonine-protein kinase ZRK1	572.343	-1.50896	3.11971e-20	-1.37998	6.69679e-15
-	-	102.986	1.39435	0.000223804	2.28355	7.89132e-07
rna-XM_004231050.5	probable serine/threonine-protein kinase PIX13	669.61	-1.8042	3.19668e-26	-1.8229	3.46631e-16
rna-NM_001247320.2	xyloglucan-specific fungal endoglucanase inhibitor protein precursor	18070	-2.65131	1.18251e-39	-2.95783	4.44989e-36
rna-XM_004240855.5	protein LURP-one-related 14-like	962.509	-1.1483	1.44333e-12	-1.65367	4.55048e-20
rna-NM_001310216.1	protein NRT1/ PTR FAMILY 6.4	1172.76	1.16074	1.06963e-07	1.01433	2.91662e-07
rna-XM_004229747.5	auxin-induced protein 10A5	285.14	-2.27157	2.70735e-12	-3.58022	1.89912e-33
rna-XM_004229978.5	phosphatidylinositol 4-phosphate 5-kinase 6-like	78.8146	1.74555	5.99728e-09	1.4742	0.00674259
rna-XM_004236530.5	uncharacterized protein%2C transcript variant X1	94.4155	-1.24324	0.000114548	-1.32867	8.57525e-05
rna-XM_004240694.4	ethylene-responsive transcription factor ERF025-like	377.355	1.39745	2.1198e-12	4.63893	3.76751e-30
rna-XM_004244997.5	copper-transporting ATPase PAA2%2C chloroplastic	4684.29	-1.1067	4.98729e-23	-1.93644	1.2485e-32
rna-XM_004251459.4	antimicrobial ginkbilobin-2-like protein	2897.48	-4.21237	2.0008e-97	-5.35888	4.43886e-164
rna-XM_010322300.4	MLP-like protein 423	1324.58	-1.96474	6.15742e-39	-1.15962	8.73159e-06
rna-XM_004230789.5	uncharacterized protein	116.836	-1.07135	0.000199971	-1.1228	1.64317e-05
rna-NM_001247041.2	peroxidase	6206.58	-2.63546	3.45592e-83	-4.00572	2.79475e-37
rna-XM_004249252.5	uncharacterized protein	124.889	-3.71485	9.17067e-17	-5.01717	4.10992e-42
rna-XM_010321972.4	G-type lectin S-receptor-like serine/threonine-protein kinase At4g27290	1778.62	-2.1875	1.2589e-97	-2.70601	6.21489e-22
rna-XM_004250136.5	probable glycosyltransferase At5g11130	772.131	-2.28066	1.36153e-36	-3.03088	3.77171e-53
rna-XM_004230717.3	wax ester synthase/diacylglycerol acyltransferase 11	2168.94	-3.76686	2.91212e-231	-4.25258	1.83233e-137
-	-	179.604	1.06218	2.77756e-06	2.05167	7.07671e-15
rna-NM_001309363.1	2-methylene-furan-3-one reductase	4752.96	1.09721	9.37442e-09	1.79545	4.08573e-14
rna-XM_004228463.5	premnaspirodiene oxygenase-like	1614.07	-3.91361	8.0569e-56	-3.85612	7.03372e-37
rna-XM_004245011.5	nuclear transcription factor Y subunit A-8%2C transcript variant X1	1735.18	-1.33491	4.03553e-14	-1.1753	1.87025e-09
rna-XM_004240835.5	peroxidase P7	459.732	-2.18109	7.64241e-25	-2.53342	2.98886e-14
rna-XM_004247709.5	protein NRT1/ PTR FAMILY 5.2	431.846	-2.33701	3.53859e-26	-3.00201	3.85891e-41
rna-XM_004234901.5	uncharacterized protein	681.236	-3.72526	2.52146e-66	-4.58789	4.26573e-98
rna-XM_004240031.5	cyclic nucleotide-gated ion channel 1%2C transcript variant X2	268.738	-3.01108	9.89854e-15	-5.51738	2.37186e-50
rna-XM_004251049.5	E3 ubiquitin-protein ligase PUB23	1684.65	-3.40984	6.70601e-68	-3.06524	7.91524e-42
rna-XR_011221467.1	uncharacterized protein	1311.67	-8.82143	3.27983e-69	-9.4459	3.10719e-73
rna-XM_019215016.3	ribonuclease S-1-like	1270.32	-1.5116	2.67422e-17	-2.05699	3.43233e-48
rna-XM_004228817.5	peroxidase 57-like	79.0839	2.28332	1.37458e-10	5.76877	8.17597e-21
rna-XM_004247094.5	mediator of RNA polymerase II transcription subunit 33A-like	567.259	-1.64646	6.88036e-25	-1.9898	2.87108e-16
rna-XM_004252336.5	delta(12)-fatty-acid desaturase	984.608	-8.22436	4.1101e-44	-10.0549	1.03273e-63
rna-XM_004230589.5	calmodulin	408.334	-3.08976	1.87967e-40	-3.35684	5.2797e-53
rna-NM_001329207.1	uncharacterized protein%2C transcript variant 1	251.361	-2.17727	1.69626e-19	-1.26958	1.92829e-05
rna-XM_004249938.5	serine/threonine-protein kinase D6PKL2-like	56.6515	1.43537	1.37382e-05	2.04057	0.00776988
rna-NM_001247103.2	chlorophyll a/b binding protein precursor	859.252	-1.81366	8.21987e-18	-1.8122	1.09705e-11
rna-XM_010325905.4	uncharacterized protein	959.311	-3.13069	2.28379e-43	-4.19044	1.12707e-45
rna-XM_004237658.5	2-oxoisovalerate dehydrogenase subunit alpha 1%2C mitochondrial%2C transcript variant X1	2736.34	-2.22373	1.26193e-80	-3.17461	6.55315e-55
rna-XR_743416.4	uncharacterized lncRNA	296.269	1.01026	0.00269156	2.08579	6.5412e-06
rna-XM_010320605.4	probable inactive poly [ADP-ribose] polymerase SRO5%2C transcript variant X1	2843.75	-1.65953	6.20454e-50	1.18957	7.8831e-07
rna-NM_001247287.1	ammonium transporter	78.3567	2.03716	7.27556e-09	2.4202	2.45097e-07
rna-XM_004249944.5	beta-D-glucosyl crocetin beta-1%2C6-glucosyltransferase	767.019	-3.91472	4.20707e-39	-4.3186	2.48445e-46
rna-XM_004245256.4	beta-1%2C3-galactosyltransferase 7	735.158	-2.77124	8.78174e-54	-2.9829	1.41326e-29
rna-XM_010324381.4	uncharacterized protein	120.77	1.16031	1.36649e-05	1.52844	0.00545646
rna-XM_004251737.5	tetraspanin-8	331.426	-1.47535	2.49904e-11	-2.62771	6.37676e-33
-	-	341.413	-8.28576	2.13985e-26	-8.99712	1.13958e-31
rna-XM_004247685.5	transcription factor MYB4	3979.58	-1.66767	7.24541e-38	-2.51818	7.22335e-175
rna-XM_004228461.5	premnaspirodiene oxygenase-like	292.254	-6.22347	7.51296e-32	-7.6952	1.53507e-53
rna-XM_004243430.5	sesquiterpene synthase 15b	484.826	-7.04236	1.30058e-64	-7.30431	5.63676e-56
rna-XM_004245686.5	auxin-responsive protein SAUR36	105.29	1.18332	9.59914e-05	1.65355	7.12698e-06
rna-XM_004247716.5	protein PROTON GRADIENT REGULATION 5%2C chloroplastic	4544.16	1.24979	1.97113e-11	1.42448	8.40614e-09
rna-XM_004245529.5	phosphoglycerate mutase-like protein AT74	224.789	1.44937	1.79342e-05	1.70775	1.25545e-05
rna-XM_004239978.5	uncharacterized protein%2C transcript variant X1	62.6694	2.18931	1.77702e-08	3.02887	1.34658e-09
rna-XM_004240356.5	internal alternative NAD(P)H-ubiquinone oxidoreductase A1%2C mitochondrial	460.36	1.34012	3.23344e-05	1.89138	3.8108e-10
-	-	353.84	-4.39372	1.17648e-78	-4.62488	3.05566e-85
rna-XM_004231175.5	wax ester synthase/diacylglycerol acyltransferase 11-like	132.248	-2.41328	2.74964e-15	-3.23112	1.08502e-31
rna-XM_004244072.5	OVARIAN TUMOR DOMAIN-containing deubiquitinating enzyme 2	4107.55	-5.80934	0	-4.40899	3.56139e-54
rna-XM_004237443.5	sterol 3-beta-glucosyltransferase UGT80A2%2C transcript variant X1	165.081	1.24886	3.488e-09	1.85294	4.03844e-18
rna-NM_001329982.1	chlorophyll a/b-binding protein	9230.61	1.82032	1.30581e-14	1.89668	9.85099e-15
-	-	249.374	-8.43889	2.06192e-20	-8.82696	4.753e-22
rna-XM_004241808.5	alanine aminotransferase 2	2024.64	-1.69443	1.49795e-37	-1.94926	1.91252e-23
rna-XM_004244747.5	cation/H(+) antiporter 15-like	67.564	-1.40026	0.00655462	-1.45308	0.00553018
rna-XM_010328672.3	bifunctional L-3-cyanoalanine synthase/cysteine synthase 1%2C mitochondrial%2C transcript variant X1	8374.17	-2.59847	4.42685e-91	-3.04341	7.21915e-62
rna-XM_019214977.3	cytochrome b561 domain-containing protein At4g18260	118.401	1.12683	2.74897e-05	1.3084	4.21604e-06
rna-XM_004252247.5	cytochrome P450 736A4	6878.37	-3.42981	3.53829e-171	-3.77938	1.47731e-75
rna-XM_004233094.5	cationic amino acid transporter 1%2C transcript variant X2	417.76	-1.39446	2.0368e-16	-2.30911	3.51704e-53
rna-XM_004230743.5	ethylene response factor D.3	1161.62	1.87492	9.52923e-67	5.30891	5.25867e-09
gene-LOC101267129	-	2241.09	-4.1928	6.15789e-166	-4.42689	1.47506e-140
-	-	99.8861	-3.26787	7.19605e-16	-4.03067	9.90053e-25
rna-XM_004243782.5	uclacyanin 1-like	85.5607	1.01754	0.000301018	2.1649	2.45355e-09
rna-XM_026031086.2	phosphate transporter PHO1-4%2C transcript variant X1	123.034	1.19846	7.68845e-07	1.28561	1.02425e-08
rna-XM_004229183.5	flowering-promoting factor 1-like protein 3	1687.83	-1.16224	2.77935e-12	-2.16544	3.1462e-50
rna-XM_069292328.1	delta(12)-fatty-acid desaturase	1477.23	-5.81018	1.29564e-113	-7.23789	2.47478e-179
rna-XM_004249506.5	uncharacterized protein	1795.77	-1.952	6.08521e-41	-2.7046	4.20267e-36
rna-XM_004251750.5	basic leucine zipper 34-like	771.893	1.334	4.44288e-20	1.32926	3.82128e-07
rna-XM_004231846.4	probable esterase KAI2	75.242	-1.35198	5.80868e-05	-1.54539	1.74974e-06
rna-NM_001309316.1	Suberization-associated anionic peroxidase 2	2933.99	-2.24739	7.61753e-67	-4.22638	2.40685e-83
rna-XM_004231860.4	peroxidase 51	6864.49	-2.21805	6.01853e-61	-2.67142	5.18419e-48
rna-XM_004229330.5	stachyose synthase	42.7822	1.4435	0.000154938	1.49139	0.00106955
rna-NM_001328660.1	wound-induced protein WIN1-like	18770.6	-4.00232	5.33066e-145	-5.33113	3.3894e-128
rna-XM_004246552.5	UDP-glycosyltransferase 73C3-like	677.685	-3.74794	5.35695e-61	-4.68595	1.53871e-112
rna-XM_004233516.5	premnaspirodiene oxygenase-like	1138.12	-8.37477	4.48521e-168	-5.44467	1.12725e-36
rna-XM_026028951.2	uncharacterized protein	171.771	-1.51276	5.35336e-07	-2.85842	3.86678e-22
rna-XM_004232863.5	ethylene-responsive transcription factor 12	129.464	-1.16779	0.000991099	-1.2657	0.00295385
rna-XM_004251105.5	alpha carbonic anhydrase 7	483.662	-4.3416	4.59247e-82	-4.59025	3.9886e-44
rna-XM_004238601.3	polygalacturonase At1g48100-like	1631.21	2.02068	3.46939e-23	2.72619	0.000231773
rna-XM_010329354.4	phragmoplastin DRP1E-like%2C transcript variant X2	191.887	-1.75335	8.7302e-14	-2.33254	7.38223e-19
rna-XM_004237769.5	ethylene-responsive transcription factor ERF84	1718.69	-2.05963	7.28293e-05	-2.92691	8.07386e-20
rna-XM_004252255.5	UDP-glycosyltransferase 73C4-like	3492.87	-2.15801	1.29751e-21	-1.91134	6.18486e-17
rna-XM_004236687.5	glycerol-3-phosphate acyltransferase 5-like	175.609	-1.35769	5.08869e-08	1.96732	0.000107327
rna-XR_003247162.2	uncharacterized lncRNA	45.3066	1.46797	0.000198271	3.74219	2.1589e-13
-	-	325.063	-2.97687	5.57034e-22	-2.01507	7.65033e-08
rna-XM_004237715.5	protein early flowering 2-like	2167.71	-2.49176	4.89496e-63	-2.67625	3.83249e-45
rna-XM_004236556.5	ABC transporter A family member 1%2C transcript variant X1	2140.55	-1.06335	8.65527e-16	-1.74832	3.15095e-29
rna-XM_004244476.5	early nodulin-like protein 15	957.694	1.0826	2.83351e-07	1.74661	9.38401e-06
rna-XM_004244279.5	PRA1 family protein G2	455.972	-1.13525	9.48742e-09	-1.16127	5.9299e-14
rna-NM_001247818.2	gibberellin 2-oxidase	313.698	1.02381	8.37138e-07	1.25094	0.00208111
rna-XM_010325114.4	putative E3 ubiquitin-protein ligase LIN-1%2C transcript variant X3	229.71	-6.46032	6.1177e-21	-8.12672	1.18903e-34
rna-XM_004238051.5	protein SYM1-like	56.1387	1.88819	9.11638e-06	2.71149	1.01399e-06
rna-XM_004235214.5	PLAT domain-containing protein 3	6498.61	-3.79177	4.53736e-20	-6.04412	1.92229e-74
rna-XM_004249021.5	pyruvate decarboxylase 1-like	4617.28	-1.57614	7.98522e-12	-2.04181	1.18414e-08
rna-XM_004245670.5	labd-13Z-ene-9%2C15%2C16-triol synthase%2C chloroplastic	2438.41	-5.08496	0	-5.02306	6.0412e-158
rna-XM_019212756.3	adenylate-forming reductase 06235	475.491	1.04146	5.47555e-10	1.77342	1.53884e-05
rna-XM_004232880.5	probable O-methyltransferase 3	83.6051	-1.97261	1.05504e-08	-2.26397	1.14418e-11
rna-XM_010319305.4	cytokinin hydroxylase	389.616	-5.81693	1.85232e-05	-7.12772	1.61086e-12
rna-XM_069291843.1	ethylene-responsive elongation factor EF-Ts precursor%2C transcript variant X1	1795.21	1.66841	4.15635e-11	2.40863	1.72944e-17
rna-XM_004251886.5	uncharacterized protein	168.91	1.30404	8.26938e-07	1.77974	1.08482e-10
rna-XM_004233303.5	plant cysteine oxidase 2	1783.94	-1.26814	0.00639301	-1.83785	4.0333e-06
rna-XM_069289682.1	acid invertase%2C transcript variant X1	4418.4	-2.08375	1.07551e-70	-3.56212	1.28225e-74
rna-NM_001247432.2	Phosphate transporter 1	2287.87	-1.00653	3.32657e-29	-1.56729	2.2039e-74
rna-NM_001247013.1	ureF protein	275.84	1.54475	5.73913e-11	3.13492	7.90589e-25
rna-XM_004230612.5	receptor-like protein kinase 7	578.713	-5.99495	6.93323e-174	-1.61328	8.0312e-05
rna-XM_004245766.5	uncharacterized protein%2C transcript variant X1	886.901	-3.57781	1.78056e-117	-3.30672	4.59291e-65
rna-XM_026030548.2	meiosis-specific protein ASY1%2C transcript variant X2	97.2347	-2.26388	3.18892e-11	-2.76135	1.13062e-10
rna-XM_004243141.4	peroxisomal (S)-2-hydroxy-acid oxidase GLO1%2C transcript variant X1	9748.28	1.44893	0.000192544	1.77454	5.84735e-20
-	-	190.627	-4.16565	1.03065e-29	-4.20566	9.66329e-31
rna-XM_004245994.5	uncharacterized protein	251.001	-2.91364	1.63692e-17	-2.75422	1.63725e-09
rna-XR_011214924.1	uncharacterized lncRNA	466.512	-5.81859	3.88491e-75	-6.30713	6.78562e-91
rna-NM_001247549.1	xyloglucan endotransglucosylase-hydrolase XTH9-like	1710.52	1.04215	2.09098e-07	1.09893	5.90701e-11
rna-NM_001366032.1	acetyl-CoA C-acetyltranferase 4	2032.2	-1.21743	1.53246e-32	-2.11671	1.12707e-45
rna-XR_011220437.1	uncharacterized lncRNA	139.402	1.93964	1.71937e-10	1.52891	8.85599e-05
rna-XM_004234260.5	serine protease inhibitor 5	2363.87	-1.85245	3.47669e-09	-6.43425	4.02625e-16
rna-XM_004237289.5	protein STRICTOSIDINE SYNTHASE-LIKE 10-like	87.158	-2.19033	3.13499e-06	-2.63754	3.42449e-09
-	-	452.767	1.05459	2.54254e-13	1.43683	0.000314052
rna-NM_001247889.2	ethylene responsive element binding protein	869.609	-3.07333	2.74783e-59	-3.75551	2.11727e-100
rna-NM_001279151.2	auxin-responsive protein IAA19	61.4237	1.55435	5.9743e-06	1.84379	0.000155891
rna-XR_011220342.1	uncharacterized lncRNA	99.0045	-6.96405	0.000122982	-6.34427	0.000379378
gene-LOC101255301	-	1080.89	-2.6002	1.11161e-71	-3.32494	2.11065e-92
rna-XM_004248680.5	protein DETOXIFICATION 29	141.017	-1.38322	2.88546e-07	-1.71524	2.17832e-10
rna-NM_001247500.1	dicyanin	2372.63	-1.40959	2.2935e-18	-1.61765	1.72493e-13
rna-XM_069289611.1	serine/threonine-protein phosphatase 7 long form homolog	104.332	-9.15474	6.59172e-13	-8.48189	7.80717e-11
rna-XM_004250730.5	carboxylesterase 15	129.075	-3.00148	1.5634e-15	-3.51964	4.46526e-24
rna-XM_004247661.5	1-aminocyclopropane-1-carboxylate oxidase homolog 1	171.48	-2.68837	1.40452e-26	-2.50707	1.42723e-10
rna-XM_069293830.1	DNA mismatch repair protein MLH3%2C transcript variant X30	95.0493	1.0331	0.0042091	1.76753	1.66376e-06
rna-XM_004234348.5	tubulin beta-1 chain	20186.8	-1.24445	6.91693e-22	-1.59635	5.20199e-15
rna-XM_004232377.4	uncharacterized protein	2752.01	-2.92994	3.80842e-101	-2.82258	6.50065e-92
rna-NM_001247928.1	formate dehydrogenase	33277.3	-2.19136	8.42597e-09	-2.5103	1.14956e-19
rna-XM_004234025.5	aquaporin NIP1-1	118.64	-1.66989	3.70718e-06	-2.14442	4.14952e-12
rna-NM_001247873.2	WRKY transcription factor 72a	384.562	-3.05985	4.1163e-31	-3.20903	1.38173e-31
-	-	517.305	-5.46216	1.43759e-71	-6.55079	3.93856e-110
rna-XM_004244527.5	non-specific lipid transfer protein GPI-anchored 7	2049.97	-3.67057	6.8791e-161	-4.38106	2.2681e-47
rna-NM_001247929.2	EIN3-binding F-box protein 1	5859.04	-1.06404	1.74148e-13	-2.05161	6.44378e-32
rna-XM_004230284.5	WAT1-related protein At1g09380%2C transcript variant X1	106.241	1.2037	5.13338e-05	2.84507	6.13374e-05
rna-XM_004251443.5	cyclic nucleotide-gated ion channel 4	700.687	1.165	2.29204e-11	1.1918	6.9235e-06
rna-XM_019213677.3	uncharacterized protein	50.5104	2.16435	5.82625e-06	7.44172	2.44973e-10
rna-XM_004242478.5	rho GTPase-activating protein 2-like	221.414	1.12739	2.65693e-05	2.28605	2.93665e-07
rna-XM_004253067.5	psbP domain-containing protein 3%2C chloroplastic	541.303	1.49604	4.95767e-10	1.83741	2.26892e-18
rna-XM_004239728.5	zinc finger protein ZAT11-like	1082.4	-2.84077	8.36663e-126	-2.72492	9.25697e-35
rna-XM_004247452.5	cellulose synthase A catalytic subunit 4 [UDP-forming]%2C transcript variant X1	894.897	-1.91413	2.56887e-32	-2.18722	8.71495e-25
rna-XM_010326875.4	histidine decarboxylase-like	4798.14	-1.25145	4.95039e-33	-1.58125	2.54585e-36
rna-XM_004251570.5	protein SPEAR1-like	348.403	1.12607	3.15972e-11	1.4962	3.15284e-06
rna-XM_004231768.4	protein WVD2-like 7	865.4	1.15182	5.24262e-09	1.64012	2.2694e-05
rna-NM_001348158.1	Myb-like DNA-binding family protein	523.444	-1.94493	1.57729e-15	-2.48842	8.29614e-28
rna-XM_004228673.5	protein PLANT CADMIUM RESISTANCE 2	4033.73	-4.82368	2.27209e-93	-6.95963	3.89926e-126
-	-	258.514	-2.22548	1.29901e-12	-3.24375	4.88909e-26
rna-XM_004245415.5	uncharacterized protein	2176.59	-1.42212	1.20457e-19	-1.01498	1.06764e-06
rna-XM_004237443.5	sterol 3-beta-glucosyltransferase UGT80A2%2C transcript variant X1	65.2868	2.1669	6.73304e-10	3.2374	8.99147e-14
rna-XM_010326800.4	protein JINGUBANG-like	107.167	1.10601	0.000138538	1.15465	0.00231428
rna-XR_011211464.1	uncharacterized protein	462.558	-2.14614	1.02761e-27	-2.95479	2.861e-53
rna-NM_001366759.1	AP2 domain transcription factor LIA	233.278	-1.4221	2.52259e-07	-1.74836	6.37976e-07
rna-XM_004248687.5	ethylene response factor D.4	834.789	1.33233	7.13184e-24	3.97317	4.06161e-21
rna-XR_003245985.2	uncharacterized lncRNA	296.1	1.14694	0.00488005	1.99313	0.000304203
rna-XM_004232320.5	uncharacterized protein	250.395	-2.23509	1.75998e-16	-2.42957	2.15758e-25
rna-XM_019212053.3	heat stress transcription factor A-7a-like	91.2568	-2.35142	3.19496e-09	-2.92248	7.94799e-11
rna-XM_004246333.5	probable glutathione S-transferase	9042.83	-3.11951	5.78238e-107	-2.78826	1.05312e-189
rna-NM_001247413.2	xyloglucan endotransglycosylase LeXET2	640.165	3.42572	2.92392e-34	3.27813	0.0088458
rna-XM_004232833.5	L-type lectin-domain containing receptor kinase VII.1	484.554	-1.89243	4.77229e-42	-1.31926	5.99937e-16
rna-XM_004231466.5	endoglucanase 5	117.52	1.09634	1.01873e-05	3.68415	1.49953e-24
rna-XM_069287755.1	rop guanine nucleotide exchange factor 3%2C transcript variant X2	84.3993	1.32411	4.19736e-06	1.40932	1.88054e-05
rna-XM_004244139.5	chlorophyll a-b binding protein 13%2C chloroplastic-like	2192.76	3.07309	9.86422e-06	3.39215	0.000390869
rna-XM_004250653.5	xyloglucan endotransglucosylase protein 2-like	45.4838	2.28766	0.000121024	2.8335	2.54402e-07
rna-XM_010328978.4	bifunctional 3-dehydroquinate dehydratase/shikimate dehydrogenase%2C chloroplastic	647.756	-1.35581	4.50622e-21	-2.2108	1.81495e-37
-	-	111.435	-1.89661	1.67709e-08	-1.62494	0.00490544
-	-	3174.41	-5.06138	1.18911e-191	-6.83314	3.1846e-178
rna-XM_004247794.5	ABC transporter G family member 47	3207.48	-7.12266	4.75679e-182	-8.29193	2.50605e-151
rna-XM_004234624.5	patatin-like protein 3%2C transcript variant X2	83.4124	1.05345	0.00182559	1.35856	3.63887e-05
rna-XM_004233015.5	epidermis-specific secreted glycoprotein EP1-like	535.795	-3.56231	1.42971e-39	-2.74099	1.8276e-18
rna-XM_010325266.3	protein NRT1/ PTR FAMILY 6.2%2C transcript variant X1	261.3	1.65661	2.65171e-15	2.07251	1.92603e-12
rna-XM_010325481.2	G-type lectin S-receptor-like serine/threonine-protein kinase At4g03230%2C transcript variant X1	137.023	-1.49728	2.20287e-08	-1.98562	1.48592e-14
rna-XR_003245787.2	uncharacterized lncRNA	1299.78	1.34007	1.77757e-10	1.22299	2.29079e-06
rna-XM_010314682.4	GDSL esterase/lipase At1g71691-like	151.61	-4.09632	7.38611e-27	-5.01309	1.54716e-38
rna-XM_004247964.5	geraniol 8-hydroxylase-like	424.524	-1.32556	1.13353e-15	-1.69605	3.02914e-08
rna-XM_004249783.5	UDP-glycosyltransferase 73D1	122.617	-2.11081	4.4121e-09	-3.4178	9.04862e-20
rna-NM_001321416.1	oxygen-evolving enhancer protein 1%2C chloroplastic	9290.09	1.24543	1.31482e-10	2.05095	1.87334e-23
rna-XM_019213089.3	agamous-like MADS-box protein AGL65%2C transcript variant X3	9253.8	1.70359	2.25604e-06	2.35573	8.99997e-05
rna-NM_001309257.1	photosystem II subunit S	10585.5	1.42099	1.96563e-12	1.70327	8.95597e-15
rna-XM_004246337.5	probable glutathione S-transferase	437.31	-5.70908	4.10778e-109	-3.37393	5.70295e-12
-	-	89.0784	2.01596	1.52239e-05	2.22255	2.14773e-06
rna-XM_004251759.5	phospholipase A1-IIdelta	1370.93	1.10857	1.05174e-10	1.2081	3.22485e-10
rna-XM_069293365.1	uncharacterized acetyltransferase At3g50280-like	251.746	-3.99603	2.76465e-64	-3.27969	2.8356e-18
rna-XM_069295206.1	kunitz trypsin inhibitor 5	70.7635	-2.71654	8.65701e-08	-3.07313	2.64749e-07
rna-NM_001365570.1	uncharacterized protein	9697.18	-1.30021	4.66643e-32	-1.45425	2.08074e-39
rna-XM_004244726.5	ankyrin repeat-containing protein At5g02620	1100.36	-1.39104	1.98794e-13	-2.04884	3.92674e-25
rna-XM_004229695.5	U-box domain-containing protein 35	289.626	-1.91249	5.94205e-18	-1.79822	1.08524e-13
rna-XM_004239866.5	ultraviolet-B receptor UVR8%2C transcript variant X1	157.964	1.47628	7.68115e-13	2.90401	8.6978e-33
rna-XM_004236981.5	kirola-like	1051.59	4.13899	6.23797e-232	4.3034	5.72612e-06
rna-XM_069289624.1	uncharacterized protein	267.097	-2.70712	7.16899e-47	-1.20878	6.61766e-06
rna-XM_004249557.5	phosphatidylinositol:ceramide inositolphosphotransferase 1%2C transcript variant X2	364.97	1.39767	2.64477e-13	3.51478	1.78564e-45
rna-XM_004251922.5	desiccation-related protein At2g46140-like	379.049	-1.4125	3.42183e-12	-2.80992	3.35627e-35
rna-XM_026032760.2	ABC transporter C family member 9%2C transcript variant X2	5210.2	-1.51174	1.10322e-52	-2.28006	9.26422e-38
rna-NR_158367.1	uncharacterized lncRNA	1106.37	-1.71902	2.43918e-12	-1.5945	1.40999e-14
rna-XM_004248131.5	glutaredoxin GrxS25	296.798	2.17568	1.80988e-32	2.01274	1.6387e-17
rna-XM_004232020.5	GDSL esterase/lipase At2g23540	265.773	-1.66034	5.83935e-11	1.69477	0.00274242
rna-XM_004238010.5	transcription initiation factor TFIID subunit 14b	134.043	-2.59246	4.96864e-11	-4.04031	1.18546e-11
rna-XM_010327083.4	uncharacterized protein	142.025	1.20374	1.39228e-07	1.12922	0.00118496
rna-XM_004236049.5	calcium sensing receptor%2C chloroplastic	2462.14	1.14514	6.4951e-10	1.42358	1.15466e-14
rna-XM_004240584.5	BTB/POZ domain-containing protein At5g48800-like	2236.86	-1.29551	6.97565e-30	-1.76835	6.55489e-24
rna-XM_010325751.4	putative transcription factor bHLH041%2C transcript variant X1	118.7	-6.98316	6.09781e-14	-7.98595	1.1318e-18
rna-XR_011220826.1	uncharacterized lncRNA	76.4295	-1.49896	0.000692749	-1.60701	0.000543196
rna-XM_004241797.5	protein NRT1/ PTR FAMILY 5.10%2C transcript variant X1	1589.42	-2.37127	3.27686e-108	-2.56855	2.96113e-79
rna-XM_004243667.5	auxin-binding protein ABP19a	11221.7	2.01493	1.44063e-05	2.4819	2.21158e-32
gene-LOC101266150	-	200.6	1.02208	5.14352e-06	1.64977	2.01826e-08
rna-XM_004245337.5	leucine-rich repeat receptor-like kinase protein HAR1	79.9735	-1.03181	0.00341407	-1.58418	9.63112e-07
rna-XM_004248439.4	GDSL esterase/lipase At4g10955-like	74.1246	1.0116	0.00154892	1.24621	0.000661329
-	-	105.243	1.1109	0.00140453	2.07672	0.000168654
rna-XM_004232026.5	wall-associated receptor kinase-like 14	1447.43	-1.31212	3.559e-24	-1.8689	1.03095e-18
rna-XM_010323153.4	chalcone isomerase-like protein 2	2026.69	1.18068	1.54314e-11	1.11355	7.16366e-07
rna-XM_004235589.5	acid phosphatase 1-like	90.9193	1.34104	0.000117818	1.7195	0.00051574
rna-XM_004233787.4	transcription factor bHLH162	137.052	1.07851	3.8926e-08	2.72113	1.08617e-10
rna-XM_004238149.5	ent-kaurene oxidase	476.322	-1.04357	4.76767e-10	-1.26308	1.11651e-12
rna-XR_002027867.3	uncharacterized lncRNA	98.338	-1.32503	1.15884e-05	-1.59506	7.53641e-09
-	-	435.288	-4.65747	2.4755e-163	-2.1545	6.26068e-15
rna-NM_001312890.1	glucan endo-1%2C3-beta-glucosidase B	324.248	-3.544	3.28496e-27	-5.70698	7.71095e-57
rna-XM_010325649.4	VQ motif-containing protein 22	1286.18	-2.73071	7.78234e-67	-3.48627	2.20046e-155
rna-XM_004235676.5	root phototropism protein 3-like	601.923	1.00505	4.46558e-07	1.53175	9.43887e-10
rna-XM_069299504.1	fimbrin-2	924.175	1.18631	6.3489e-17	1.26452	7.89237e-05
rna-XM_004241508.5	uncharacterized protein	459.807	-1.16999	2.49856e-13	-1.26085	4.64898e-15
rna-XM_019213047.3	calmodulin-binding protein 60 A-like%2C transcript variant X1	99.9753	-1.13547	0.00533787	-2.1868	7.70915e-13
rna-NM_001329563.1	protein RARE-COLD-INDUCIBLE 2A-like	1394.94	1.02518	4.67926e-07	1.9164	2.05589e-15
rna-XM_004242513.5	nod factor hydrolase protein 1	1191.31	-2.45717	1.54042e-86	-2.57399	1.20333e-83
rna-XM_004238792.3	U1 small nuclear ribonucleoprotein C	3537.17	-1.1226	3.62485e-11	-1.7819	2.264e-21
rna-XM_026031909.2	probable LRR receptor-like serine/threonine-protein kinase At3g47570	95.4594	-1.91847	6.76601e-09	-2.31849	1.15004e-13
rna-XM_004229384.5	probable aspartic proteinase GIP2	774.435	-1.22979	0.000181724	-3.13843	2.2996e-35
rna-XM_004241566.5	rhamnogalacturonan I rhamnosyltransferase 1	449.789	1.03273	9.28077e-12	1.15332	6.0842e-05
-	-	488.791	-4.48291	1.16515e-105	-3.07376	3.54932e-20
rna-XM_004238994.5	putative methylesterase 11%2C chloroplastic	367.44	-1.90909	2.93198e-20	-2.40321	4.85751e-39
rna-XM_004248328.4	photosynthetic NDH subunit of lumenal location 3%2C chloroplastic	1276.44	1.05257	1.23466e-06	1.40365	8.97855e-07
rna-NM_001246981.1	beta-D-xylosidase 1	73.2809	1.14202	0.00187075	1.39194	0.00127167
rna-XM_010321113.3	LEAF RUST 10 DISEASE-RESISTANCE proteinUS RECEPTOR-LIKE PROTEIN KINASE-like 1.1	163.346	-1.77823	2.07392e-10	-2.27936	1.14435e-15
rna-XM_004246328.5	universal stress protein PHOS32-like	3664.51	-1.44762	1.80389e-34	-2.46882	4.25824e-39
rna-XM_069291324.1	probable magnesium transporter NIPA6	1162.99	-2.38553	2.40798e-83	-1.76573	3.7249e-11
rna-XM_004244085.5	fatty acid desaturase 4%2C chloroplastic	209.671	1.69578	3.29631e-21	1.87819	2.36556e-15
rna-XM_004233107.5	UDP-glycosyltransferase 91C1-like	1232.98	-1.25721	1.58276e-20	-1.24567	9.26903e-15
rna-XM_004235113.5	peroxisomal membrane protein 11B	341.482	1.73364	1.13868e-09	2.23722	6.8675e-13
rna-NM_001365397.1	NAC domain-containing protein 2	866.169	-1.42889	6.03566e-12	-2.36393	1.15502e-27
rna-NM_001247808.2	putative brassinosteroid hydroxylase	571.044	1.13204	1.58192e-18	1.19447	0.000718666
rna-XM_004252577.5	RING-H2 finger protein ATL3-like	208.379	-2.26884	5.33038e-11	-2.2294	8.53036e-08
rna-XM_004252843.5	uncharacterized protein	436.743	-5.20383	2.07712e-62	-6.21331	3.69982e-75
rna-XM_004233024.5	uncharacterized protein	159.87	-4.61166	2.56957e-23	-5.04192	1.15609e-23
rna-NM_001247407.2	gamma-aminobutyrate transaminase subunit precursor isozyme 1	3156.44	-1.60954	6.09859e-16	-2.17454	1.25305e-15
rna-XM_004252295.5	pollen-specific kinase partner protein-like protein	1370.34	1.81231	0.00118566	2.49299	2.5387e-19
rna-XM_069296466.1	uncharacterized protein%2C transcript variant X2	87.1711	-1.04469	0.00100137	-1.51718	6.98954e-08
rna-XM_004243962.5	uncharacterized protein	894.013	1.02041	0.000110865	1.79405	9.67692e-06
rna-NM_001247695.3	2-oxoglutarate-dependent dioxygenase	3309.09	-2.69591	3.57529e-45	-1.36574	7.213e-09
rna-XM_004232708.5	protein DESIGUAL 2-like	79.3738	1.28837	1.11278e-05	1.97874	1.54959e-08
rna-XM_004237567.5	cytochrome P450 71AU50-like	1337.57	-1.02408	1.54421e-06	-1.68262	1.08976e-09
rna-XM_004244019.5	nuclear transcription factor Y subunit B-3	1368.09	1.15798	3.29012e-14	1.85554	1.31593e-16
rna-XM_004235444.5	kunitz trypsin inhibitor 5-like	5146.34	-6.6596	2.25265e-237	-7.08781	3.19176e-151
rna-XM_004235535.5	casein kinase 1-like protein 2%2C transcript variant X1	1031.53	-2.03471	2.44265e-45	-2.09365	7.21437e-22
rna-XM_069287624.1	polygalacturonase%2C transcript variant X2	708.258	-1.78682	6.28576e-40	-1.86767	1.31543e-38
rna-XM_019211568.2	uncharacterized protein%2C transcript variant X1	1905.04	-1.19198	2.1937e-16	-1.1909	1.2982e-05
rna-NM_001279052.2	beta-carotene hydroxylase	703.569	1.21176	1.80767e-12	3.23105	1.36852e-31
rna-XM_004233590.5	peroxidase 10	654.625	-1.03918	0.00639615	-1.93469	6.3837e-05
rna-XM_004250468.5	ATP-dependent RNA helicase DEAH11%2C chloroplastic-like	146.19	-1.02787	0.000283093	-1.83446	1.10415e-15
rna-XM_004238143.5	protein NRT1/ PTR FAMILY 4.5	129.04	1.62757	2.18866e-12	1.87277	0.00678719
rna-XM_004232408.5	LRR receptor-like serine/threonine-protein kinase FLS2	217.13	-1.16045	8.73859e-07	-1.44886	6.90003e-13
rna-NM_001323315.1	WRKY transcription factor 75	2844.17	-3.41645	1.64776e-119	-4.33543	1.87919e-73
rna-NM_001247317.2	proteinase inhibitor II	8929.8	-3.67054	2.10109e-09	-7.29865	1.38369e-148
rna-XM_004235017.5	linamarin synthase 1-like	372.323	-2.06479	3.77477e-14	-2.22687	7.40411e-10
rna-XM_019214276.3	uncharacterized protein	47.0021	1.65346	0.000228334	2.26499	3.58641e-08
gene-LOC101250508	-	318.311	-2.90754	1.46449e-37	-3.80888	1.63732e-45
rna-NM_001247180.3	photosystem II 23 kDa protein	24591.8	1.02149	1.37493e-08	1.42511	1.28453e-13
rna-XM_004249355.5	syntaxin-121	1269.96	-1.03881	4.74172e-18	-1.55946	2.83245e-36
rna-NM_001329962.1	KDEL-tailed cysteine endopeptidase CysEP	2524.13	-2.00134	7.86056e-48	-2.32492	5.27506e-37
rna-NM_001247429.2	PR1 protein	30726.5	-2.63067	7.41599e-42	-4.76454	9.48509e-87
rna-XM_010326716.4	oxoglutarate-dependent flavonoid 7-O-demethylase 1-like	293.043	-3.97319	2.87618e-50	-4.84216	4.2878e-61
rna-XM_004244573.4	uncharacterized protein	235.524	-4.01682	6.03239e-53	-3.97413	1.64021e-36
rna-XM_010327982.4	RPM1-interacting protein 4%2C transcript variant X1	391.245	-1.29246	9.79445e-08	-1.54293	6.80593e-06
rna-XM_004249566.5	heavy metal-associated isoprenylated plant protein 3	7701.48	-1.24025	8.97261e-18	-1.46765	2.31286e-34
rna-XM_004241711.5	phosphomevalonate kinase 1	1620.23	-2.61713	3.54917e-95	-3.38817	2.66162e-41
rna-XM_004236066.5	UDP-glycosyltransferase 90A1-like	1741.88	-1.44667	0.00439012	-2.72723	4.73391e-16
rna-XM_004246260.5	WRKY transcription factor 33B	2350.79	-2.32363	5.13685e-44	-2.35937	6.11594e-35
rna-XM_004233455.5	uncharacterized protein	893.506	1.90742	2.08516e-13	1.84082	2.06151e-05
rna-XM_004250025.5	phosphoglycolate phosphatase 1A%2C chloroplastic	2781.65	1.19295	9.11392e-09	1.4532	3.82208e-09
rna-XM_004236718.4	caffeoylshikimate esterase	6325.84	-2.20306	1.7914e-92	-2.75266	2.11006e-118
rna-XM_004245716.5	probable aspartyl protease At4g16563	4200.26	-1.07228	9.40571e-09	-1.11386	5.83304e-08
rna-NM_001399106.1	ABA-induced MYB transcription factor	67.2904	1.25358	0.00382652	3.74453	3.4225e-11
rna-XM_004251803.5	stem-specific protein TSJT1	31510.6	1.40065	8.87386e-15	2.33299	6.58011e-14
rna-NM_001329913.1	1-aminocyclopropane-1-carboxylate oxidase	3241.18	-1.01899	2.34964e-20	-1.30054	7.12338e-29
rna-XM_004240413.5	protein SULFUR DEFICIENCY-INDUCED 1	259.401	-5.05145	3.38887e-65	-4.97877	7.77276e-37
rna-NM_001247195.2	pantothenate kinase-like protein	1707.63	-1.43552	1.00591e-36	-1.4919	1.40447e-15
rna-XM_004241516.5	NADPH-dependent aldehyde reductase-like protein%2C chloroplastic	771.645	-1.72948	4.92201e-26	-2.31672	2.58325e-29
rna-XM_004240797.5	two-component response regulator ARR17-like%2C transcript variant X1	166.378	1.4561	1.56187e-06	1.2448	2.34785e-06
rna-XM_004247395.5	potassium transporter 5-like	161.745	2.47567	1.18312e-18	2.11853	2.83861e-05
rna-XM_010327479.4	protein LURP-one-related 10-like%2C transcript variant X1	122.559	-4.03184	1.53816e-15	-4.46009	3.01304e-18
rna-NM_001247337.2	mitogen-activated protein kinase 5	1384.06	-1.08496	3.66531e-16	-1.35865	1.22626e-14
rna-XM_026028276.2	putative WEB family protein At1g65010%2C chloroplastic%2C transcript variant X1	521.085	-2.71931	7.48789e-31	-2.74448	6.48528e-22
rna-XM_004253073.5	uncharacterized protein	234.455	-2.90317	6.51379e-20	-4.46592	1.01074e-78
rna-NM_001309287.1	osmotin-like protein OSML13	9259.67	-2.84212	8.89788e-66	-5.03576	2.31189e-103
rna-XM_004236754.5	protein DETOXIFICATION 16%2C transcript variant X1	141.58	-1.64993	6.21781e-06	-2.69417	3.0057e-19
rna-XM_004232741.5	transcription factor MYB102	159.728	1.03106	0.000878747	2.13405	2.1455e-08
-	-	207.433	-2.04857	5.43472e-15	-2.82193	1.45451e-10
rna-XM_004247938.5	U11/U12 small nuclear ribonucleoprotein 35 kDa protein%2C transcript variant X1	519.513	-1.60352	1.14795e-19	-2.06474	3.28102e-22
rna-XM_004232708.5	protein DESIGUAL 2-like	9648.82	1.31106	9.67547e-09	1.76839	3.65527e-28
rna-XM_004228658.5	short chain aldehyde dehydrogenase 1-like	4150.6	-5.75562	0	-5.93649	6.79085e-190
rna-XM_019213720.3	ETHYLENE INSENSITIVE 3-like 3 protein%2C transcript variant X2	243.962	-1.91565	1.8212e-22	-1.78415	3.02125e-20
-	-	146.152	-1.83467	3.30995e-09	-1.67979	3.72411e-07
rna-XM_004241916.5	mitochondrial carnitine/acylcarnitine carrier-like protein	1931.63	-1.23696	1.82022e-16	-2.07986	4.42811e-14
-	-	93.3556	-1.90637	0.0014804	-2.61241	5.78009e-06
rna-NM_001329601.1	subtilisin-like protease	18322.6	-1.48108	7.86169e-39	-2.43622	2.47072e-97
rna-NM_001365676.1	plastidal glycolate/glycerate translocator 1-like	1351.63	1.39795	7.01808e-09	1.72034	3.69165e-10
rna-XM_004240499.5	protein SENESCENCE-ASSOCIATED GENE 21%2C mitochondrial	8545.6	-1.24318	8.87939e-13	-1.71788	8.56628e-14
-	-	513.978	-5.96931	1.54415e-72	-5.70408	5.50554e-47
rna-XM_019215778.2	germin-like protein subfamily 1 member 7	2065.81	-1.23007	7.72697e-25	-1.83749	2.98748e-27
rna-XM_004239077.5	protein DETOXIFICATION 29-like	457.443	-1.38411	5.78976e-21	-1.78975	3.14549e-38
rna-XM_010328259.4	uncharacterized protein	335.651	1.48715	3.12468e-07	2.07653	2.94822e-07
rna-XR_011211850.1	uncharacterized protein%2C transcript variant X11	521.448	-1.54571	2.66264e-23	-2.30361	5.31481e-57
rna-XM_004252783.5	mitogen-activated protein kinase kinase kinase 5-like	399.296	-2.13895	6.68733e-27	-3.2947	2.17675e-55
rna-NM_001320631.1	glutamate receptor 1.2	655.86	-6.90285	4.95374e-74	-7.49772	2.34484e-70
rna-XM_010325332.4	small ribosomal subunit protein mS33-like%2C transcript variant X1	206.277	-4.72425	7.16439e-32	-5.08812	6.47291e-42
rna-XM_004237671.5	uncharacterized protein	1261.66	-1.54272	3.65661e-28	-1.82794	4.47449e-20
rna-XM_004233819.5	LRR receptor-like serine/threonine-protein kinase FLS2	322.798	-2.73496	1.42503e-22	-3.29114	1.05425e-22
rna-XM_004245085.5	long chain base biosynthesis protein 1-like	655.032	-2.36739	4.7268e-43	-3.44088	7.65679e-58
rna-XM_004244842.5	probable linoleate 9S-lipoxygenase 5	16558.1	-4.44192	2.53304e-36	-6.35043	5.10495e-106
rna-XM_010326319.4	dehydration-responsive element-binding protein 1E-like	1472.95	1.55362	1.3525e-28	5.39749	2.67696e-16
rna-XM_004235757.4	zinc finger protein CONSTANS-LIKE 16	492.722	2.06769	6.18533e-11	2.12608	7.50191e-06
rna-XM_010321787.4	G-box-binding factor 4%2C transcript variant X1	637.428	-1.15389	3.21258e-14	-1.14468	2.09511e-09
gene-LOC101263321	-	125.797	-1.92677	1.67744e-08	-1.69235	0.000303589
rna-XM_010319878.4	ABC transporter B family member 6%2C transcript variant X1	230.351	1.32487	1.32047e-09	2.40743	6.67742e-07
-	-	587.68	1.1105	2.79087e-13	2.20009	3.20314e-09
rna-XM_004231200.2	agamous-like MADS-box protein AGL23	174.041	1.01285	3.22279e-06	3.21957	4.57799e-24
-	-	73.7864	-1.12123	0.00455785	-1.84589	1.90007e-09
rna-XM_004237793.4	probable WRKY transcription factor 51	363.624	-2.27143	4.79547e-13	-4.31503	1.04582e-78
rna-XM_004238863.5	glycosyltransferase BC10	1036.07	-4.10314	2.37208e-145	-4.25561	1.9251e-107
rna-XM_004243182.5	probable xyloglucan endotransglucosylase/hydrolase protein 16	441.225	1.28301	3.38046e-13	1.7596	1.73416e-23
rna-XM_004247353.4	probable pectinesterase/pectinesterase inhibitor 7	254.623	-2.04505	2.97931e-13	-2.41633	3.4365e-18
rna-XM_004240424.5	uncharacterized protein	144.199	-2.02617	1.40543e-12	-2.36468	1.48021e-10
rna-XM_004245165.5	EG45-like domain containing protein	459.847	-1.81148	3.06861e-20	-2.11784	3.47639e-19
rna-XM_004235220.5	protein RESPONSE TO LOW SULFUR 2-like	2338.47	-2.19022	4.17593e-24	-1.39281	3.36153e-08
-	-	671.659	1.65273	3.27939e-23	2.39303	9.96107e-17
rna-XM_004248910.5	uncharacterized protein	142.119	-3.40186	2.96034e-31	-3.0915	1.35631e-19
rna-XM_010327916.4	uncharacterized protein	752.336	-1.33025	4.58623e-23	-1.71781	1.75578e-11
rna-XM_069294531.1	chloroplastic group IIA intron splicing facilitator CRS1%2C chloroplastic%2C transcript variant X1	103.569	-1.77033	4.34323e-07	-2.41852	5.54187e-13
rna-XM_004251073.5	uncharacterized protein	164.693	1.00174	0.000697415	2.01062	2.32942e-05
rna-XM_004231435.5	probable pectinesterase/pectinesterase inhibitor 46	163.752	1.97197	1.2305e-08	6.12121	2.12876e-07
rna-XM_004239889.5	BAHD acyltransferase DCR-like	207.698	-2.62363	6.0523e-09	-4.13637	9.67847e-23
rna-XM_004237507.4	calreticulin-3-like	348.741	-1.62909	1.19452e-10	-2.23568	2.07598e-20
rna-NM_001247900.2	ascorbate oxidase	2776.54	-1.03151	3.33496e-09	-1.12062	2.89325e-05
rna-XM_026028463.2	calmodulin-binding transcription factor SR3L%2C transcript variant X2	702.775	-1.5211	5.83524e-20	-1.84279	4.65022e-28
rna-XM_004247003.5	asparagine--tRNA ligase%2C cytoplasmic 2	199.325	-4.11435	3.16089e-25	-5.31055	1.46878e-63
rna-XM_004250078.5	protein MIZU-KUSSEI 1	108.032	1.53883	1.54294e-07	1.10505	0.00147004
rna-XM_004235603.5	protein transport protein SEC13 homolog B%2C transcript variant X1	601.879	-1.65586	1.1606e-22	-2.95221	2.41484e-27
rna-XM_069291488.1	TMV resistance protein N-like%2C transcript variant X5	1602.23	-1.6874	2.60111e-10	-1.40244	0.000424656
gene-LOC138338210	-	475.48	-2.0724	7.70885e-47	-1.94851	3.96116e-37
rna-XM_010315752.4	G-type lectin S-receptor-like serine/threonine-protein kinase CES101	519.684	-1.6724	8.1133e-10	-2.22217	4.87361e-13
rna-XM_019213010.3	proteinase inhibitor type-2-like	400.351	-4.50763	1.66395e-34	-6.70564	3.40278e-81
rna-XM_004233650.4	xyloglucan O-acetyltransferase 3	156.924	-1.37682	3.17002e-08	-1.27803	0.000268839
rna-NM_001329049.1	protein methyltransferase PrmA-like	140.32	1.38075	1.43476e-06	1.43354	2.09423e-07
rna-XM_069290738.1	lignin-forming anionic peroxidase-like	154.832	-2.69099	1.38867e-09	-3.53455	4.88353e-11
rna-XM_019213836.3	BTB/POZ domain-containing protein At3g56230-like	379.046	-2.97485	4.26599e-57	-1.98032	2.27792e-14
rna-XR_740886.4	uncharacterized lncRNA	188.509	1.67607	3.99488e-08	1.41228	0.00888422
rna-XM_069287956.1	expansin-like B1	355.414	-8.9884	9.18966e-23	-9.29948	3.48859e-20
rna-NM_001328632.2	scopoletin glucosyltransferase	23877.8	-1.99157	1.1397e-36	-1.63324	1.516e-42
rna-XM_004246625.4	peroxidase 21%2C transcript variant X1	3635.89	-1.18729	1.63668e-14	-1.91259	6.62558e-46
rna-XM_004251953.5	uncharacterized protein	520.867	1.78318	1.6689e-11	2.49334	9.65282e-15
rna-XR_740282.4	uncharacterized lncRNA	97.1642	1.22304	1.59423e-05	2.02399	1.77547e-14
rna-NM_001319954.1	lipid-transfer protein 7k-LTP	333.579	-4.57111	4.69904e-05	-2.81729	4.2821e-06
rna-XM_004235732.5	LEAF RUST 10 DISEASE-RESISTANCE proteinUS RECEPTOR-LIKE PROTEIN KINASE-like 1.2%2C transcript variant X1	723.869	-2.10648	4.63153e-45	-2.62534	4.57799e-24
rna-NM_001321094.1	alpha-humulene_(-)-(E)-beta-caryophyllene synthase	16778	-8.19167	1.28139e-112	-9.21373	3.36823e-181
rna-XM_004239260.5	uncharacterized protein	344.243	1.36135	6.36931e-10	1.64615	6.57153e-10
rna-NM_001320369.1	GDSL esterase/lipase	1278.22	1.21564	6.17642e-10	1.43966	0.000148535
rna-XM_010318341.4	putative cyclin-D6-1%2C transcript variant X1	66.5652	1.25395	0.00195699	1.6996	0.000195353
-	-	125.405	1.90164	4.41364e-07	1.41032	0.000191089
rna-XM_004231808.5	caffeoyl-CoA O-methyltransferase-like	7145.67	-2.55699	1.34383e-63	-3.3272	4.59229e-46
rna-XM_069297266.1	pentatricopeptide repeat-containing protein At3g21470%2C transcript variant X2	351.013	1.07072	2.453e-06	1.46626	5.13082e-09
rna-XM_004232905.5	uncharacterized protein	132.891	-1.15303	0.00166197	-2.06438	4.32993e-07
rna-XR_011210558.1	G-type lectin S-receptor-like serine/threonine-protein kinase At4g03230	608.523	-1.25046	1.86954e-18	-1.91337	1.17337e-31
rna-XM_069298155.1	cationic peroxidase 1-like	370.941	-5.22433	3.93455e-29	-7.42453	1.16358e-81
rna-XM_004249206.5	xylan glycosyltransferase MUCI21	939.856	-2.62181	5.11889e-81	-2.40501	3.20941e-16
rna-XM_004235921.4	probable LRR receptor-like serine/threonine-protein kinase At1g74360	881.456	-2.38719	1.47981e-28	-2.18669	1.54079e-12
rna-XM_004232263.5	phosphoenolpyruvate/phosphate translocator 2%2C chloroplastic	221.703	1.52291	1.83479e-07	3.57981	7.4269e-20
rna-NM_001279274.2	matrix metalloproteinases protein 3	2181.09	-2.06798	1.63716e-30	-2.36426	6.2342e-22
rna-XM_004230044.5	wound-induced protein WIN1	206.549	-4.14523	9.59005e-43	-4.51879	2.522e-51
rna-NM_001320919.1	lectin-domain containing receptor kinase VI.3-like	770.574	-1.09245	8.08547e-11	-1.08938	1.83959e-05
rna-XM_069296468.1	uncharacterized protein%2C transcript variant X1	488.997	-1.60548	1.57591e-11	-1.62472	0.000202363
rna-XM_010324324.4	protein TIFY 6B-like	300.416	-1.55695	2.08888e-08	-1.23852	0.0022508
rna-NM_001329385.1	non-specific lipid-transfer protein 2-like	2916.65	-1.87217	6.22979e-25	-1.69913	6.50387e-09
rna-XM_069292645.1	probable carboxylesterase 120	539.93	-5.61932	2.82029e-90	-6.0953	6.04165e-70
rna-XM_004246666.5	3-methyl-2-oxobutanoate hydroxymethyltransferase 1%2C mitochondrial-like	1379.62	-1.98401	4.89765e-71	-2.75006	1.03955e-69
rna-NM_001320856.1	polygalacturonase 7	98.4501	5.20569	3.13405e-40	7.06273	7.15496e-27
rna-XM_004243945.4	NAC domain-containing protein 21/22%2C transcript variant X1	67.5068	2.30795	7.40207e-10	1.5709	9.55563e-06
rna-XR_011215024.1	uncharacterized protein At2g34460%2C chloroplastic%2C transcript variant X3	245.285	1.08718	1.3702e-08	1.38928	2.62411e-05
rna-XM_010328633.4	transcription factor bHLH128%2C transcript variant X1	1011.56	-1.24198	3.60948e-12	-2.67014	7.65206e-29
rna-XM_004228850.5	cysteine-rich receptor-like protein kinase 2%2C transcript variant X1	97.0553	-1.10927	0.00310003	-2.13818	1.1888e-15
rna-XM_004241982.5	chlorophyllide a oxygenase%2C chloroplastic	750.486	1.06262	1.09281e-07	1.33655	4.36881e-08
rna-XM_004235023.4	G-type lectin S-receptor-like serine/threonine-protein kinase LECRK2	153.633	-1.73317	2.21275e-09	-2.31661	2.5635e-11
rna-NM_001247632.2	auxin-regulated dual specificity cytosolic kinase	2375	-1.35058	5.36626e-34	-1.44528	2.48856e-14
rna-XM_004238697.5	glutathione S-transferase U17	209.756	1.32662	1.92675e-10	1.78656	0.00641871
rna-XM_004237715.5	agamous-like MADS-box protein AGL62	136.051	-1.15447	0.000646733	-1.53167	1.63483e-09
rna-XM_010318975.2	ethylene response factor J.1	151.638	2.79338	5.59985e-30	3.88354	0.00122293
rna-XM_004230340.5	glutathione S-transferase zeta class%2C transcript variant X1	5189.76	-1.14037	2.95162e-27	-1.28132	3.66e-13
rna-XM_010325606.4	acetyl-CoA C-acetyltranferase 3%2C transcript variant X2	7401.74	-3.03505	7.30561e-211	-4.03611	3.29212e-86
rna-NM_001247924.2	isopentenyl diphosphate isomerase 2	2103.55	-1.24911	2.79909e-27	-1.47001	3.64307e-40
rna-XM_069298253.1	ABC transporter G family member 12	2956.14	-2.45634	2.60603e-56	-3.93256	1.61872e-43
rna-XM_004230922.5	uncharacterized protein	847.824	-1.3826	8.31722e-17	-1.97482	4.02985e-36
rna-NM_001247382.2	uncharacterized protein	2172.08	1.02459	3.94642e-08	1.00913	2.82285e-14
rna-XM_004234144.4	DUF21 domain-containing protein At5g52790%2C transcript variant X1	257.39	2.04531	1.98743e-14	2.34941	4.75979e-05
rna-XM_004248655.5	DNA damage-repair/toleration protein DRT100	30170.8	-2.33758	7.54462e-117	-3.04653	1.68394e-56
rna-XM_004252955.5	ABC transporter G family member 52	5262.96	-1.21636	8.65186e-16	-1.07894	1.47031e-09
rna-XM_010326125.4	uncharacterized protein	314.459	1.21904	1.45249e-06	1.54389	0.00208137
rna-XM_004237430.5	UDP-rhamnose/UDP-galactose transporter 4%2C transcript variant X1	1547.91	-1.04406	1.34998e-20	-1.28227	5.24812e-12
rna-XM_004233537.5	probable WRKY transcription factor 43	835.875	-7.1811	3.05525e-74	-8.03892	1.64553e-70
rna-XR_011212338.1	uncharacterized lncRNA	944.643	-8.42842	2.13517e-59	-9.38286	6.79866e-74
rna-XM_010315020.4	DNA repair protein RAD5A%2C transcript variant X1	484.659	-1.97552	4.77819e-37	-2.53661	2.79114e-49
gene-LOC101247570	-	199.78	-7.04022	1.46774e-27	-7.54679	5.38594e-31
rna-XM_004230360.5	uncharacterized protein	330.499	1.81932	3.00327e-09	1.7549	8.43092e-07
rna-XR_011214718.1	uncharacterized protein%2C transcript variant X3	5738.41	-1.36113	1.5797e-17	-1.27246	2.3255e-12
gene-LOC101261255	-	8237.9	-7.35457	2.78771e-54	-8.06647	4.16668e-45
rna-XM_004241065.5	uncharacterized protein	79.9508	1.92649	1.12829e-07	6.71617	8.71291e-19
-	-	293.807	-2.1162	9.17406e-11	-1.91255	0.00013238
rna-XM_004237286.5	uncharacterized protein	7631.45	-4.33981	1.6008e-187	-4.8316	2.23951e-131
rna-NM_001279010.2	Hop-interacting protein THI026	3286.79	-1.41635	4.87935e-18	-2.03588	1.18877e-21
rna-XM_004246132.5	pentatricopeptide repeat-containing protein At3g29230-like	1264.62	-7.13304	1.2994e-82	-8.3396	1.07533e-33
rna-XM_004243841.5	acylsugar acyltransferase 3-like	64.6714	2.36516	1.50698e-11	5.21182	5.09035e-19
rna-XM_019215608.3	small polypeptide DEVIL 14	165.54	1.32211	3.4245e-07	1.71878	2.4558e-08
rna-XM_004229296.5	protein VACUOLELESS GAMETOPHYTES-like	349.794	-2.0153	1.43045e-10	-3.90318	4.86123e-56
rna-XM_004235495.5	protein NODULATION SIGNALING PATHWAY 1	2919.92	-1.40499	1.49904e-35	-1.51843	3.73099e-19
rna-XM_004243447.5	benzyl alcohol O-benzoyltransferase%2C transcript variant X1	223.786	-5.15075	3.06306e-36	-6.16568	5.50753e-48
rna-XM_004252675.5	wall-associated receptor kinase-like 20	1566.15	-1.03449	9.24447e-16	-1.40877	1.70004e-20
rna-XM_004238600.5	F-box/kelch-repeat protein At1g23390	1854.09	-1.86408	3.76033e-41	-2.23109	9.58079e-67
rna-XM_004228818.5	peroxidase 60-like	82.0802	1.96337	1.16425e-06	6.27168	8.56059e-21
rna-XM_004228540.5	uncharacterized protein%2C transcript variant X1	74.9	1.15859	5.65848e-05	1.89122	8.72322e-08
rna-XM_004235070.5	systemin receptor 1	482.836	-2.22186	8.04303e-40	-3.04038	1.64442e-40
rna-NM_001247569.2	non-symbiotic hemoglobin class 1	5555.66	-1.38922	5.97353e-10	-2.61235	6.85727e-16
rna-XM_069291831.1	ethylene response factor D.2%2C transcript variant X1	922.018	-2.59435	3.87397e-07	-2.62996	2.13838e-15
rna-XM_069288672.1	uncharacterized protein%2C transcript variant X3	89.671	1.90993	3.17002e-08	2.29861	1.81648e-07
rna-XM_004232003.5	patatin-like protein 3	4260.1	-3.04827	6.61571e-225	-4.3006	4.95845e-80
rna-XM_004241286.5	E3 ubiquitin-protein ligase PUB24-like	998.381	-5.06392	1.31297e-116	-5.07224	8.32261e-110
rna-XM_004240073.5	DExH-box ATP-dependent RNA helicase DExH10	2191.22	-5.32816	5.93986e-28	-6.88936	1.05622e-71
rna-XM_004235913.5	cucumber peeling cupredoxin	6091.88	-5.38291	0	-6.17253	0
rna-NM_001247162.2	putative glutathione S-transferase T4	5081.78	-1.87015	6.74669e-36	-2.44932	3.24815e-29
rna-XM_004246272.4	putative wall-associated receptor kinase 2	438.731	-2.54898	9.86468e-41	-3.34852	4.53726e-81
rna-XM_004243585.5	heat shock 70 kDa protein 17	5796.84	-1.14184	1.19419e-30	-2.64102	1.43559e-131
rna-XM_004228539.5	NDR1/HIN1-like protein 1	3458.29	-1.05709	1.64934e-19	-1.89753	2.40464e-31
rna-XM_004237723.5	extensin-3-like	69147.7	-3.17974	2.44973e-73	-4.29083	1.3467e-227
rna-XM_004242514.5	class V chitinase	867.245	-1.65309	2.03268e-09	-3.98246	1.17066e-70
rna-XM_004230116.5	phosphoglycerate mutase-like protein AT74	1361.16	-2.25382	1.00999e-58	-2.12775	3.37519e-53
rna-XM_004249462.5	glutathione S-transferase L3%2C transcript variant X1	16319.8	-4.37709	1.52658e-296	-2.99667	9.13884e-37
rna-XM_004251356.5	acyltransferase Pun1-like	3621.07	-2.8851	4.88692e-14	-3.27683	1.61593e-37
rna-XM_010321942.4	amino acid permease 6	3049.52	-1.59167	3.02857e-36	-1.71053	4.86418e-21
-	-	1781.32	-1.4654	2.95761e-35	-2.02936	1.16112e-55
rna-XM_004231757.5	glucose-6-phosphate 1-dehydrogenase%2C cytoplasmic isoform%2C transcript variant X2	6804.15	-1.4051	2.95389e-25	-1.72672	5.99777e-19
rna-XM_026031260.2	ABC transporter G family member 40	5962.94	-2.65703	1.49616e-68	-3.13537	6.60999e-55
rna-NM_001247363.2	pirin	777.509	-2.31021	8.24562e-18	-2.68404	1.03375e-12
rna-XM_004245583.5	uncharacterized protein%2C transcript variant X1	169.926	1.38035	2.00111e-07	3.34758	2.76621e-23
rna-XM_069288758.1	ABC transporter G family member 46%2C transcript variant X2	11357.1	-2.17918	6.54372e-66	-2.84745	2.19767e-66
rna-XM_004245235.5	N-hydroxycinnamoyl-CoA:tyramine N-hydroxycinnamoyl transferase THT7-8	21502	-2.40193	1.61735e-74	-3.53407	5.67274e-82
rna-XM_004249913.5	ferredoxin%2C root R-B2	623.917	-1.18894	1.50664e-07	-1.19393	6.14243e-06
rna-XM_004252334.5	cytochrome P450 71AU50	973.028	-3.51206	7.38711e-132	-4.06956	2.56114e-161
rna-XM_004247144.4	sulfate transporter 3.1	1308.63	-3.93047	1.26735e-87	-4.67838	1.1645e-103
rna-XM_004240605.5	transcription factor MYB111-like	74.3646	1.61299	4.23935e-05	1.57505	0.000118881
rna-XM_004230521.4	uncharacterized protein	6299.7	-2.11534	5.65906e-36	-1.94769	7.93913e-37
rna-XM_004243633.5	BI1-like protein%2C transcript variant X2	2127.99	-3.41596	7.41046e-39	-6.1658	1.44281e-123
rna-XM_010315134.4	kiwellin	138.29	-3.73592	1.28278e-36	-1.81523	1.91477e-05
rna-XM_004244444.5	protein KAKU4	2006.09	-3.00688	5.74593e-47	-2.03094	7.04029e-20
rna-XR_003247192.2	uncharacterized lncRNA%2C transcript variant X3	131.845	-2.51652	1.8445e-13	-3.43602	1.0332e-13
rna-XM_004233972.3	ATP sulfurylase 1%2C chloroplastic	6880.8	-2.41755	6.65459e-83	-2.12097	1.2983e-21
rna-XM_004243604.5	anthocyanidin 3-O-glucosyltransferase 2	1308.5	-3.03276	1.83118e-130	-1.00691	2.3275e-10
rna-XM_004235585.5	GDSL esterase/lipase APG	144.635	1.12425	0.0013663	2.58923	0.000389107
rna-NM_001317738.1	ammonium transporter 1 member 1	2093.31	-2.20556	1.64185e-111	-2.78552	1.09486e-154
rna-XM_004234090.5	suberization-associated anionic peroxidase 2-like	4617.45	-2.02188	9.07362e-28	-4.22216	2.62503e-90
rna-NM_001247095.2	1-aminocyclopropane-1-carboxylate oxidase	6227.2	-3.26999	6.0394e-149	-4.84089	3.02836e-72
rna-XM_004242527.5	norbelladine synthase-like	2918.93	-5.82087	4.99519e-254	-6.72779	1.15636e-128
rna-XM_004246614.5	putative serine/threonine-protein kinase%2C transcript variant X2	207.633	-1.67324	8.05261e-08	-2.59291	1.40619e-17
rna-NM_001247885.1	powdery mildew resistance protein MLO1	2416.91	-2.26774	4.11252e-24	-3.42694	4.98284e-40
rna-XM_004247485.4	protein SEED AND ROOT HAIR PROTECTIVE PROTEIN-like	118.211	1.71934	2.6173e-08	5.77374	9.03381e-27
rna-XM_004239047.5	uncharacterized protein	100.811	-1.45347	4.3023e-05	-2.47599	6.82449e-15
rna-XM_004236208.5	ubiquitin ligase SlATL31	2910.41	-2.01801	2.78e-26	-2.09269	1.3864e-18
rna-XM_004234634.4	probable calcium-binding protein CML41	526.97	-3.35468	4.77904e-49	-4.27055	1.83454e-46
rna-NM_001328642.1	protein response to dessication 2	1899.33	-1.73913	7.83717e-41	-1.83246	3.05456e-16
rna-XM_069294063.1	uncharacterized protein%2C transcript variant X1	128.358	1.08938	3.52593e-05	1.32004	9.54779e-09
rna-XM_004247971.5	uncharacterized protein%2C transcript variant X1	2246.96	1.01198	3.64616e-10	1.42707	2.5737e-17
rna-XM_004240533.5	MLO-like protein 6	873.919	-1.22619	4.91024e-15	-1.20491	4.40281e-06
rna-XM_004231029.4	lysine histidine transporter-like 8	4982.34	-1.02852	4.97651e-09	-1.22757	5.26274e-06
rna-XM_019214954.3	serine acetyltransferase 1%2C chloroplastic-like	7095.07	-1.19414	6.59517e-16	-1.26953	2.82285e-14
rna-XR_011214812.1	uncharacterized protein%2C transcript variant X2	556.782	1.22502	3.93584e-06	2.9275	7.3483e-31
rna-XM_004246380.5	tropinone reductase homolog%2C transcript variant X1	279.395	1.08607	2.15951e-08	1.63015	2.42396e-05
-	-	100.609	-1.21673	0.000379932	-2.1564	2.20498e-12
rna-XM_010315538.4	homeobox protein knotted-1-like LET12%2C transcript variant X2	803.872	-1.03576	3.22834e-14	-1.49633	6.54373e-21
rna-XM_069292557.1	glutathione S-transferase U17-like	185.992	1.06673	1.48922e-06	1.29742	4.27377e-07
rna-XM_004252297.5	hydroxyphenylpyruvate reductase	63.298	1.96535	1.6552e-05	1.63656	1.86889e-05
rna-XM_069294494.1	probable NAD(P)H dehydrogenase (quinone) FQR1-like 1	8517.51	-1.81116	1.4465e-37	-1.99826	1.1219e-17
rna-XM_069293729.1	probable F-box protein At4g22030	115.979	-4.74509	1.92086e-25	-4.17544	2.44269e-13
rna-NM_001247158.1	geranylgeranyl pyrophosphate synthase 1	182.519	-4.92944	1.51269e-23	-6.29976	1.83246e-50
rna-XM_069296176.1	ferric reduction oxidase 4%2C transcript variant X1	455.092	-2.10139	0.00363354	-1.52287	0.00166802
rna-XM_004240514.5	uncharacterized protein	2481.51	-1.15921	3.09796e-18	-1.84764	7.22721e-20
rna-NM_001323299.1	cytochrome P450 7719	2369.5	-1.35473	1.20427e-24	-1.5157	5.55549e-32
rna-NM_001247698.1	wound-induced proteinase inhibitor 2	5410.1	-4.1671	5.19362e-24	-1.84786	8.32476e-06
rna-XM_004248589.4	basic endochitinase	41993.5	-3.31483	5.7103e-66	-4.77513	4.1529e-86
rna-NM_001247481.2	alpha-DOX1	13862.7	-4.22934	9.80736e-139	-5.4058	4.53499e-95
rna-NM_001247489.1	phospho-2-dehydro-3-deoxyheptonate aldolase	22016.9	-1.78643	2.80947e-38	-2.34652	1.82564e-30
rna-XM_010313964.4	WRKY transcription factor 44%2C transcript variant X2	525.143	1.04219	1.93028e-07	1.27127	3.35953e-06
rna-XM_004229445.5	sugar transporter ERD6-like 16	69.318	1.32819	5.59658e-05	1.63281	3.50868e-07
rna-XM_019214159.3	ubiquitin C-terminal hydrolase 13-like%2C transcript variant X2	745.62	-1.42495	4.95808e-15	-1.0737	0.00449288
rna-XM_069297806.1	nudix hydrolase 1	690.094	-4.34456	6.34881e-99	-5.04688	4.69976e-100
rna-NM_001247049.1	extensin-like protein Dif54	403.991	1.01175	0.000759707	3.98353	2.375e-27
rna-NM_001247108.2	1-aminocyclopropane-1-carboxylate oxidase	3404.2	-2.21196	1.79642e-06	-4.21616	2.17987e-08
rna-XM_004241119.5	pentatricopeptide repeat-containing protein At2g29760%2C chloroplastic	145.658	-2.00562	1.85317e-12	-1.35237	1.2697e-06
rna-XM_004240553.4	LOB domain-containing protein 1-like	130.425	-1.6545	0.0010958	-2.62123	4.47457e-07
rna-XM_004238187.5	J domain-containing protein required for chloroplast accumulation response 1	246.675	1.24167	5.60698e-05	1.50129	0.000841873
rna-XM_004230184.5	respiratory burst oxidase homolog protein B	1073.56	-4.20258	3.71572e-15	-5.3493	2.68632e-55
-	-	370.69	1.43164	2.92169e-17	1.90981	1.07619e-22
rna-XM_004234351.5	uncharacterized protein	506.45	-1.70682	2.59068e-12	-3.79035	4.79945e-46
rna-XM_010318420.4	uncharacterized protein At4g04980	84.0127	1.09079	0.00286658	1.58412	4.3737e-06
rna-NM_001287778.2	allene oxide synthase 2	2486.62	-1.00353	1.34989e-17	-1.70084	2.39422e-37
rna-XM_004243203.5	G-type lectin S-receptor-like serine/threonine-protein kinase SD2-5	265.325	-2.00689	7.44252e-17	-2.15668	2.24546e-09
rna-XM_004231843.5	putative indole-3-acetic acid amido synthetase	676.193	-2.91781	1.25098e-13	-4.12978	3.93991e-88
-	-	250.708	-2.2878	3.0877e-28	-1.68154	8.39461e-09
rna-XM_069297779.1	LEAF RUST 10 DISEASE-RESISTANCE proteinUS RECEPTOR-LIKE PROTEIN KINASE-like 2.1%2C transcript variant X1	150.988	-1.48433	2.69833e-07	-2.24284	7.58024e-18
rna-XM_004250408.4	U-box domain-containing protein 21-like	1729.44	-5.82242	2.17649e-31	-5.25692	8.51865e-50
rna-NM_001247750.2	protein AUXIN-REGULATED GENE INVOLVED IN ORGAN SIZE	1078.38	-2.57657	2.73693e-32	-3.55341	1.22635e-54
rna-XM_004238316.5	protein PSK SIMULATOR 2%2C transcript variant X1	1355.55	-1.31079	3.27965e-27	-1.76482	5.66244e-16
rna-XM_004233102.4	berberine bridge enzyme-like 8	552.858	-1.8507	2.35314e-11	-2.36387	4.26892e-13
rna-XM_010321070.4	defensin Ec-AMP-D2-like	533.469	1.33939	1.81333e-15	2.202	1.39245e-13
rna-XM_004249877.5	uncharacterized protein	158.019	1.10152	0.000322718	1.9455	1.46798e-07
rna-XM_069294011.1	uncharacterized protein	90.8744	-1.78689	4.30224e-07	-1.59096	0.000139801
rna-NM_001309371.1	abscisic stress-ripening protein 3-like	2143.61	-3.16603	5.36814e-111	-4.0574	4.71419e-62
rna-XM_004235056.5	rust resistance kinase Lr10	710.736	-1.95847	2.56957e-23	-2.31416	3.26605e-19
rna-XM_004252667.4	aspartyl protease AED3	7490.84	1.14983	5.2931e-09	1.00707	1.10735e-06
rna-XM_004230612.5	receptor-like protein kinase 7	1094.48	-2.40961	9.20305e-63	-3.07243	2.55992e-42
rna-XM_069297404.1	G-type lectin S-receptor-like serine/threonine-protein kinase At4g27290	728.086	-3.17953	1.56568e-96	-3.56222	1.44796e-78
rna-XM_004231475.5	glyceraldehyde-3-phosphate dehydrogenase A%2C chloroplastic-like	1210.54	1.6813	0.000333217	1.92921	2.6423e-15
rna-XM_069299486.1	uncharacterized protein	4115.35	1.35161	2.16421e-15	1.44101	4.61699e-13
rna-XR_011210535.1	uncharacterized protein	962.361	-1.89231	8.58593e-24	-2.26475	1.48703e-30
rna-XM_004247527.5	non-specific lipid transfer protein GPI-anchored 5	7742.08	-3.49172	1.74828e-95	-4.01388	8.77405e-83
rna-XM_004232904.5	pyruvate decarboxylase 1	1971.84	-2.03198	1.10214e-14	-2.83732	3.36735e-18
rna-XM_004228427.5	zeaxanthin epoxidase%2C chloroplastic	816.837	1.06809	6.44203e-07	1.44857	2.32054e-10
-	-	2659.51	-1.28851	4.22588e-16	-1.30551	2.69936e-15
rna-XM_004233456.5	uncharacterized protein	213.557	-1.50627	1.06918e-06	-2.65777	1.52081e-20
rna-XM_004251030.5	F-box protein At2g27310	3061.17	-1.62123	1.327e-25	-1.96584	5.89654e-29
rna-XM_004252491.5	probable glucan 1%2C3-beta-glucosidase A	4039.97	-1.5213	2.15264e-40	-2.904	5.33929e-61
rna-XM_004242863.5	peroxidase 16	217.706	1.83749	4.74278e-13	2.70004	2.89127e-26
rna-XM_010318041.4	RHOMBOID-like protein 9%2C chloroplastic%2C transcript variant X6	260.404	1.76795	2.58323e-13	1.98233	1.42752e-07
rna-NM_001306182.1	phytosulfokines 2	588.334	-1.72799	9.71041e-05	-4.15047	9.12398e-20
rna-XR_739143.4	uncharacterized lncRNA	11280.3	-2.50303	3.24711e-129	-3.47527	2.77029e-110
rna-XM_004243710.5	probable polyamine oxidase 5	155.152	1.07232	8.8406e-06	1.14701	0.000694145
rna-XM_004236045.5	enolase 1%2C chloroplastic	5663.3	-1.33473	2.02974e-31	-2.13601	7.21427e-32
rna-XM_004245014.5	ankyrin repeat-containing protein ITN1-like	181.072	-1.15329	7.43575e-06	-1.30524	1.38933e-08
-	-	117.16	-3.04849	1.48099e-12	-3.82081	4.85841e-08
rna-XM_026031534.2	cation/H(+) antiporter 15-like	1006.37	3.33406	2.29221e-94	3.43998	0.00042961
-	-	198.442	-9.04944	1.26832e-12	-10.2765	8.73777e-16
-	-	1307.15	1.24246	8.24715e-10	3.74407	2.66976e-39
rna-NM_001247598.1	divinyl ether synthase	6987.4	-5.68446	0	-6.64845	4.9343e-159
rna-XM_004246580.5	heavy metal-associated isoprenylated plant protein 3	4311.56	-1.07501	6.10174e-08	-1.50542	7.97471e-31
rna-XM_004240079.5	phosphomannomutase-like	779.969	-8.18525	1.12171e-54	-9.08578	5.0195e-69
rna-XM_004240491.5	universal stress protein PHOS34	1330.85	-1.6671	8.02431e-35	-1.4933	6.37071e-14
rna-XM_069288025.1	uncharacterized protein%2C transcript variant X2	75.3427	-1.01945	0.00603355	-1.15893	0.000730146
rna-XM_004238503.5	putative lipase C4A8.10	459.86	-1.79836	1.47883e-30	-1.14736	1.73033e-07
rna-XM_026032830.2	pistil-specific extensin-like protein	117.777	1.34985	9.1387e-06	4.5616	1.4581e-25
-	-	571.846	-5.16429	1.8468e-125	-4.80169	3.43589e-40
rna-XM_004241371.5	BURP domain-containing protein 16	549.233	3.39666	1.46079e-16	-1.85247	4.19671e-06
rna-XM_004240689.5	remorin	902.663	1.27347	1.34914e-28	1.49645	9.99313e-09
rna-XM_004244497.5	glycine cleavage system H protein%2C mitochondrial%2C transcript variant X1	4709.99	1.14978	2.35722e-08	1.67127	4.23606e-22
rna-XM_010322348.4	glutathione S-transferase U17%2C transcript variant X1	41.8288	1.87827	0.000512949	2.18503	5.14455e-06
rna-XM_069295434.1	protein HOTHEAD	2746.57	1.27973	1.17733e-18	1.51568	6.88552e-07
rna-XM_004250080.5	protein DETOXIFICATION 27	4018.55	-1.63016	1.25532e-18	-1.59823	6.30778e-19
rna-XM_004234951.5	AAA-ATPase At2g46620-like	294.949	-1.36922	7.96753e-11	-1.19785	3.8524e-05
rna-XM_004247805.5	protein disulfide isomerase pTAC5%2C chloroplastic	9191.66	-1.85331	1.71855e-43	-1.78776	1.71706e-30
rna-XM_004232211.5	uncharacterized protein	3970.41	-1.54092	4.96697e-34	-1.98608	6.43226e-30
rna-XM_004233566.4	transcription factor bHLH18-like	205.491	1.81302	2.65934e-21	4.96209	2.62026e-56
-	-	584.664	-5.27107	2.65672e-71	-4.89663	8.00281e-83
rna-XM_004240115.5	ribonuclease 3-like protein 3	474.823	-1.50368	4.95476e-12	-1.43974	4.18223e-08
rna-XM_004242191.5	tetrahydroberberine oxidase-like	1103.24	-8.31204	4.33682e-20	-11.6667	3.29913e-39
rna-NM_001247912.2	ethylene-responsive transcription factor 1	1874.17	-2.20857	2.80183e-32	-4.20497	8.28444e-139
rna-XM_004240097.5	glucose-6-phosphate/phosphate translocator 2%2C chloroplastic	1135.11	1.59161	1.04042e-13	1.11174	2.1499e-06
rna-NM_001246930.1	aromatic amino acid decarboxylase 2	3124.77	-3.46977	1.27954e-168	-4.64962	9.0794e-182
rna-XM_010323417.4	uncharacterized protein%2C transcript variant X2	757.216	-2.09214	8.06514e-43	-1.45627	2.0061e-11
rna-XM_004245053.5	glycine dehydrogenase (decarboxylating)%2C mitochondrial	10435.6	1.09753	1.40816e-08	1.01773	2.57079e-06
rna-NM_001287374.1	sulfate transporter 2.1-like	2617.17	-6.82209	4.36511e-270	-5.4219	5.3265e-66
rna-NM_001247919.2	ethylene response factor H.1	125.4	1.05684	0.00561829	1.62466	0.000120785
rna-XM_004252332.5	F-box protein PP2-B10	334.955	-1.57563	2.36064e-18	-1.47567	9.59588e-17
rna-XM_069296090.1	transcription factor UNE12%2C transcript variant X2	84.3384	1.22505	0.000209686	1.11996	0.00380836
rna-XM_004228385.5	glycerophosphodiester phosphodiesterase GDPD3-like%2C transcript variant X2	197.624	-3.08796	4.79806e-16	-2.9432	2.44494e-10
rna-XM_004249829.5	citrate-binding protein-like	591.688	-6.16344	6.11011e-113	-5.7684	6.4576e-49
rna-XR_742040.4	uncharacterized lncRNA	500.236	1.12331	0.000360066	1.92701	4.42125e-05
rna-XR_743626.3	uncharacterized protein%2C transcript variant X1	55.5701	1.03871	0.00772747	1.12848	0.00373717
rna-XM_004230134.5	NADPH-dependent aldehyde reductase 1%2C chloroplastic	2965.04	-1.99875	4.14356e-74	-2.85659	2.94092e-57
rna-XR_011214752.1	uncharacterized lncRNA	401.393	-3.3097	5.08099e-29	-3.84003	1.0723e-30
rna-XM_010321037.4	protein high chlorophyll fluorescent 107	1373.44	1.08304	1.99975e-12	1.06852	6.25449e-10
rna-XM_069293859.1	B-box zinc finger protein 19-like	82.2785	1.41334	4.67372e-05	1.72773	3.04896e-07
rna-XM_004247301.5	ethylene response factor B.12	177.256	-7.21095	1.0278e-19	-8.11444	9.30341e-26
rna-XM_010329202.4	phospholipid-transporting ATPase 1	1949.93	-1.54037	2.95874e-38	-1.73846	5.86394e-17
-	-	512.096	-7.56672	1.95598e-28	-9.30769	5.38172e-48
rna-XM_004251099.4	uncharacterized protein%2C transcript variant X1	222.907	-1.08156	1.52588e-05	-1.8852	1.58147e-08
rna-XM_004242583.4	gamma-glutamyl peptidase 3-like	95.1523	-5.859	7.47161e-15	-6.55953	4.78332e-22
rna-XM_010323209.4	protein LEAD-SENSITIVE 1-like%2C transcript variant X1	103.517	1.16777	1.9421e-05	1.00241	0.00545106
rna-XM_004231978.5	triacylglycerol lipase OBL1	1936.91	1.33351	9.11183e-25	1.21663	0.00136203
rna-XM_004242903.5	photosystem I chlorophyll a/b-binding protein 5%2C chloroplastic	3278	1.01471	3.08382e-09	1.29043	4.67342e-21
rna-XM_004236229.5	quinolinate synthase%2C chloroplastic	1960.91	-1.04012	8.43658e-19	-1.33187	5.01581e-18
rna-XR_011214735.1	pentatricopeptide repeat-containing protein At4g18975%2C chloroplastic%2C transcript variant X4	360.141	1.07041	0.00102335	1.42319	1.80797e-09
rna-XM_004239625.5	chlorophyll a-b binding protein 6A%2C chloroplastic	3411.68	1.62544	1.93686e-11	2.18006	8.55583e-13
rna-XM_004231751.4	lysine histidine transporter 1	1689.6	-2.1256	3.3269e-47	-3.09432	9.34593e-45
rna-NM_001247933.2	endo-1%2C4-beta-glucanase	47.9953	7.08745	4.61365e-14	8.53604	4.51204e-11
-	-	403.671	-1.49432	5.53437e-14	-2.26006	8.43664e-44
rna-XM_004252770.5	zinc finger protein ZAT10-like	589.134	-3.70977	2.73317e-39	-5.33389	3.80884e-100
rna-XM_019215668.3	uncharacterized protein%2C transcript variant X4	2956.73	-1.93437	2.29965e-132	-1.76211	1.12127e-28
-	-	321.429	-2.64698	1.75022e-38	-2.86236	1.06577e-51
rna-XM_004229169.5	CASP-like protein 1E2	431.229	-1.12299	5.97296e-06	-2.57106	3.63069e-33
-	-	76.2793	1.43414	9.31832e-07	1.44757	9.88331e-07
rna-XM_010318321.4	sulfite exporter TauE/SafE family protein 5%2C transcript variant X1	81.7778	1.19698	1.89498e-05	2.19473	5.31501e-06
rna-NM_001246900.1	adenylyl-sulfate reductase	8285.01	-2.2752	6.27226e-109	-1.67505	7.8733e-25
rna-XM_004230927.5	auxin-induced protein 6B	95.4838	1.77549	3.89108e-10	1.17893	0.00814045
rna-XM_004234048.5	GDSL esterase/lipase At1g28590	1053.6	-1.78237	5.92084e-24	-2.80367	8.47973e-55
rna-XM_010329120.4	probable aquaporin TIP3-1	75.4949	-3.55614	6.53407e-20	-3.08047	3.16865e-06
rna-XM_004237453.5	uncharacterized protein	189.262	-1.23889	1.73348e-08	-1.36356	9.69961e-08
rna-XM_069293140.1	carbonic anhydrase%2C transcript variant X1	9187.33	2.82572	0.000183573	3.27564	7.42643e-06
rna-XM_004245810.4	phragmoplastin DRP1E	47.8429	1.13179	0.00235242	2.80015	6.30055e-11
rna-XM_019215358.3	BAG-associated GRAM protein 1-like%2C transcript variant X1	824.289	-1.39328	2.95086e-28	-2.12064	8.67728e-31
rna-XM_010323927.4	AAA-ATPase At2g46620-like	450.255	-3.38056	1.67271e-56	-3.80905	3.02004e-58
rna-XM_004250081.5	hyoscyamine 6-dioxygenase	232.315	2.21093	3.23631e-27	3.1162	0.00902304
rna-XM_004251803.5	stem-specific protein TSJT1	2801.25	-2.14112	0.000524339	-3.28057	9.50193e-08
rna-XM_010327001.4	phospholipase PLDb1%2C transcript variant X1	3568.54	-2.44559	7.87043e-116	-3.66893	1.84458e-62
rna-XM_004238036.5	uncharacterized protein	233.104	-1.07	9.19837e-07	-1.47023	4.17319e-09
rna-XM_004230775.5	methyl jasmonate esterase 1%2C transcript variant X2	44.7394	2.32279	5.09927e-07	3.88058	1.94469e-07
-	-	102.533	1.30019	3.81131e-05	3.62132	1.70916e-23
rna-NM_001247229.2	glucan endo-1%2C3-beta-D-glucosidase	1242.64	-5.41239	8.24988e-61	-8.37274	6.63165e-192
rna-XM_004234662.4	U-box domain-containing protein 4-like%2C transcript variant X2	295.224	-2.0659	1.37587e-20	-1.71523	2.06961e-08
rna-XM_004230648.5	uncharacterized acetyltransferase At3g50280%2C transcript variant X1	2566.01	-5.74111	0	-5.49022	7.61135e-166
rna-XR_002028103.3	uncharacterized protein	757.284	-3.09355	1.55671e-50	-3.7343	2.39193e-134
rna-NM_001247856.2	hexose transporter protein	5224.35	-4.15768	5.4439e-173	-5.2716	2.43018e-123
rna-NM_001375887.1	polyphenol oxidase B%2C chloroplastic-like	27265.2	-1.38626	5.24281e-18	-2.15254	1.10071e-31
rna-NM_001247869.2	beta-1%2C3-glucanase	990.352	-7.17598	9.89854e-15	-11.5759	1.58179e-38
rna-XM_004235212.5	PLAT domain-containing protein 3	8914.53	-3.408	5.20275e-61	-6.16182	5.91453e-102
rna-XM_004228418.5	protein CHLORORESPIRATORY REDUCTION 42%2C chloroplastic	307.183	1.18446	1.22448e-09	1.465	9.62133e-15
rna-XM_004237335.5	inositol diphosphatase DSP3	1323.81	-1.53724	2.08423e-19	-1.84429	2.98854e-16
rna-XM_004229733.5	transcription factor UNE10	130.869	1.11664	0.000518604	2.65599	8.39053e-07
rna-NM_001317970.1	cytochrome b6-f complex iron-sulfur subunit%2C chloroplastic	5368.47	1.06796	3.83198e-09	1.12148	1.42386e-22
rna-XR_011220356.1	uncharacterized lncRNA%2C transcript variant X4	332.821	-2.42769	1.42335e-23	-2.51555	1.62695e-14
rna-XM_026028826.2	auxin-responsive protein SAUR22-like	47.3317	1.44849	2.6352e-05	2.27571	3.41336e-09
rna-XM_004242760.5	receptor-like protein EIX1	302.876	-3.21199	2.24914e-30	-4.0079	1.10488e-40
rna-NM_001247154.1	pathogenesis-related protein P2	8437.45	-5.59941	9.17067e-45	-7.77052	7.6515e-239
rna-XM_004238775.5	E3 ubiquitin-protein ligase MPSR1	439.324	-1.54535	1.57211e-25	1.59922	6.51995e-06
-	-	175.745	1.67848	2.73722e-05	2.74337	4.41428e-09
rna-NM_001247199.2	PR-1a1 protein	3687.12	-2.41293	5.11187e-24	-4.54448	4.64069e-17
rna-XM_004242006.4	uncharacterized protein	289.31	-1.05736	1.10168e-07	-1.4689	9.13293e-12
rna-XM_004228823.5	E3 ubiquitin-protein ligase PUB23-like	91.745	-5.98684	6.28426e-24	-5.4974	3.12957e-18
rna-XM_004234447.5	probable metal-nicotianamine transporter YSL7%2C transcript variant X1	2266.69	-1.12309	2.29186e-14	-1.89266	5.5693e-29
rna-NM_001247715.2	peroxidase	379.343	2.35659	2.00954e-35	5.66993	4.42149e-06
rna-NM_001346604.1	aldehyde dehydrogenase family 2 member B7d	1267.24	-1.2899	6.05483e-19	-1.83245	2.5832e-19
rna-XR_182876.5	uncharacterized lncRNA	139.508	-3.17692	2.7365e-09	-4.54512	5.36255e-15
rna-XM_004241282.5	photosystem I subunit O	4277.86	1.66819	9.95219e-06	2.43228	2.85924e-17
-	-	470.397	-4.82907	1.05119e-14	-4.9619	1.18511e-26
rna-XM_004247546.5	uncharacterized protein	641.296	-1.04031	7.89261e-12	-1.63999	6.54464e-14
rna-XM_026030729.2	auxin-induced protein 15A-like	42.0402	1.83165	3.24387e-06	2.3993	1.23137e-08
rna-NM_001329221.1	ATP-citrate synthase beta chain protein 2	10375.6	-1.85694	6.34881e-99	-2.59257	2.36841e-53
-	-	199.485	-4.12987	8.14712e-46	-4.1481	9.55474e-43
rna-XM_004244404.5	guanine nucleotide-binding protein subunit gamma 2-like	217.493	-1.55617	6.60603e-13	-1.69291	7.71498e-14

## Sheet: Forl_2_dpi_unic (403)
Gene_id	Annotation	BaseMean	Log2FC_TK_TZ	Padj_TK_TZ
rna-XM_004230107.5	histidine-containing phosphotransfer protein 1	1879.46	1.1206	4.15311e-16
rna-NM_001279284.2	heat shock protein 70-3	3743.4	-1.27763	4.68539e-48
rna-XM_004243344.5	fasciclin-like arabinogalactan protein 9	4570.44	1.05643	5.44975e-33
-	-	41.759	-2.06901	0.00319976
rna-XR_011212140.1	uncharacterized lncRNA	42.2001	-6.13904	2.47225e-15
rna-XM_069288675.1	L-ascorbate peroxidase 2%2C cytosolic%2C transcript variant X1	1732.35	-1.42337	2.07701e-31
rna-XM_069294064.1	uncharacterized protein%2C transcript variant X2	305.827	1.36733	4.9421e-15
rna-XM_004243490.5	cytochrome b561 and DOMON domain-containing protein At5g47530	1472.72	-1.09427	4.43924e-18
rna-XR_738324.4	uncharacterized lncRNA	123.74	1.08992	1.10934e-05
rna-XM_026028524.2	uncharacterized lncRNA	486.664	-1.03196	1.29586e-09
rna-XM_004240692.5	probable (S)-N-methylcoclaurine 3'-hydroxylase isozyme 2	615.663	1.27519	9.83898e-15
rna-XM_004236273.4	adenine/guanine permease AZG2	107.865	1.10433	0.00172374
rna-NM_001246943.2	mitochondrial small heat shock protein	5376.65	-3.82104	8.62883e-116
rna-XM_004240684.5	actin-depolymerizing factor 7	35.8879	2.47658	3.31847e-07
rna-XM_004243632.5	sucrose synthase-like	841.447	1.30515	1.26959e-08
rna-XM_069292987.1	protein SMALL AUXIN UP-REGULATED RNA 12-like	381.698	1.20327	3.97707e-10
rna-XM_004241191.5	uncharacterized protein	216.559	1.86584	3.3061e-11
rna-XM_004241285.5	NAC domain-containing protein 40-like	109.644	-2.16662	5.29978e-11
rna-XM_004242362.5	RPM1-interacting protein 4	3526.97	-1.00177	6.77791e-09
rna-XM_010321425.4	uncharacterized protein	287.745	-1.16228	4.10772e-05
rna-XM_019215403.3	14 kDa proline-rich protein DC2.15	489.22	1.3748	2.5715e-07
-	-	121.18	-1.36957	9.56406e-05
-	-	249.276	1.08065	7.89939e-06
rna-XM_026029104.2	uncharacterized protein	1763.36	-1.52392	1.62151e-25
rna-XM_004251674.4	axial regulator YABBY5b	243.023	1.01489	1.96538e-05
rna-XM_004237103.5	alkane hydroxylase MAH1	70.3132	-1.02035	0.00369938
rna-XM_004240489.5	glutathione S-transferase-like	73.6458	-1.42414	0.00128088
rna-XM_010325023.4	glutathione transferase GST 23	10075.5	-1.34307	4.08149e-29
rna-XM_004250248.5	uncharacterized protein	208.018	-1.08422	1.33015e-05
rna-XM_069299716.1	secreted RxLR effector protein 161-like	140.102	-1.82991	4.5273e-19
rna-XM_004231374.5	protein DETOXIFICATION 33-like	68.2647	-1.19988	0.000184833
rna-XM_004234507.5	transcription factor BEE 2	162.011	2.40142	3.60107e-25
rna-XM_004230712.5	scopoletin glucosyltransferase-like	64.9011	-3.32243	1.665e-09
rna-NM_001282319.1	Abscicic acid stress ripening protein 4	1143.27	1.07993	2.653e-10
-	-	105.782	-6.30164	2.89525e-38
rna-XM_004236938.5	zinc finger protein CONSTANS-LIKE 16	500.3	1.61413	1.0251e-12
rna-XM_004229720.5	probable helicase CHR10%2C transcript variant X2	753.889	1.82104	7.40542e-50
-	-	224.177	-8.25529	6.38508e-46
rna-NM_001287354.1	Lsi-1	174.454	1.2273	3.79184e-05
gene-LOC101245967	-	54.9386	2.29994	1.63387e-08
rna-XM_004238161.5	uncharacterized protein%2C transcript variant X1	850.975	-1.68176	3.94088e-13
rna-XM_004238375.5	putative F-box protein At3g25750	1306.89	-1.03215	1.17848e-22
rna-XM_004235570.5	anoctamin-like protein At1g73020	75.4292	-1.12165	0.000668245
rna-XM_004244137.5	uncharacterized protein	155.177	1.2757	0.000268211
rna-XM_004249448.5	peroxidase 21	70.6704	-3.85199	2.55488e-15
rna-XM_004242742.4	4-coumarate--CoA ligase	69.0362	-1.24321	0.000825565
rna-XM_004244492.5	plant intracellular Ras-group-related LRR protein 5	183.21	-1.24735	5.63436e-09
rna-XM_004244729.5	vanillin aminotransferase	364.001	1.05571	9.23258e-05
rna-XR_011210550.1	uncharacterized lncRNA	200.232	-1.75781	8.07371e-07
rna-NM_001401291.1	arginase 2%2C transcript variant X1	763.621	-4.86718	3.09926e-72
rna-XM_004251602.5	zinc finger CCCH domain-containing protein 20	198.455	-1.14775	2.97989e-07
rna-NM_001321563.1	heat shock protein 90	6895.24	-1.89068	4.90227e-27
rna-NM_001330076.1	stress-associated protein 13	258.321	-1.07789	1.93695e-09
rna-XM_004230658.5	LOB domain-containing protein 37	409.418	1.13162	1.45191e-05
rna-XM_004235089.5	3-ketoacyl-CoA synthase 5-like	259.003	1.31432	0.000244929
rna-XM_026032274.2	gamma-glutamylcysteine synthetase%2C transcript variant X2	5461.99	-1.0116	1.64725e-19
rna-XM_004246592.5	cell division cycle protein 48 homolog	63.1176	-2.32474	1.71951e-12
rna-XM_069287474.1	glycine-rich cell wall structural protein 1-like	293.908	-1.1117	6.43924e-07
rna-XM_004247320.5	vacuole membrane protein KMS1	84.5577	1.17844	0.00889451
rna-XM_004233473.5	transcription factor HBI1	1374.32	1.00339	8.7065e-18
rna-XR_011219883.1	uncharacterized lncRNA	62.6287	-1.21795	0.0059958
rna-XM_004246214.5	protein NODULATION SIGNALING PATHWAY 2	86.3895	-1.84611	2.54464e-10
rna-XR_011212042.1	uncharacterized lncRNA	45.8609	-9.62116	8.121e-14
-	-	56.9064	-9.94098	4.26428e-15
rna-NM_001247296.2	heat shock protein HSP 17-6	2982.96	-1.1545	2.036e-22
rna-XM_069296992.1	cuscuta receptor 1-like%2C transcript variant X2	119.667	1.07511	0.00477516
rna-XM_004249190.5	two-component response regulator ARR9	1715.94	1.23635	1.37257e-13
rna-XM_069299426.1	type IV inositol polyphosphate 5-phosphatase 9-like%2C transcript variant X3	148.102	2.79098	6.10656e-18
rna-XM_004238560.5	protein RADIALIS-like 3	170.057	-6.86106	3.93505e-41
rna-NM_001345879.1	ubiquitin	16728.2	-1.04552	3.0072e-10
rna-XM_019214634.3	phosphoenolpyruvate carboxylase 2%2C transcript variant X1	42.893	1.18003	0.00424229
rna-XM_069299486.1	uncharacterized protein	268.004	-1.62917	9.11924e-09
rna-XM_004235153.4	uncharacterized protein	99.9015	-5.42055	2.77924e-30
rna-XM_004231484.5	subtilisin-like protease SBT1.5	109.024	1.2955	0.00377871
rna-NM_001365464.1	uncharacterized protein	554.925	-1.86426	4.44038e-26
rna-XM_069299385.1	small ribosomal subunit protein eS27z-like%2C transcript variant X3	54.9745	1.19594	0.00211496
rna-XM_019212989.3	bidirectional sugar transporter N3	488.033	-1.06846	5.18512e-07
rna-NM_001246895.2	arachidonic acid-induced DEA1	293.512	1.93797	1.77521e-06
rna-XM_026029577.2	pentatricopeptide repeat-containing protein At5g15300%2C transcript variant X1	62.6964	-5.47081	8.381e-22
rna-XM_010326716.4	oxoglutarate-dependent flavonoid 7-O-demethylase 1-like	2304.09	-4.52738	1.80947e-141
rna-XM_004248153.5	cytochrome P450 CYP72A219-like	483.717	-3.22829	2.96637e-111
rna-NR_189164.1	cis-prenyltransferase 6%2C transcript variant 3	1432.05	1.03678	2.537e-07
rna-XM_004233506.5	auxin-responsive protein SAUR50	41.9562	1.38431	0.00420558
rna-XM_004238982.5	protein BIG GRAIN 1-like E	91.4855	1.47666	0.000261393
rna-XM_004243500.4	zinc finger CCCH domain-containing protein 18	74.421	1.30516	9.89163e-05
rna-XM_004228833.4	ethylene-responsive transcription factor ERF069-like	212.514	-9.16343	2.78139e-25
rna-XM_004235985.5	E3 ubiquitin-protein ligase RSL1-like	924.937	1.0019	2.84301e-12
rna-XM_019215677.3	alpha carbonic anhydrase 1%2C chloroplastic%2C transcript variant X5	134.817	1.2335	5.10576e-07
-	-	65.2429	-2.40423	7.53079e-10
rna-XM_010324907.4	protein REDUCED CHLOROPLAST COVERAGE 2%2C transcript variant X1	7182.96	1.00757	1.39012e-08
rna-NM_001318147.1	two-component response regulator ARR5	1121.31	1.27603	3.49643e-15
rna-XM_004238898.5	probable carboxylesterase 6	1103.16	-1.17344	1.87144e-10
rna-NM_001279343.1	WRKY transcription factor 81	514.239	1.59844	1.5057e-08
rna-XM_026028740.2	probable glycosyltransferase At5g03795	57.3034	-1.7335	1.23673e-05
rna-XM_010317079.4	protein kinase STUNTED%2C transcript variant X1	76.6241	-9.18777	1.23521e-12
rna-XM_010329417.4	uncharacterized protein	190.288	-5.02945	8.9386e-61
rna-XM_004230361.4	22.7 kDa class IV heat shock protein-like	3331.87	-6.12836	9.90067e-258
rna-NM_001347949.1	heat shock cognate 70 kDa protein 2	10634.7	-1.13103	5.67049e-18
rna-XM_069295547.1	probable serine/threonine-protein kinase WNK3%2C transcript variant X4	721.372	-1.10179	2.03578e-21
rna-XM_004249305.5	uncharacterized protein	557.163	-1.37258	6.3329e-27
rna-XM_004249418.5	F-box protein PP2-A15	1780.51	-1.00414	6.09358e-13
rna-NM_001247005.3	metallocarboxypeptidase inhibitor	83.2035	-4.46842	1.52333e-22
rna-XM_004228816.5	dehydration-responsive element-binding protein 1F-like	50.2506	-1.28943	0.000740198
rna-XM_069296165.1	ABC transporter C family member 2%2C transcript variant X2	1690.63	-1.00714	1.15234e-11
rna-NM_001247419.2	beta-carotene hydroxylase	3093.63	1.02237	8.35515e-17
rna-XM_004229423.5	probable protein phosphatase 2C 35%2C transcript variant X1	956.722	-1.02642	1.76059e-11
rna-XM_019210863.3	stress-associated protein 7	89.0633	-1.10326	0.000307271
-	-	147.532	1.66373	2.0845e-08
rna-XM_004238945.5	peroxidase 11	283.368	-1.50949	1.76763e-07
rna-XM_069295942.1	extracellular serine-rich protein ARB_03024-like	418.17	-1.90808	0.00273711
rna-NM_001247592.2	BURP domain-containing protein	8501.47	-1.50695	1.50124e-30
rna-XM_004248414.5	GDSL esterase/lipase At5g45960-like%2C transcript variant X1	619.87	1.36947	2.03119e-09
rna-XM_010315654.4	heavy metal-associated isoprenylated plant protein 16-like	42.242	1.67822	0.000164874
rna-XM_069292543.1	putative glycerol-3-phosphate transporter 5	467.406	-1.15131	1.03186e-11
rna-NM_001365972.1	delta(7)-sterol-C5(6)-desaturase	444.008	-1.13943	6.76849e-14
-	-	169.426	-3.0181	1.31085e-12
rna-XM_010314332.4	ABC transporter G family member 25	50.5103	-1.15401	0.00110717
rna-XM_004238220.5	BEL1-like homeodomain protein 11	83.6364	2.03619	1.2745e-07
gene-LOC101267923	-	812.57	-1.72484	5.68015e-13
rna-XM_069296463.1	peroxidase 12-like%2C transcript variant X2	1687.52	-1.18718	1.31553e-19
rna-NM_001247311.2	Avr9/Cf-9 rapidly elicited protein	802.33	-2.26093	4.21012e-28
rna-XM_069297717.1	uncharacterized protein%2C transcript variant X2	2365.15	-1.0084	1.79814e-13
rna-XM_010328117.4	heat stress transcription factor A-7a%2C transcript variant X11	145.792	1.23201	0.00431186
-	-	95.4128	-7.80841	2.78222e-17
rna-XM_004232172.5	myb-related protein 306-like	569.568	-1.18574	6.5659e-07
rna-XR_739580.4	uncharacterized lncRNA	101.473	-1.23804	4.51616e-05
rna-XM_069292266.1	uncharacterized protein	5000.66	-1.15208	2.8416e-20
rna-XM_010322388.4	photosynthetic NDH subunit of lumenal location 2%2C chloroplastic%2C transcript variant X1	46.8384	1.17435	0.00727155
rna-XR_011221545.1	uncharacterized lncRNA	105.433	1.08298	0.000915694
rna-NM_001247228.3	probable glutathione S-transferase	16442.7	-1.39032	0.000252875
-	-	202.645	-8.59811	1.97035e-36
-	-	66.8023	-9.29928	7.68115e-13
rna-XM_069293617.1	protein DOG1-like 3	79.8389	1.31055	0.00304855
rna-XM_019211317.3	pre-mRNA-splicing factor ATP-dependent RNA helicase DEAH1%2C transcript variant X2	153.527	-6.21719	2.61156e-49
rna-XM_004233460.5	homeobox-leucine zipper protein ATHB-40-like	444.83	-1.20793	1.88684e-06
rna-XM_069288848.1	vacuolar cation/proton exchanger 3	3904.9	1.10187	4.03192e-19
rna-XM_004247666.5	deacetoxyvindoline 4-hydroxylase-like	225.13	1.33824	3.30922e-07
rna-XM_004243168.5	heavy metal-associated isoprenylated plant protein 16-like	161.592	-1.75156	3.48325e-09
rna-NM_001320500.1	probable indole-3-pyruvate monooxygenase YUCCA8	85.1994	1.0508	0.00651696
rna-XM_004241541.5	uncharacterized protein	103.007	1.75287	8.14321e-11
rna-XM_004251641.5	acetylserotonin O-methyltransferase	1200.34	1.23923	1.12529e-22
rna-XM_004229318.5	protein S-acyltransferase 18	126.529	1.00511	0.00114464
rna-XM_004233360.5	uncharacterized protein	607.008	-1.12427	4.04533e-19
-	-	81.3782	-10.459	7.12302e-17
rna-XM_010328642.4	auxin-induced protein PCNT115-like	159.439	-3.83883	2.8569e-47
rna-XM_004244424.5	gamma-glutamylcyclotransferase 2-1	7307.6	-1.28465	1.22244e-36
rna-NM_001320262.1	class I small heat shock protein	1315.05	-1.12368	2.9091e-23
rna-XR_011212421.1	ALBINO3-like protein 3%2C mitochondrial%2C transcript variant X4	649.782	-1.57943	9.45052e-32
rna-XM_026032832.2	synaptotagmin-3%2C transcript variant X5	234.47	-1.27026	6.64076e-08
rna-XM_004241172.5	scarecrow-like protein 14	1033.6	-1.10356	8.7133e-15
gene-LOC101265090	-	64.7511	1.09803	0.00175521
rna-XM_069297811.1	F-box protein At3g07870-like	456.646	-11.9827	1.80375e-22
rna-XM_004241205.5	exocyst complex component EXO70H1-like	621.078	-1.0505	3.63849e-10
rna-XM_004246681.5	ABC transporter G family member 23	103.532	-1.55231	5.85839e-05
rna-XM_026030736.2	probable protein phosphatase 2C 47%2C transcript variant X2	92.2512	-8.18635	7.79065e-20
rna-XM_004249620.4	transcription factor MYB1	68.4944	1.45727	9.7744e-05
rna-XM_004245832.5	NAC domain-containing protein 71-like	107.674	1.59514	4.18734e-05
rna-XM_069293010.1	uncharacterized protein	140.109	1.23429	1.59488e-07
rna-XM_004244420.5	uncharacterized protein	263.766	1.49973	4.95476e-12
rna-XM_004253006.5	protein GLUTAMINE DUMPER 2	60.9013	1.27429	0.00030085
rna-XM_004244238.5	uncharacterized protein	561.513	-1.0957	7.44877e-12
rna-XM_004242587.5	cytochrome P450 CYP72A219	1344.9	-1.84495	1.00089e-19
rna-XM_004237086.5	uncharacterized protein	124.246	1.57075	5.38401e-11
rna-XM_010324559.4	acid phosphatase 1	1806.56	1.16568	1.02022e-14
rna-XM_069294850.1	homeobox-leucine zipper protein HAT5-like%2C transcript variant X3	58.7461	1.93978	0.000160623
rna-XM_004231963.5	eukaryotic translation initiation factor 5%2C transcript variant X2	3111.26	-1.2263	3.74088e-38
rna-XM_004249750.5	putative serine/threonine-protein kinase	67.462	-5.93135	5.29146e-22
rna-XM_004240826.5	uncharacterized protein	2832.6	1.02588	3.28644e-13
rna-XR_011213365.1	uncharacterized lncRNA	51.5313	1.58657	6.99968e-05
rna-XR_741305.4	uncharacterized lncRNA	493.791	1.01486	0.000106907
rna-XR_011214600.1	uncharacterized lncRNA	59.6554	-3.72217	1.45769e-13
rna-XM_069299432.1	protein HIGH ARSENIC CONTENT 1%2C mitochondrial	88.0758	1.51363	3.04349e-07
rna-XM_004233026.5	protein LIGHT-DEPENDENT SHORT HYPOCOTYLS 10%2C transcript variant X2	59.344	1.09967	0.00211941
rna-XR_003248062.2	uncharacterized lncRNA	53.8041	-1.73479	2.33635e-05
rna-NM_001247141.2	gibberellin 20-oxidase-1	175.08	1.61901	6.00822e-11
rna-XM_010328615.3	late embryogenesis abundant protein M17-like	57.2803	7.03177	6.99701e-14
rna-XM_010324101.4	uncharacterized protein%2C transcript variant X1	117.586	-1.60213	8.02529e-06
rna-XM_069288635.1	probable copper-transporting ATPase HMA5%2C transcript variant X3	163.051	1.12752	2.06136e-06
rna-XM_010328661.4	phospholipase A1 PLIP1%2C chloroplastic%2C transcript variant X1	491.477	-1.26056	4.94062e-15
rna-XM_004247606.5	wound-induced proteinase inhibitor 1	515.041	-2.77053	2.91684e-07
rna-XM_010320912.4	putative late blight resistance protein homolog R1A-3	572.967	1.60841	1.76365e-18
rna-XM_069298179.1	rhamnogalacturonate lyase B-like%2C transcript variant X1	120.536	-1.24311	0.000672676
rna-XM_010320399.4	heat shock 70 kDa protein 5	9329.5	-7.13654	0
rna-XR_003247034.1	small nucleolar RNA snoR118	247.409	-1.60092	8.10776e-15
rna-XM_010315039.4	fatty acyl-CoA reductase 3-like%2C transcript variant X1	88.305	-1.52653	4.41847e-10
rna-XM_004252665.5	RING-H2 finger protein ATL54	143.988	1.01629	6.89824e-05
-	-	183.77	-1.89763	1.38425e-16
rna-XM_004236911.5	putative late blight resistance protein homolog R1A-3	722.565	1.2842	1.24397e-06
rna-XM_004242382.5	uncharacterized protein	83.8813	1.331	5.31413e-07
rna-XM_069291129.1	protein CNGC15b%2C transcript variant X3	288.302	1.04377	1.08294e-06
gene-LOC101247797	uncharacterized protein	62.9815	-1.02458	0.00334218
-	-	48.5867	1.22602	0.00687866
rna-XM_004235219.5	protein RESPONSE TO LOW SULFUR 3-like	442.136	-1.50662	1.026e-12
rna-XM_004230705.5	scopoletin glucosyltransferase-like	1565.64	-1.44107	1.0493e-17
rna-NM_001246877.2	TCP transcription factor 12	821.221	1.08362	6.69647e-14
-	-	87.8931	-5.64481	6.54897e-26
rna-XR_002026619.3	uncharacterized lncRNA	201.947	-1.68706	2.35761e-08
-	-	158.636	-3.87684	2.62782e-63
rna-XM_004234992.5	major latex allergen Hev b 5-like	95.3187	1.78756	1.07681e-05
rna-XM_004248358.5	uncharacterized protein	158.463	1.19296	2.397e-07
rna-XM_026030169.2	uncharacterized protein	760.435	-1.70919	2.95595e-43
rna-XM_004243975.5	leucine-rich repeat receptor kinase RGFR3-like protein	406.973	1.00019	2.62652e-08
rna-XM_004237702.5	pentatricopeptide repeat-containing protein At1g43980%2C mitochondrial	90.0593	1.21973	3.10375e-05
rna-XM_004241139.5	peroxidase 47	943.296	1.36824	1.78892e-28
rna-XM_004229392.5	uncharacterized protein	111.914	1.05681	7.119e-05
-	-	62.5716	-3.61308	2.78825e-16
rna-XM_004252755.5	GDSL esterase/lipase EXL3-like	46.1632	-1.17249	0.00317951
-	-	132.578	-1.89964	6.74288e-09
rna-XM_004251168.5	dnaJ protein homolog	1160.07	-1.9814	1.62029e-73
rna-XM_004241526.5	transcription factor PRE3	34.9382	1.97756	0.000103971
rna-NM_001246861.2	putrescine N-methyltransferase	2628.45	-1.62244	0.00733736
rna-NM_001329234.1	N2-acetylornithine deacetylase	389.821	-3.90166	1.36281e-59
rna-XM_004238980.5	uncharacterized protein	71.3297	1.17346	0.000505078
rna-XM_004238878.5	zinc finger protein CONSTANS-LIKE 16-like	423.375	1.09986	3.75253e-05
rna-XM_026030044.2	cytochrome P450 736A117-like	59.8152	2.09616	5.27674e-12
rna-XM_004231320.1	uncharacterized protein	44.9278	-4.94557	2.37895e-14
rna-XM_004249967.5	glucosamine inositolphosphorylceramide transferase 1	1903.5	-1.30236	1.42086e-24
rna-XM_004249247.5	zinc finger protein 8	77.1635	1.77311	8.06496e-06
rna-XM_004252961.5	dirigent protein 18-like	185.898	1.02038	9.62103e-06
rna-XM_004247499.5	protein VAPYRIN-LIKE	226.214	-1.10274	1.00149e-07
rna-XM_004245168.5	uncharacterized protein%2C transcript variant X1	209.159	-6.77301	1.32111e-67
rna-XM_010317608.3	peroxidase 51	1130.83	-1.26471	5.27884e-25
rna-XM_004232242.5	peptidyl-prolyl cis-trans isomerase CYP38%2C chloroplastic	2541.83	1.01688	5.97774e-09
rna-XM_004242667.5	uncharacterized protein	376.787	1.17566	4.364e-15
rna-XM_026029282.2	protein WVD2-like 7%2C transcript variant X1	129.866	-6.81446	7.25939e-41
rna-XM_004230731.4	cold-regulated protein 28%2C transcript variant X1	122.949	-1.10775	8.84957e-06
rna-NM_001317932.1	peroxidase 10	217.927	1.40744	2.72662e-11
rna-XM_004244503.5	beta-amylase 3%2C chloroplastic-like	235.685	1.35785	3.76201e-05
rna-XM_010318207.4	type IV inositol polyphosphate 5-phosphatase 9%2C transcript variant X1	184.897	2.11243	8.16977e-15
rna-XM_004236270.5	E3 ubiquitin-protein ligase AIRP2-like%2C transcript variant X1	129.16	-1.40907	3.98501e-08
rna-XM_010315141.3	zinc finger CCCH domain-containing protein 39-like%2C transcript variant X1	82.9954	-1.76158	2.90722e-09
-	-	67.4906	-4.47181	2.245e-32
-	-	52.0559	-3.14671	2.05432e-14
rna-XM_004246258.5	18.2 kDa class I heat shock protein	3224.59	-2.17357	5.32877e-57
rna-XM_004251616.5	transcription factor MYBS3	109.484	1.65667	4.41997e-07
rna-NM_001319326.1	glutamate decarboxylase-like	97.4142	1.11862	0.000790594
rna-XM_004243554.5	ATP-dependent 6-phosphofructokinase 6%2C transcript variant X2	932.591	-1.29021	2.49992e-21
rna-XM_026031737.2	cytochrome P450 94C1	1199.37	1.334	3.67143e-09
rna-XM_010320661.4	pectinesterase 3-like	74.0572	2.16166	5.89997e-10
rna-NM_001309166.1	threonine dehydratase biosynthetic%2C chloroplastic	342.663	-2.76789	1.12078e-05
rna-XM_004232812.5	allantoinase	250.856	-1.14909	1.22801e-07
rna-XM_004245409.5	methionine gamma-lyase	1702.93	-1.31413	8.069e-09
rna-XM_004230793.5	protein JINGUBANG	1892.04	-1.00128	7.66021e-10
rna-XM_004230207.5	bidirectional sugar transporter SWEET16-like%2C transcript variant X1	70.8955	-1.35765	0.000199606
rna-XR_002026078.3	actin-97	75.8305	-1.24213	0.000406274
rna-XM_004242620.5	protein GLUTAMINE DUMPER 2	887.612	1.00827	3.18101e-06
rna-XM_004232210.5	probable galacturonosyltransferase-like 10	2352.38	-1.23586	1.82635e-09
rna-XM_010324998.4	cucumber peeling cupredoxin	872.461	-1.0836	3.68208e-08
rna-NM_001347977.1	glycolate oxidase%2C transcript variant 1	1618.54	1.88699	1.00824e-16
rna-XM_026030312.2	CASP-like protein 4D1	111.693	-6.03055	2.07827e-29
rna-XM_004239060.3	transmembrane emp24 domain-containing protein p24delta9	161.384	-10.4842	4.68177e-17
rna-XM_019213311.3	fumarylacetoacetase	241.114	-1.14632	1.54771e-05
rna-XM_004243482.5	uncharacterized protein%2C transcript variant X2	461.397	-1.68194	1.23006e-31
rna-XM_069291306.1	WD-40 repeat-containing protein MSI1%2C transcript variant X5	137.81	-10.2548	1.94054e-16
rna-XM_004253348.5	multicystatin	462.013	-5.98622	9.26707e-99
rna-XM_004240837.5	laccase-5-like	265.689	-1.28091	7.11005e-06
rna-XM_004230114.4	protein FANTASTIC FOUR 3	220.013	1.06309	0.000125941
-	-	107.898	-6.40163	3.34395e-38
rna-XM_004239165.5	uncharacterized protein	142.437	-1.74506	2.76467e-13
rna-XM_004234420.5	sulfite exporter TauE/SafE family protein 2-like	133.561	1.73663	5.17316e-07
rna-XM_004240958.5	peroxisomal membrane protein PMP22	228.972	-1.47482	1.73475e-12
rna-XM_004247576.5	3-ketoacyl-CoA synthase 20-like	4514.61	-1.07072	4.97695e-23
rna-NM_001247671.2	small heat shock protein	134.29	-3.96514	1.48606e-34
rna-XM_004243477.5	peroxidase 3-like	37.1431	2.46507	3.29358e-09
rna-XM_069295125.1	uncharacterized protein	84.1651	1.03875	0.000722563
rna-XM_004251442.5	peroxidase 27	165.057	2.09197	2.89184e-13
rna-XM_004243671.5	cytochrome P450 72A397	1184.55	-4.93145	5.98226e-134
rna-XM_069288893.1	putative calcium-transporting ATPase 13%2C plasma membrane-type	141.026	-2.46946	2.86573e-22
rna-XM_004234069.4	uncharacterized protein	45.1457	1.35896	0.00767472
rna-XM_026032835.2	beta-carotene isomerase D27%2C chloroplastic	63.0095	-3.14058	2.15303e-11
gene-LOC101246781	-	2235.52	-1.73051	1.26509e-67
rna-XR_738999.3	uncharacterized lncRNA	391.645	-1.45523	7.91225e-14
rna-NM_001368733.1	uncharacterized protein	8875.47	-1.1753	1.12456e-18
rna-XM_004251593.5	IQ domain-containing protein	237.465	1.297	6.74984e-05
rna-XM_069298346.1	laccase-12-like	57.1803	-3.21145	3.48966e-10
rna-XM_004236093.5	heat shock protein	140.493	-5.76677	7.92528e-49
rna-XM_004250207.4	uncharacterized protein	71.1948	-3.61097	1.94471e-16
rna-NM_001329537.1	NAD(P)H:quinone oxidoreductase	3101.48	-1.0534	3.90849e-14
rna-NM_001323058.1	glutamine synthetase cytosolic isozyme 1-1	2073.09	1.1749	1.71676e-12
rna-XM_010319207.2	uncharacterized protein	83.6666	1.05272	0.00110642
rna-XM_004251393.4	wall-associated receptor kinase 3-like	71.2996	-4.96477	2.79092e-24
rna-XM_010322379.4	protein PHYTOCHROME KINASE SUBSTRATE 1	455.505	1.0129	1.19605e-08
rna-XM_004245704.5	14 kDa proline-rich protein DC2.15-like	7171.16	1.11962	5.99549e-07
rna-XM_004231770.5	cystinosin homolog%2C transcript variant X2	494.697	-1.37553	1.33561e-23
rna-XM_004242966.4	zeatin O-glucosyltransferase-like	1103.09	-2.76006	1.70844e-58
rna-XM_004248374.5	uncharacterized protein	125.707	1.00462	1.15025e-05
-	-	79.5409	-7.26803	5.29621e-15
rna-XM_004228314.5	wax ester synthase/diacylglycerol acyltransferase 11-like	419.048	-1.37847	1.07281e-11
-	-	90.8734	1.07777	0.00455996
-	-	83.5445	1.19978	0.000528708
-	-	152.671	-11.3631	4.14557e-20
rna-XR_011220172.1	uncharacterized lncRNA	2093.52	-1.23481	2.72259e-22
rna-NM_001247188.2	alternative oxidase 1a	5693.55	-1.06132	1.19233e-16
rna-XM_004242227.5	aluminum-activated malate transporter 12-like	40.0267	1.79994	0.00049442
rna-XM_004251490.5	fasciclin-like arabinogalactan protein 2	94.5182	2.14751	1.14009e-12
rna-NM_001346604.1	aldehyde dehydrogenase family 2 member B7d	48.7256	-7.8506	2.4748e-12
rna-XM_004248365.5	plasma membrane-associated cation-binding protein 1%2C transcript variant X1	2650.75	1.22953	4.1511e-22
-	-	64.3189	-1.60971	0.00387907
rna-XR_011211599.1	uncharacterized lncRNA	270.836	-7.86279	3.12178e-64
rna-XM_010323756.4	uncharacterized protein	58.3537	1.14788	0.00121699
rna-XM_004231563.5	lipase-like PAD4%2C transcript variant X1	1090.71	-1.0419	8.57507e-18
rna-NM_001247104.2	chalcone synthase	81.2262	1.46404	0.00615642
rna-XM_004231321.1	uncharacterized protein	58.4263	-7.12129	1.47572e-16
rna-XM_004244439.5	UDP-glycosyltransferase 74G1-like%2C transcript variant X2	296.787	-2.34543	0.00638798
-	-	74.0357	-10.3214	2.14618e-16
rna-XM_004242310.4	hyoscyamine 6-dioxygenase	40.8564	1.49157	8.18956e-05
rna-NM_001346597.1	phototropic-responsive NPH3 family protein	40.141	1.18068	0.00514125
rna-XR_741388.4	sufE-like protein 2%2C chloroplastic%2C transcript variant X2	543.867	-1.27971	1.00995e-07
rna-XM_004238899.5	protein PLANT CADMIUM RESISTANCE 9-like	108.027	1.37412	3.41198e-08
rna-XM_019214349.3	premnaspirodiene oxygenase-like	99.8239	-1.05049	0.00839497
rna-XM_004234170.5	heat shock protein 83	6933.1	-2.66536	1.33866e-75
rna-XM_004247329.5	2-hydroxyisoflavanone dehydratase-like	3891.47	-1.01185	8.85981e-15
rna-XM_026032980.2	uncharacterized lncRNA	70.6069	-1.33088	0.000472207
rna-XM_019213675.3	uncharacterized protein	2383.9	-2.5025	6.65112e-82
rna-XM_004228949.4	uncharacterized protein%2C transcript variant X2	42.6655	-1.32003	0.00345192
-	-	104.184	-7.35508	2.72926e-30
rna-XM_010326769.3	receptor-like serine/threonine-protein kinase At1g78530%2C transcript variant X1	414.104	-1.29955	1.33472e-08
-	-	41.6613	-9.48658	1.24002e-13
rna-XM_004234422.5	S-type anion channel SLAH1-like	257.107	1.35268	1.28862e-06
-	-	61.2037	-5.34207	4.17938e-27
rna-XM_004238908.5	transcription factor HHO2	542.576	1.16515	7.19553e-09
rna-NM_001247156.1	expansin	1151.45	1.02127	2.01984e-18
rna-XR_011214713.1	pentatricopeptide repeat-containing protein%2C transcript variant X4	64.3223	-2.53151	6.27694e-10
rna-NM_001399107.1	uncharacterized protein	419.599	-2.57041	1.8183e-17
rna-XM_069286960.1	pentatricopeptide repeat-containing protein At5g50390%2C chloroplastic	68.3074	-1.54022	1.36388e-05
-	-	72.6702	-1.14397	0.00861526
rna-XM_010313788.4	putative calcium-transporting ATPase 11%2C plasma membrane-type	286.369	1.08533	7.36674e-07
rna-XR_003247399.2	uncharacterized lncRNA	516.677	1.02105	6.46485e-09
rna-XM_069292987.1	protein SMALL AUXIN UP-REGULATED RNA 12-like	42.4113	1.32503	0.00360533
rna-XM_069293610.1	heat stress transcription factor A-4c%2C transcript variant X1	897.049	-1.18508	5.01577e-25
rna-XM_004232384.5	AAA-ATPase At2g18193-like	937.434	-1.35259	3.12059e-40
rna-NM_001247356.1	lysine--tRNA ligase	335.623	-1.94217	3.06099e-09
rna-XM_004249430.5	protein NUCLEAR FUSION DEFECTIVE 4	56.3606	1.15946	0.00192955
rna-XM_004252272.5	uncharacterized protein	52.4926	1.26289	0.00240397
-	-	124.632	-6.3847	2.56483e-48
rna-XM_004248056.5	organ-specific protein S2	23615.3	1.18242	4.40488e-16
-	-	103.746	-1.31747	2.45957e-07
rna-NM_001247226.2	glucan endo-1%2C3-beta-D-glucosidase	92.6961	-5.44626	2.25324e-32
rna-XM_004233497.5	desiccation-related protein clone PCC27-04	154.189	-2.01422	1.34124e-07
rna-XM_004243439.5	cellulose synthase-like protein H1	116.099	2.63211	2.53275e-15
rna-XM_004242444.5	cationic peroxidase 1	77.8392	-10.2225	2.69376e-15
rna-XR_011211465.1	uncharacterized lncRNA%2C transcript variant X1	735.958	-2.69753	5.35351e-83
rna-XM_004236874.5	histidine kinase 4	945.225	1.04764	1.15449e-15
rna-XM_004248774.5	O-fucosyltransferase 20%2C transcript variant X1	1956.47	-1.02064	1.54002e-12
rna-XM_004245119.5	ethylene response factor H.8	258.429	1.00353	9.66371e-07
-	-	150.198	-10.3801	7.43684e-17
rna-XR_011220652.1	uncharacterized lncRNA	110.237	1.03873	0.000782385
rna-XM_004232651.5	deoxyhypusine synthase-like	192.557	1.63503	2.6173e-08
-	-	120.546	-1.65285	2.04664e-08
rna-XM_004242625.5	stemmadenine O-acetyltransferase	293.792	1.66373	4.91226e-07
rna-XM_004246691.5	exocyst complex component EXO70H1	1668.6	-1.48248	6.06589e-16
-	-	88.4275	-1.39913	6.36226e-05
rna-XM_004241015.5	S-adenosylmethionine decarboxylase proenzyme 4-like	59.3153	1.02475	0.00599082
rna-XM_004231070.5	polygalacturonase-like	64.4337	-6.47733	4.24693e-19
rna-XM_004241337.5	nicotine N-demethylase CYP82E4-like	2225.91	-1.07731	6.13911e-08
-	-	50.7803	-7.90903	1.23579e-12
rna-XR_743304.4	uncharacterized lncRNA	213.33	-5.17302	1.8207e-87
gene-LOC101264392	-	59.1849	-1.53336	0.000801921
rna-XM_004248152.5	cytochrome P450 CYP72A219-like	126.937	-3.85987	5.49292e-33
rna-XM_019214312.1	DExH-box ATP-dependent RNA helicase DExH12-like	264.679	-5.17916	5.44219e-101
rna-XM_004247376.5	beta-glucosidase 11-like	163.765	1.07134	4.5858e-05
-	-	38.8308	-9.39342	3.72782e-13
rna-XM_019214078.3	probable inactive poly [ADP-ribose] polymerase SRO2	900.33	-1.5531	9.6714e-40
rna-XM_004235984.5	glutathione S-transferase U10	101.842	1.10867	0.0019411
rna-NM_001366820.1	OVATE family protein OFP14	75.0075	1.06597	0.000663143
rna-XM_010329086.4	sulfate transporter 1%2C transcript variant X1	81.6038	-1.65239	3.81453e-09
rna-NM_001279110.1	IAA7 protein	827.996	1.11818	2.2113e-12
rna-XM_004250143.5	8-hydroxygeraniol dehydrogenase	19825.8	-1.10515	6.04232e-08
rna-XM_004230612.5	receptor-like protein kinase 7	136.501	-5.61008	1.71505e-56
rna-XM_004240187.5	expansin-A8-like	83.6912	2.97329	2.61717e-13
rna-XM_004237191.5	GDSL lipase	677.596	1.16088	4.13983e-08
rna-XR_011212588.1	uncharacterized lncRNA	531.067	-1.14731	8.83584e-16
rna-XM_004230544.5	WAT1-related protein At1g68170-like	2899.65	-4.0227	3.5668e-156
rna-XM_004228967.5	calcium-binding protein CP1	3612.99	-1.69996	3.89686e-36
rna-XM_004243486.5	uncharacterized protein	929.069	-1.66939	8.03039e-39
rna-XM_004229730.5	GATA transcription factor 4	1388.06	-1.60635	4.5891e-28
rna-NM_001279294.1	Hop-interacting protein THI031	1922.56	-2.32641	1.39266e-127
rna-XM_004247272.5	aluminum-activated malate transporter 14-like	69.0302	1.02857	0.00168607
rna-XR_740315.4	uncharacterized protein%2C transcript variant X2	78.3655	1.24149	0.000179569
rna-XM_004248664.5	isoflavone reductase homolog	55.1521	-5.20769	1.56215e-19
rna-NM_001279199.2	E3 ubiquitin-protein ligase RGLG2-like	2354.15	-1.0143	9.01911e-18
rna-NM_001365955.1	peptidyl-prolyl cis-trans isomerase FKBP65	1410.67	-1.06404	5.51188e-10
rna-XM_004228874.5	G-type lectin S-receptor-like serine/threonine-protein kinase LECRK3	68.9933	-5.68502	4.85775e-25
rna-XM_004232502.5	butanoate--CoA ligase AAE1-like	2618.01	-1.22421	1.03741e-23
rna-XM_004241910.5	cinnamoyl-CoA reductase-like SNL6	3471.2	-1.08549	8.10473e-11
rna-XM_004249425.5	aquaporin TIP1-1	1267.03	2.19516	7.18616e-21
-	-	431.848	-1.27869	9.92516e-08
rna-XM_069297321.1	uncharacterized protein	884.661	-1.45219	1.52592e-13
rna-NM_001279020.2	cytochrome P450 CYP74C3	27154.9	-1.29754	8.65308e-17
rna-XM_004246855.5	late embryogenesis abundant protein ECP63%2C transcript variant X2	905.663	-1.03178	4.32519e-05
rna-XM_004229376.5	uncharacterized protein	1172.79	1.0791	7.02104e-09
rna-XM_004235918.5	chaperone protein ClpB1	2410.61	-1.33377	1.08585e-27
rna-XM_004228665.5	uncharacterized protein	273.091	-2.01011	8.02862e-22
rna-XM_004251481.4	uncharacterized protein	1855.78	-1.16216	3.71875e-20
rna-XM_010325739.4	probable carboxylesterase 120	2550.3	-1.20973	4.32854e-13
rna-XR_740596.4	uncharacterized lncRNA	91.4571	1.00103	0.0010317
rna-XM_026033075.2	premnaspirodiene oxygenase-like	56.8868	-9.9395	6.67617e-15
rna-XM_069299434.1	multicystatin-like	344.486	-6.41204	6.67832e-60
-	-	104.856	-4.57414	3.68292e-33
rna-XM_004245703.4	36.4 kDa proline-rich protein	90.5797	2.09383	0.00384646
rna-XM_004234227.5	probable WRKY transcription factor 41	100.572	-1.77135	2.78916e-06
rna-XM_004242007.5	2-oxoisovalerate dehydrogenase subunit alpha 1%2C mitochondrial	329.966	-1.80789	7.6837e-13
rna-NM_001247374.2	beta-galactosidase	1238.49	1.0271	1.96977e-09

## Sheet: Forc_2_dpi_unic (1546)
Gene_id	Annotation	BaseMean	Log2FC_TK_TF	padj_TK_TF
rna-XM_004242533.5	CBL-interacting serine/threonine-protein kinase 6	11091.3	-1.22859	2.74175e-29
rna-XM_004230726.5	methylcrotonoyl-CoA carboxylase beta chain%2C mitochondrial	1979.12	-1.02162	8.13158e-05
rna-XR_003246661.2	uncharacterized lncRNA	206.149	1.47811	0.00300214
gene-LOC101250499	-	57.8435	-1.71781	6.7912e-06
rna-NM_001305821.1	delta(12)-fatty-acid desaturase	50.4649	-9.29585	7.43145e-13
rna-XM_004250256.5	protein C2-DOMAIN ABA-RELATED 11%2C transcript variant X2	333.704	-1.08992	3.1209e-05
rna-NM_001247691.2	beta-mannosidase	4503.36	-1.1909	1.95819e-06
rna-XM_069293975.1	autophagy-related protein 101%2C transcript variant X6	384.397	-1.28656	1.10329e-08
rna-XM_004242757.4	probable inactive purple acid phosphatase 27	5840.54	-3.44817	4.19672e-67
rna-XM_004236285.5	cytochrome P450 94B3-like	256.161	2.33949	1.37924e-07
rna-XM_010322406.4	probable aquaporin NIP-type%2C transcript variant X1	153.357	-1.29463	4.4855e-09
rna-NM_001247121.2	type 2 metallothionein MT2	181.894	1.2022	1.31191e-06
rna-XM_004237725.5	SKP1-interacting partner 15	978.752	-1.01434	5.03674e-21
rna-XM_026028129.2	tRNA nucleotidyltransferase cca2-like	58.4482	-1.39037	0.00969377
rna-XM_004242311.5	transcription factor MYB13-like	181.218	2.09231	0.000437161
rna-XM_004234900.5	uncharacterized protein%2C transcript variant X1	493.973	-1.52592	5.12027e-07
rna-XM_004229969.5	homeobox-leucine zipper protein ATHB-12	1109.5	3.17211	0.000332772
rna-XR_011221870.1	protein transport protein SEC23 A%2C transcript variant X5	2321.46	-1.1177	1.63865e-10
rna-XM_010324869.4	cysteine-rich receptor-like protein kinase 34%2C transcript variant X1	89.6942	-3.8855	9.19476e-32
rna-XM_004234082.4	protein GID8 homolog	106.604	1.57401	5.99153e-08
rna-XM_004253085.5	L-ascorbate oxidase homolog	796.134	-1.20064	2.57368e-05
rna-XM_004236564.5	insulin-degrading enzyme-like 1%2C peroxisomal%2C transcript variant X2	603.615	-1.46735	3.72782e-13
rna-XM_010320936.4	protein PELPK2-like	720.321	2.24663	0.00795239
-	-	48.6137	1.77678	0.00878781
rna-NM_001321696.1	SWIB_MDM2 domain protein	2627.95	1.21131	2.27886e-12
rna-XM_004245690.5	monocopper oxidase-like protein SKU5	7506.16	1.2148	5.79241e-32
rna-XM_010327000.4	Bax inhibitor%2C transcript variant X1	4437.86	-1.6985	1.2772e-15
rna-XR_741010.4	uncharacterized lncRNA	81.5514	1.86177	1.48428e-07
rna-XM_004241621.5	uncharacterized protein	373.406	1.61242	1.17499e-05
rna-XR_183105.5	uncharacterized lncRNA	64.5367	1.00276	0.00348634
rna-XM_019215073.3	protein HAPLESS 2%2C transcript variant X1	223.611	1.90297	1.85267e-23
rna-XM_019214122.3	AAA-ATPase At3g28580	2151.25	-1.46937	8.10239e-12
rna-XM_004243162.4	GDSL esterase/lipase At4g10955-like	180.758	1.41143	0.000181754
rna-XM_004243702.5	heat stress transcription factor A-7a-like	275.663	2.55891	5.75075e-09
rna-NM_001247332.1	Pto-responsive gene 1 protein	542.976	-1.23249	9.80916e-05
rna-XM_069292611.1	uncharacterized protein	151.524	1.07788	0.000130377
rna-XM_004249895.5	uncharacterized protein	1444.68	1.05858	6.02244e-08
rna-XR_011221090.1	uncharacterized lncRNA	1021.03	1.0311	9.15624e-06
rna-XM_004233106.5	uncharacterized protein	359.54	1.77336	1.67622e-12
rna-NM_001365811.1	WRKY transcription factor 80	643.92	-1.87419	5.12303e-20
rna-TRNAN-GUU-3	tRNA-Asn	220.668	1.49076	0.00173755
rna-XM_004249079.5	G2/mitotic-specific cyclin S13-7%2C transcript variant X1	335.148	1.2473	0.000503665
rna-XM_069287428.1	uncharacterized protein	925.193	1.00253	1.13988e-06
rna-XM_004246596.4	OVARIAN TUMOR DOMAIN-containing deubiquitinating enzyme 12%2C transcript variant X1	1134.36	-1.50643	3.75673e-14
-	-	453.336	-1.07726	5.10076e-07
rna-XM_026031521.2	zinc finger CCCH domain-containing protein 32	1296.47	-1.12927	1.88054e-05
rna-XM_004248649.5	uncharacterized protein	1072.2	-1.08848	4.65551e-10
rna-XM_004238153.4	cytochrome P450 CYP82D47	3595.01	-1.32539	3.85173e-20
rna-XM_019211933.3	endo-1%2C4-beta-xylanase 5%2C transcript variant X1	395.631	-1.35248	1.05438e-10
rna-XM_004233579.5	mitogen-activated protein kinase kinase kinase 20-like	112.439	-2.38214	3.4624e-16
rna-XM_004240000.5	transketolase%2C chloroplastic-like	8909.64	-1.09258	1.30111e-11
rna-XM_004241225.4	uncharacterized protein	4191.92	-1.18412	7.46953e-15
rna-XR_011212173.1	protein DETOXIFICATION 18	60.8186	-2.27486	7.71384e-05
rna-NM_001321273.1	protein kinase PINOID 2	812.025	-1.55309	1.02378e-12
rna-NM_001320275.1	solanesyl diphosphate synthase	1923.25	1.03809	2.68449e-10
rna-XM_004229666.5	dolichyl pyrophosphate Glc1Man9GlcNAc2 alpha-1%2C3-glucosyltransferase%2C transcript variant X2	685.291	-1.57188	1.40307e-23
rna-XR_003244037.2	triosephosphate isomerase%2C chloroplastic%2C transcript variant X4	2030.92	1.29229	5.36576e-22
rna-XR_739408.4	uncharacterized lncRNA	36.3598	-8.24468	3.11905e-10
rna-XM_004248988.5	vacuolar-sorting receptor 1-like%2C transcript variant X1	8468.42	-1.51522	6.48754e-41
rna-XM_004241767.5	psbP domain-containing protein 6%2C chloroplastic	1243.26	1.17355	8.02816e-11
rna-XM_010328084.4	non-specific lipid transfer protein GPI-anchored 5%2C transcript variant X2	467.659	2.84227	0.000947063
rna-NM_001346677.1	putative betaine aldehyde dehyrogenase	531.336	1.24498	2.01354e-07
rna-XM_069299335.1	protein PHOX1-like%2C transcript variant X2	194.529	-1.11248	2.30446e-07
rna-XM_004237020.5	6-phosphogluconate dehydrogenase%2C decarboxylating 2%2C transcript variant X1	9035.85	-1.42354	2.16766e-09
rna-XM_004245469.5	long chain acyl-CoA synthetase 4%2C transcript variant X1	7855.55	-1.63881	1.32416e-15
rna-XM_004241482.5	uncharacterized protein	2590.93	-1.00356	9.47344e-05
rna-XM_004238247.5	uncharacterized protein	1129.92	-2.663	2.42327e-05
rna-XM_069297510.1	LOV/LOV protein%2C transcript variant X8	2321.44	-1.07526	9.10892e-10
rna-XM_004232674.5	15.4 kDa class V heat shock protein	606.231	-1.23363	2.03917e-24
rna-XM_004243262.5	uncharacterized protein	1605.66	1.35971	0.000127471
rna-XM_004230611.5	protein TUNICAMYCIN INDUCED 1	3090.92	1.53785	4.59207e-26
rna-XR_011210759.1	uncharacterized lncRNA	167.402	1.21643	0.00117051
rna-XM_019214926.3	glycosyltransferase BC10%2C transcript variant X1	1876.15	-1.00726	1.45947e-13
rna-XM_010325113.4	rac-like GTP-binding protein ARAC7	652.589	1.13843	1.26877e-09
rna-XM_019214215.3	heavy metal-associated isoprenylated plant protein 35-like	59.959	1.21228	0.00422965
rna-XM_019213007.2	kunitz trypsin inhibitor 3-like	62.1618	-2.57903	5.34028e-08
rna-XM_004228697.5	loganic acid O-methyltransferase-like	3132.7	-1.00385	1.92578e-11
rna-XR_002027856.3	uncharacterized lncRNA	188.786	1.19023	1.93127e-08
rna-XR_003246189.2	uncharacterized lncRNA%2C transcript variant X5	96.3624	1.20631	0.000110874
rna-XM_004247038.5	BTB/POZ domain-containing protein At5g48800	163.467	1.02251	0.000278998
rna-XM_004233115.5	2-succinylbenzoate--CoA ligase%2C chloroplastic/peroxisomal	602.887	1.16127	5.35849e-11
rna-CQW56_mgp26	-	1462.84	1.11214	0.00530715
rna-NM_001365918.1	peptidyl-prolyl cis-trans isomerase FKBP16-4%2C chloroplastic	1269.15	1.01848	7.40562e-16
rna-NM_001310041.1	protochlorophyllide reductase	5018.74	1.37595	1.22792e-17
rna-XM_004231820.5	probable inactive receptor kinase At5g67200	498.39	1.14482	1.53201e-09
-	cytochrome c oxidase subunit 3	76.2049	2.25797	0.00237885
rna-XM_004247969.5	uncharacterized protein	110.998	1.32274	1.50201e-06
rna-XM_004230366.4	protein NRT1/ PTR FAMILY 4.3	868.431	-1.0975	3.02569e-06
rna-XM_010320721.4	elongation factor Tu%2C chloroplastic	10740	1.09816	2.84506e-11
rna-NM_001365760.1	WRKY transcription factor 46	363.045	-1.97531	9.58889e-16
rna-XM_004249585.4	DELLA protein GAI	105.477	-1.78748	4.97431e-10
rna-XM_004235682.5	uncharacterized protein	2594.05	1.24317	1.24183e-13
rna-XM_004235145.5	glycine-rich cell wall structural protein 2	86.5101	1.10984	0.00282289
rna-XM_069295407.1	MMS19 nucleotide excision repair protein homolog%2C transcript variant X7	382.219	1.00806	1.00955e-13
rna-XM_004231939.5	calcium-binding protein CML24	3520.48	1.67518	2.14885e-15
rna-XM_010321258.1	uncharacterized protein	75.7067	-1.47109	9.45821e-05
rna-XM_004249003.3	non-specific lipid-transfer protein 2	44.1626	-5.4224	1.77095e-17
rna-XM_004238864.5	uncharacterized protein%2C transcript variant X2	630.59	-1.08553	5.09081e-08
rna-XM_004233465.5	probable polyol transporter 6%2C transcript variant X1	277.713	-1.87498	1.55403e-15
rna-XM_010318313.4	pectinesterase-like	219.855	-3.17094	2.56748e-34
rna-NM_001320297.1	cell division control 20-1	377.195	1.25852	0.000189646
-	-	104.26	-1.02089	0.00464712
rna-XM_004233428.5	probable calcium-binding protein CML18	2021.44	2.21558	9.1308e-51
rna-XR_011211436.1	uncharacterized lncRNA	137.135	1.25987	0.000149519
-	-	62.9718	-6.12159	1.14258e-13
rna-XM_004247387.5	dol-P-Man:Man(5)GlcNAc(2)-PP-Dol alpha-1%2C3-mannosyltransferase	1300.14	-1.40536	1.62032e-30
rna-XM_004241000.5	uncharacterized protein	231.226	1.6554	1.15255e-07
-	-	80.4084	2.37025	0.000338822
rna-XM_010318026.4	uncharacterized protein	105.791	1.06359	0.00138905
rna-XM_019213634.3	uncharacterized protein	1796.8	-2.23524	1.29393e-33
rna-XM_004244107.5	pentatricopeptide repeat-containing protein%2C transcript variant X5	1048.75	1.27596	1.97381e-08
rna-XM_004240829.5	adenine/guanine permease AZG1	383.527	-1.04018	2.90163e-06
gene-LOC101244315	-	70.2739	-6.60255	2.84808e-05
rna-XM_010325934.4	kinesin-like protein KIN-14F%2C transcript variant X2	353.584	1.14461	0.00103203
rna-XM_004251948.5	integrin-linked protein kinase 1-like%2C transcript variant X1	284.574	-1.01474	6.45844e-07
rna-XM_069295314.1	probable UDP-arabinopyranose mutase 2	40.0148	-2.15045	5.22239e-06
rna-XM_004242686.5	arogenate dehydrogenase 2%2C chloroplastic	317.999	1.56202	1.66669e-14
rna-XM_019212732.3	uncharacterized protein%2C transcript variant X3	249.475	1.67399	0.00263104
rna-NM_001247403.2	P58IPK	1999.04	-2.96189	2.16569e-165
rna-XM_010321402.4	major pollen allergen Ole e 10	125.301	1.3667	3.6403e-05
rna-XM_004237763.5	5-formyltetrahydrofolate cyclo-ligase-like protein COG0212	739.521	1.01622	1.64531e-07
rna-NM_001365682.1	MADS-box transcription factor MBP15	115.469	1.51413	9.79052e-07
rna-XM_004250995.5	alcohol-forming fatty acyl-CoA reductase-like	285.649	1.56054	1.70726e-05
rna-XM_004232150.5	protein IMPAIRED IN BABA-INDUCED STERILITY 1-like	1371.65	-1.09839	2.85906e-15
-	-	65.5588	1.57386	0.00251226
rna-XM_004245691.5	probable trehalose-phosphate phosphatase F%2C transcript variant X1	715.212	-1.05417	1.06695e-11
rna-XR_011220654.1	uncharacterized protein%2C transcript variant X5	538.866	1.58535	4.43617e-12
-	-	269.777	1.1822	4.42796e-08
rna-NM_001347331.1	squamosa promoter-binding-like protein 6	78.1297	1.1608	0.00697204
-	-	525.527	1.3891	1.5611e-08
rna-XM_004242084.4	actin cytoskeleton-regulatory complex protein PAN1-like	900.432	1.43319	0.000563404
rna-XR_183316.5	uncharacterized lncRNA	210.328	1.16773	2.78591e-06
rna-XR_011211396.1	coenzyme F420 hydrogenase_dehydrogenase beta subunit-like%2C transcript variant X3	847.606	1.05702	3.277e-10
rna-XM_004240009.5	protein transport protein Sec61 subunit beta-like%2C transcript variant X1	4772.45	-1.2037	1.59596e-11
rna-XM_019213243.3	proline-rich receptor-like protein kinase PERK9%2C transcript variant X1	355.068	-1.0183	2.29582e-06
rna-NM_001330720.1	omega-6 fatty acid desaturase	3409.8	1.18025	3.02902e-16
rna-NM_001308943.1	ribulose bisphosphate carboxylase small chain 1%2C chloroplastic	180826	1.09184	2.1855e-12
rna-XM_004231980.5	uncharacterized protein%2C transcript variant X1	534.225	1.05873	1.57795e-16
rna-XM_010321894.4	serine/threonine-protein kinase-like protein At3g51990	545.983	-1.2975	2.64078e-19
rna-XM_010314374.4	kinesin-like protein KIN-14S%2C transcript variant X2	455.223	1.2464	7.80597e-05
rna-XM_069289221.1	protein ALTERED PHOSPHATE STARVATION RESPONSE 1%2C transcript variant X2	203.431	3.62427	1.20254e-26
rna-XM_004247664.5	1-aminocyclopropane-1-carboxylate oxidase homolog 1-like	219.74	-1.11452	7.60568e-08
rna-XM_004228519.5	putative HVA22-like protein g%2C transcript variant X1	308.492	-1.18628	1.18704e-07
rna-XM_069291436.1	AP2-like ethylene-responsive transcription factor AIL1	126.504	-1.3103	1.09806e-05
rna-XM_069290613.1	protein TIC 62%2C chloroplastic%2C transcript variant X2	2887.26	1.01873	3.63681e-14
-	-	78.1774	-2.01805	2.01099e-10
rna-XR_011212347.1	uncharacterized lncRNA%2C transcript variant X2	245.295	1.00712	0.000750716
rna-XM_004250041.5	endoglucanase 12	88.0507	-1.85352	2.60675e-10
rna-XM_004244058.5	GDSL esterase/lipase At5g55050-like%2C transcript variant X1	91.3962	1.0415	0.00975292
rna-NM_001346963.1	inositol-3-phosphate synthase	734.808	1.90312	3.27075e-12
rna-XM_004235720.5	probable inactive receptor kinase At1g48480	1080.68	1.06313	1.12037e-05
rna-XR_003244800.2	uncharacterized lncRNA	593.894	1.34829	8.55902e-14
rna-XM_004248269.5	COBRA-like protein 10	62.5859	-2.48284	2.93428e-06
rna-XM_069293784.1	uncharacterized protein	794.669	-1.26008	1.1355e-13
rna-XR_011215046.1	uncharacterized protein%2C transcript variant X2	196.852	-1.3519	0.00364734
rna-XM_069296379.1	glycine-rich cell wall structural protein 1.8-like	163.9	-4.55625	1.07742e-59
rna-XM_069298847.1	serine/threonine-protein phosphatase PP1 isozyme 2%2C transcript variant X1	399.957	-1.18099	1.73855e-10
rna-XM_069288686.1	retrovirus-related Pol polyprotein from transposon RE1%2C transcript variant X2	94.0013	-1.38446	1.25795e-06
rna-XM_004231182.5	protein ENDOSPERM DEFECTIVE 1-like	129.55	1.44597	0.00367663
rna-XM_019211932.3	uncharacterized protein	388.248	1.78914	5.75008e-13
rna-XM_004235497.5	probable GTP diphosphokinase RSH2%2C chloroplastic	143.107	-1.32354	0.000264543
rna-XM_004232255.5	large ribosomal subunit protein bL12c	13473.2	1.06901	1.74692e-31
rna-XR_011220428.1	uncharacterized lncRNA	249.8	-1.31203	1.57614e-09
rna-XM_004233509.5	ferredoxin--NADP reductase%2C leaf-type isozyme%2C chloroplastic-like	283.843	1.10785	7.60793e-06
rna-XM_004241761.5	3-ketoacyl-CoA synthase 11	2276.98	-1.3429	3.96521e-11
rna-XM_004241931.5	FCS-Like Zinc finger 1-like	875.687	1.03881	2.64452e-19
rna-NM_001247562.2	heat shock protein cognate 70	10315	1.6695	0.00693942
rna-XM_004238917.5	small polypeptide DEVIL 4	727.956	-1.15902	1.7564e-11
rna-XM_004248188.5	uncharacterized protein%2C transcript variant X1	3888.38	-1.30635	1.14723e-18
rna-XM_004231492.5	transcription termination factor MTEF1%2C chloroplastic	512.028	1.68651	5.32784e-09
rna-XR_011221525.1	dolichol kinase EVAN%2C transcript variant X1	743.095	-1.02959	1.20485e-05
rna-XM_004236696.5	16 kDa phloem protein 1%2C transcript variant X2	1183.76	-1.17108	2.19814e-11
rna-XM_069295249.1	U-box domain-containing protein 36%2C transcript variant X2	978.669	-1.86436	3.15624e-19
rna-XM_004245087.5	serine/threonine-protein kinase Aurora-2	367.295	1.28357	6.99859e-05
rna-NM_001247348.2	succinyl-CoA ligase alpha 1 subunit	2786.87	-1.12548	1.30951e-18
rna-XM_019211305.3	putative late blight resistance protein homolog R1B-16%2C transcript variant X2	123.431	-1.46586	6.28598e-08
rna-XM_004237749.5	probable mediator of RNA polymerase II transcription subunit 26c%2C transcript variant X1	798.134	-1.6429	6.10345e-19
rna-XM_004235511.5	peroxisomal (S)-2-hydroxyacid oxidase GLO4%2C transcript variant X1	87.6676	-1.1011	0.000124322
rna-XM_004249850.5	cell wall / vacuolar inhibitor of fructosidase 2	398.513	1.0781	1.56315e-07
rna-XR_011220842.1	uncharacterized lncRNA	89.1699	1.02414	0.000947188
rna-XM_069299260.1	monooxygenase 2%2C transcript variant X5	152.606	1.14289	1.83002e-06
rna-XM_069298154.1	cationic peroxidase 1-like	146.467	-7.51007	1.89399e-30
rna-XM_004235590.5	probable GPI-anchored adhesin-like protein PGA55	324.025	1.39252	0.00423918
rna-NM_001374388.1	transcription factor ALC	5558.36	-1.41187	4.22852e-16
rna-XM_010321127.4	CC-NBS-LRR resistance protein	152.991	-2.62227	6.21552e-06
rna-XM_004250278.5	transmembrane emp24 domain-containing protein p24delta3	1607.8	-1.93533	2.11892e-35
rna-XM_010314031.4	nicotinate N-methyltransferase 1	1822.67	1.13327	4.71007e-09
rna-XR_011214781.1	uncharacterized lncRNA%2C transcript variant X7	551.54	1.41644	2.59036e-16
rna-XM_069286762.1	branched-chain-amino-acid aminotransferase 2%2C chloroplastic-like%2C transcript variant X2	161.671	-1.25491	0.00605847
rna-XM_004251563.5	TONNEAU1 recruiting motif 30/34b	568.347	-1.45591	1.22972e-28
rna-XM_004238799.5	uncharacterized protein At1g66480-like	2325.13	-1.85983	3.53001e-51
rna-XM_004252906.5	CBL-interacting serine/threonine-protein kinase 1%2C transcript variant X1	1205.45	-1.6015	1.55577e-24
rna-NM_001331160.1	phosphate transporter 3	51.2853	-2.66491	0.00138905
rna-NM_001317914.1	WRKY transcription factor 45	79.6639	-2.92021	1.43331e-11
rna-XM_004249331.5	uncharacterized protein%2C transcript variant X1	25348.2	3.16398	1.37099e-44
rna-XR_741023.4	uncharacterized lncRNA	195.793	1.44634	1.10709e-06
rna-NM_001302899.3	flavonoid 3'%2C5'-methyltransferase	197.659	-2.26758	1.84508e-07
rna-XM_004233394.5	peroxidase 25	556.991	-2.35016	4.7775e-19
rna-XM_004236119.5	germin-like protein subfamily T member 2	199.48	-1.93518	4.18763e-10
-	-	68.3618	-5.57566	3.39488e-25
rna-XM_004251917.5	GDSL esterase/lipase At5g03980	3157.88	-1.68094	1.53725e-33
rna-XM_004248750.5	NRC2	2098.02	-1.08423	1.41499e-15
rna-XM_004231921.5	uncharacterized protein At5g65660	557.317	-1.13709	1.3133e-07
rna-XM_004233600.5	vacuolar lysine transporter YPQ1	1005.25	-1.54133	3.26402e-08
rna-XM_004249851.5	uncharacterized protein	1129.65	-1.67219	4.98694e-06
rna-XM_004243920.4	phosphoglycerate kinase%2C chloroplastic	19502.4	1.15882	7.92843e-14
rna-XM_004249801.5	uncharacterized protein	453.434	1.45256	9.65024e-05
rna-XM_004245036.5	IQ domain-containing protein%2C transcript variant X1	102.757	1.11288	5.79692e-05
rna-XM_004253336.4	phospholipase A1-Ibeta2%2C chloroplastic-like	108.471	-1.10847	0.000335531
rna-NM_001319849.2	asparagine synthetase 1	1798.07	-2.33538	4.2968e-20
rna-XM_010316968.4	kinesin-like protein KIN-12D	666.343	1.06198	0.00545646
rna-XM_010315358.3	protein TPX2-like%2C transcript variant X2	231.073	1.59346	6.43341e-05
rna-NM_001279002.1	Hop-interacting protein THI018	1784.28	1.50116	5.85742e-09
rna-XM_004241251.5	UDP-D-apiose/UDP-D-xylose synthase 2	5464.75	1.30481	1.09964e-08
rna-NM_001346454.1	drought-related protein PKE1	1059.53	-1.54387	2.11864e-21
rna-XM_004236697.5	probable serine/threonine-protein kinase PBL9	1368.42	-1.74175	1.70926e-21
rna-XM_004250841.5	signal peptide peptidase-like	2475.64	-1.6733	8.78825e-29
rna-XM_004236369.5	uncharacterized protein	56.7293	-2.84054	2.73185e-12
rna-XM_004238087.5	uncharacterized protein	463.745	-1.3326	4.59432e-06
rna-XM_004249085.5	F-box protein At2g26850-like%2C transcript variant X1	160.432	1.0471	0.00123204
rna-XM_004243209.4	cytochrome P450 CYP72A219-like	94.0927	-2.09251	0.00238298
rna-XM_004230060.4	annexin D4-like	247.711	1.11068	0.00386942
rna-XM_019211509.2	xyloglucan endotransglucosylase protein 1%2C transcript variant X2	3155.46	1.1223	3.61034e-10
rna-XM_004250931.5	SHUGOSHIN 2%2C transcript variant X1	289.802	1.2707	0.00512146
rna-XR_011221436.1	uncharacterized lncRNA%2C transcript variant X1	494.166	1.96086	8.44338e-05
rna-XM_004237895.5	uncharacterized protein%2C transcript variant X1	2123.15	1.14159	3.14001e-08
gene-LOC104644320	-	456.64	1.17506	5.14161e-06
rna-XM_004243711.5	uncharacterized protein	204.947	1.08755	0.00356827
rna-XM_004244814.5	CSC1-like protein ERD4	1111.4	1.30419	3.71515e-10
rna-NM_001329459.2	ethylene response factor A.2	656.797	-1.05211	0.000648543
rna-XR_011219526.1	28S ribosomal RNA	121.898	1.59896	0.00911787
rna-XM_004237134.5	pentatricopeptide repeat-containing protein At5g13770%2C chloroplastic	1142.81	1.31646	6.28904e-07
rna-XM_004247347.3	fumarate hydratase 1%2C mitochondrial	3016.89	-1.44169	1.08709e-15
rna-XM_004247906.4	transcription factor FAMA%2C transcript variant X2	290.85	1.16123	0.000368901
rna-XM_004236956.5	uncharacterized protein	848.098	-1.00799	9.21861e-14
-	-	310.024	1.6386	2.62309e-09
rna-NM_001346847.1	4-coumarate--CoA ligase-like	136.596	-1.20023	0.000103971
-	-	52.2727	-1.71293	0.000239427
-	-	321.974	-1.06516	9.01195e-05
rna-XM_004253022.5	exocyst complex component SEC15A	303.573	1.0622	0.000193658
rna-XM_004231340.4	uncharacterized protein%2C transcript variant X1	313.99	1.07795	0.000569726
rna-XM_004245461.5	probable inactive receptor kinase At1g48480	65.4095	-3.18727	2.34311e-17
rna-XM_004253028.5	rop guanine nucleotide exchange factor 14%2C transcript variant X1	70.1031	-3.63949	1.72662e-22
rna-XM_004234500.4	protein HYPER-SENSITIVITY-RELATED 4-like	136.047	-7.01854	7.91785e-32
rna-XM_004238668.5	IAA-amino acid hydrolase ILR1-like 2	506.987	1.43713	6.23859e-09
rna-XM_004246705.5	trihelix transcription factor GT-3b	275.921	-1.38574	6.07354e-05
rna-XM_004239106.5	protein JINGUBANG	2125.8	-1.32797	4.48566e-08
rna-XM_004238380.5	G2/mitotic-specific cyclin-2	337.803	1.27471	0.000134212
rna-XM_010315540.2	uncharacterized protein	1024.11	1.28245	3.07393e-06
rna-XM_069299035.1	uncharacterized protein%2C transcript variant X4	87.1615	1.61653	4.55504e-08
rna-XM_010325522.4	Ca2+-ATPase%2C transcript variant X1	1129.16	1.33654	6.46336e-17
rna-XM_004240116.5	cytochrome b561 and DOMON domain-containing protein At5g47530	4292.17	-1.09972	2.60016e-08
rna-XM_069288163.1	F-box only protein 13	127.74	-1.02981	0.000568944
rna-XM_004239175.5	uncharacterized protein	4318.1	-1.7827	4.29923e-20
rna-XM_004230324.3	pectin acetylesterase 12	1305.41	1.23289	5.62448e-24
rna-NM_001321275.1	metal ion binding protein	228.989	1.1745	0.000196198
rna-XR_183403.5	uncharacterized lncRNA	1405.42	-1.71385	1.33076e-16
rna-XM_010317984.3	uncharacterized protein	621.236	1.33049	0.000536911
rna-XM_069287484.1	methylesterase 2-like	315.175	-1.15386	1.09062e-07
rna-LyesC2p060	-	25339.6	1.0096	4.33742e-06
rna-XM_004252313.5	uncharacterized protein	136.9	1.07483	0.0007967
rna-XM_010324561.4	protein RGF1 INDUCIBLE TRANSCRIPTION FACTOR 1-like	1616	-1.2355	1.16962e-28
rna-XR_740846.4	uncharacterized lncRNA	71.8697	-1.34238	4.6956e-06
rna-XR_011212572.1	uncharacterized lncRNA	680.453	1.02199	6.12787e-05
rna-NM_001321372.1	fructose-1%2C6-bisphosphate aldolase	7236.48	-1.09907	3.70213e-07
rna-XM_004235797.5	magnesium protoporphyrin IX methyltransferase%2C chloroplastic	5376.83	1.03282	4.17262e-14
rna-XM_004251625.5	putative transcription factor bHLH041	88.3454	-1.30973	0.00457532
-	-	243.649	1.35105	8.20689e-06
rna-XM_004250263.5	chlorophyllide a oxygenase%2C chloroplastic-like	1048.68	1.1421	4.44568e-07
rna-XM_004246477.5	probable uridine nucleosidase 1%2C transcript variant X2	2145.96	-1.29259	3.8123e-15
rna-XM_004241163.5	probable protein phosphatase 2C 24	261.202	1.9227	2.20194e-09
rna-XM_010324088.4	protein NRT1/ PTR FAMILY 2.7-like	147.533	1.25066	2.87464e-07
rna-XM_004238940.5	GCN5-related N-acetyltransferase 1%2C chloroplastic	742.118	1.14968	6.72269e-12
rna-XR_183017.5	uncharacterized lncRNA	298.142	3.49097	8.92135e-21
rna-XM_004230120.5	UPF0603 protein At1g54780%2C chloroplastic	2078.65	1.18533	2.86214e-12
rna-XR_003243993.2	uncharacterized lncRNA	481.535	1.14047	2.02942e-07
rna-XM_004241264.5	probable fatty acyl-CoA reductase 4	303.568	1.08615	3.0757e-06
rna-XM_004240453.5	putative E3 ubiquitin-protein ligase XBAT35%2C transcript variant X2	896.297	1.05589	5.65666e-13
rna-XM_004234158.5	uncharacterized protein	1918.57	-1.01348	9.29927e-22
rna-XM_004247319.5	probable linoleate 9S-lipoxygenase 5	107.84	-1.30349	4.08843e-07
rna-NM_001310147.1	aspartate aminotransferase%2C mitochondrial	4830.4	-1.00554	8.72529e-08
rna-XM_004229294.5	citrate synthase%2C mitochondrial	5281.8	-1.46561	5.5778e-13
-	-	53.0361	1.26783	0.00509048
rna-XM_010327731.4	kinesin-like protein KIN-5D%2C transcript variant X1	103.559	-1.41321	2.9657e-09
-	-	897.937	1.09202	1.3074e-12
rna-XM_004235261.5	protein MET1%2C chloroplastic	2807.3	1.05101	6.04982e-17
rna-XM_004251765.3	citrate synthase%2C glyoxysomal	2898.95	-1.01643	1.99466e-05
rna-XM_004252423.5	ethylene response factor D.8	82.3498	-3.48985	5.90801e-22
rna-XM_004250855.4	hydroxymethylglutaryl-CoA lyase%2C mitochondrial%2C transcript variant X1	1554.32	-1.09869	1.32252e-08
rna-NM_001247687.1	ornithine decarboxylase	5246.9	-1.34169	9.73833e-21
-	-	53.082	-1.54478	0.000115074
rna-XM_004240991.5	heat stress transcription factor A-6b	3201.75	1.20262	7.50018e-07
-	-	807.805	-1.09946	9.94447e-06
rna-XM_004245567.5	glutathione S-transferase T1	2000.83	-1.05571	3.32877e-08
rna-NM_001306176.1	GRAS2 protein	3020.91	1.00131	0.000402952
rna-XR_011211015.1	uncharacterized lncRNA	439.443	1.44272	1.52474e-12
rna-NM_001307999.1	uncharacterized protein%2C transcript variant 1	1215.6	-1.18736	0.000344756
gene-LOC101265596	lipoxygenase	412.243	-1.0307	6.33323e-14
rna-XM_004236096.4	alpha-mannosidase I MNS5	549.164	-1.77669	4.26629e-39
rna-XM_004236972.5	thioredoxin H4-like	95.6429	2.11713	1.34938e-05
rna-XM_069295332.1	uncharacterized protein%2C transcript variant X1	168.054	1.31149	8.32257e-07
rna-NM_001247342.2	whitefly-induced gp91-phox	11344	-1.13602	3.23215e-08
rna-XM_004250684.5	proline iminopeptidase	358.104	1.62848	0.00751372
gene-LOC101256765	-	114.891	-1.32073	0.00675796
rna-XM_004243460.5	protein disulfide isomerase-like 2-3	4783.42	-1.87546	7.59314e-49
rna-XM_004228950.5	uncharacterized protein%2C transcript variant X2	325.066	-1.30779	0.000108351
rna-XM_004249017.5	abscisic acid receptor PYL4-like	367.492	-2.69334	1.85785e-23
rna-XM_004245081.5	zinc finger CCCH domain-containing protein 20	800.626	-1.50203	4.27978e-19
rna-XM_004243285.5	photosystem II repair protein PSB27-H1%2C chloroplastic	2881.17	1.30753	1.06276e-15
rna-XM_004243104.5	uncharacterized protein%2C transcript variant X1	1165.1	-1.29707	2.43466e-14
rna-XM_069291849.1	protein TPX2-like%2C transcript variant X6	151.749	1.04529	0.000172386
rna-NM_001247208.2	abscisic stress-ripening protein 1	3611.39	1.7389	1.12936e-05
rna-XM_010320280.4	uncharacterized protein	434.296	1.62959	4.77636e-05
rna-XM_019213131.3	uncharacterized protein	346.014	1.05856	1.98986e-05
rna-XM_010321909.4	kinesin-like protein KIN-4C%2C transcript variant X2	512.097	1.1512	0.00189119
rna-XR_011212569.1	uncharacterized lncRNA	601.997	1.13614	0.00670988
rna-XM_004242213.5	B-box zinc finger protein 32	186.568	1.51261	2.77441e-10
rna-XM_004244236.5	protein GRAVITROPIC IN THE LIGHT 1	1307.61	1.30465	5.60177e-19
rna-XM_004240515.5	probable protein phosphatase 2C 47%2C transcript variant X1	207.102	-1.04486	1.45853e-06
rna-XM_004232800.5	cold-responsive protein kinase 1-like	252.206	-1.54449	7.72718e-11
rna-NM_001247490.2	anthocyanin acyltransferase	222.255	-2.01359	0.000960411
rna-XM_004246729.5	dnaJ protein ERDJ3A	786.186	-1.9682	5.69494e-31
rna-XM_004233430.5	probable serine/threonine-protein kinase PBL7	248.297	1.22734	5.7314e-05
rna-XM_004231576.4	protein REVEILLE 1	238.422	1.02511	0.000519716
-	-	49.8984	-2.32034	0.000314292
rna-XM_004241893.5	dof zinc finger protein DOF3.1	226.209	1.54557	5.83201e-08
rna-XM_026030845.2	cytochrome P450 81Q32	276.758	1.32518	0.00183784
-	-	260.685	-1.46525	3.6957e-11
rna-XM_010322452.4	probable protein phosphatase 2C 15%2C transcript variant X1	827.534	1.11008	3.6662e-12
rna-XM_004229935.5	uncharacterized protein%2C transcript variant X1	390.321	1.25516	2.0889e-12
rna-NM_001247368.1	cinnamoyl-CoA reductase	512.593	1.41599	1.14526e-07
rna-XM_004249454.5	interactor of constitutive active ROPs 2%2C chloroplastic-like%2C transcript variant X1	386.936	1.18924	1.64781e-05
rna-XM_004247339.5	cellulose synthase-like protein D5	678.813	1.18009	0.000456569
rna-XM_019215616.3	uncharacterized protein	84.219	-8.52718	1.1879e-14
rna-NM_001321040.2	pathogenesis-related protein	641.987	-10.9757	2.1306e-35
rna-XM_004245568.5	uncharacterized protein	316.797	-1.03963	6.63868e-12
rna-XM_004253040.5	protein ENHANCED DISEASE RESISTANCE 2%2C transcript variant X1	1073.02	-1.3704	1.20802e-16
rna-XM_004250295.4	pathogenesis-related thaumatin-like protein 3.5	94.7053	1.17422	0.000636874
rna-XM_069288149.1	bark storage protein A	2720.14	-1.38418	3.40146e-11
rna-XR_741626.4	uncharacterized lncRNA	109.144	1.33477	0.00017019
rna-XR_011220076.1	proteinase inhibitor type-2	484.467	-9.08914	4.80146e-11
rna-NM_001247384.2	ethylene response factor 4	384.722	-1.94032	4.73868e-08
rna-XR_011214614.1	uncharacterized protein%2C transcript variant X5	65.75	1.15817	0.00220418
rna-XM_004251013.5	protein transport protein SEC23 D	1587.07	-1.07036	2.08364e-15
rna-XM_004234884.5	probable pectinesterase/pectinesterase inhibitor 17	64.0928	3.8612	4.69388e-10
rna-NM_001257978.1	cytokinin oxidase/dehydrogenase-like 5	82.5178	-1.72022	5.23323e-10
rna-XR_743099.4	uncharacterized lncRNA%2C transcript variant X1	96.4814	1.47476	2.19039e-07
rna-XM_004245579.5	elicitor-responsive protein 3	3965.4	-1.41569	6.60307e-11
rna-XM_004241561.5	ADP%2CATP carrier protein ER-ANT1	648.523	-1.04785	3.14602e-09
rna-XM_004245796.5	beta-amylase 3%2C chloroplastic	879.553	-1.26138	5.45055e-06
rna-XM_004241114.5	inositol 3-kinase	821.718	-1.09317	7.93309e-08
rna-XM_004232334.5	homeobox-leucine zipper protein ATHB-40	70.5104	1.52569	0.00248841
rna-XM_004246844.5	APO protein 3%2C mitochondrial	16512	-1.24614	8.22814e-20
rna-XM_004229924.5	GDSL esterase/lipase At4g01130	741.731	1.14861	3.20209e-07
rna-XM_004238045.5	alpha/beta-hydrolase DWARF14-like	396.963	-1.74246	1.95112e-18
-	-	1515.26	-1.21022	0.0032531
rna-XM_004229198.5	uncharacterized protein	77.0858	-1.43182	0.000107563
rna-XM_004229951.5	aluminum-activated malate transporter 10	113.058	-1.44952	0.00605972
rna-XM_010322072.4	peroxisomal membrane protein 11A	816.888	-1.04224	4.79962e-17
rna-XM_004229387.5	probable aspartic proteinase GIP2	1467.27	-1.20039	6.36803e-07
rna-NM_001345974.2	glycosyl hydrolase family protein	131.089	-1.25015	9.02875e-08
-	-	98.8862	-1.00334	0.00018883
rna-XM_004235685.5	oleosin G-like	154.818	1.44594	1.91108e-06
-	-	79.3381	-2.05973	2.0061e-11
rna-XM_010319267.2	uncharacterized protein%2C transcript variant X2	974.472	1.38028	1.38797e-19
rna-NM_001320680.1	squamosa promoter binding-like protein 3	96.2428	1.20688	0.00171332
rna-XM_004235895.5	photosynthetic NDH subunit of subcomplex B 1%2C chloroplastic	2738.95	1.06248	1.683e-09
rna-XM_069291428.1	UDP-glucuronic acid decarboxylase 5%2C transcript variant X2	503.363	-1.12045	1.06484e-07
rna-XM_004236203.5	uncharacterized protein	1140.25	-1.15169	8.16833e-11
rna-NM_001366119.1	jasmonate-responsive ERF 2	142.138	1.40711	7.89387e-09
-	-	76.1175	1.16307	0.000178298
rna-XM_004238978.5	uncharacterized protein%2C transcript variant X1	1191.72	-1.07771	8.65359e-20
rna-XM_010327298.4	myb family transcription factor PHL11%2C transcript variant X1	117.198	1.89861	3.37507e-10
rna-XR_011220310.1	uncharacterized lncRNA	5665.88	-1.14457	1.29219e-08
rna-NM_001279171.1	IAA36	107.501	-1.82437	2.14727e-14
rna-XM_004250634.5	histone H3-like centromeric protein CENH3	53.8839	1.48356	0.00405643
rna-XM_004244609.5	probable lysophospholipase BODYGUARD 3	760.235	1.15264	2.04066e-08
rna-XM_010324493.4	protein STRUBBELIG-RECEPTOR FAMILY 5%2C transcript variant X4	400.554	-1.30634	2.12566e-11
rna-XM_026031287.2	PI-phospholipase C PLC2%2C transcript variant X1	350.852	-1.74726	1.1566e-17
rna-NM_001247324.2	ammonium transporter	801.811	-1.55809	1.11295e-15
rna-XM_004251613.5	mitochondrial carrier protein CoAc2%2C transcript variant X1	477.557	-1.19661	3.60037e-07
rna-XM_004244474.3	2-oxoglutarate-dependent dioxygenase 19	3329.88	-1.64089	3.47387e-24
rna-XM_010328651.4	kinesin-like protein KIN-12B	421.038	1.40687	3.19932e-05
-	-	326.238	-1.72906	3.5682e-13
rna-XM_004229489.5	glycine-rich protein A3%2C transcript variant X1	1070.98	1.41115	1.64796e-27
rna-XM_004234756.5	protein SINE1	3255.7	1.3327	2.15185e-21
rna-XM_004248919.5	MADS-box transcription factor 23	75.0873	1.19342	0.00485464
rna-XM_004236298.5	malate synthase%2C glyoxysomal	117.311	1.15992	1.81851e-05
rna-XM_004242854.5	alpha-aminoadipic semialdehyde synthase	896.64	-1.66107	4.45224e-12
rna-XM_004231333.5	uncharacterized protein	277.559	1.48046	7.40089e-05
rna-XM_004247186.5	hyoscyamine 6-dioxygenase-like	64.7762	-2.79347	1.10965e-07
rna-NM_001247655.3	putative uncoupling protein	2329.59	-1.09109	1.28718e-08
rna-XM_004244241.5	protein trichome birefringence-like 41%2C transcript variant X1	152.15	-1.09881	2.73383e-06
rna-XM_004229759.5	LRR receptor kinase BAK1	1077.83	1.03865	5.05084e-07
rna-XR_011214911.1	uncharacterized protein%2C transcript variant X1	651.765	1.42214	1.03812e-10
rna-XM_004242661.5	uncharacterized protein	439.934	1.57039	0.000863567
rna-XM_004240706.4	21 kDa protein-like	491.2	1.30018	5.1103e-09
rna-XR_011213332.1	uncharacterized lncRNA%2C transcript variant X1	55.2943	1.16362	0.0023043
rna-XM_004241388.5	uncharacterized protein	2557.69	1.24693	4.50796e-17
rna-XM_004236124.5	uncharacterized protein	71.3712	-1.80308	0.00226783
rna-XM_004251821.5	uncharacterized protein	270.964	-1.13712	1.92603e-12
rna-XM_026030631.2	uncharacterized protein%2C transcript variant X3	296.805	1.07007	2.78747e-07
rna-XM_004245447.4	probable E3 ubiquitin-protein ligase RHA4A	81.179	-1.27697	0.00287102
rna-XM_069294371.1	uncharacterized protein	1095.36	1.09485	2.38996e-07
rna-XM_004239875.5	uncharacterized protein	134.106	-1.11128	5.19549e-07
rna-XM_004249756.5	probable protein phosphatase 2C 38%2C transcript variant X1	81.2392	-1.19115	0.000496335
rna-XR_003246810.2	uncharacterized lncRNA	288.623	1.45725	0.000492499
rna-XM_004247458.5	peroxidase 44-like	1319.9	-1.48947	7.05449e-08
rna-XM_004236702.5	CASP-like protein PIMP1	63.7423	-2.40018	2.30446e-07
rna-XM_004236073.5	uncharacterized protein	76.743	1.18313	0.00793431
rna-XM_004233222.4	allantoate deiminase 2	2585.09	-1.18677	1.33646e-06
rna-XM_069298798.1	sm-like protein LSM1B%2C transcript variant X1	579.913	-1.02298	1.09239e-08
rna-NM_001246934.1	dehydroquinate synthase	3066.17	-1.00494	7.86104e-10
rna-XM_004233439.5	uncharacterized protein%2C transcript variant X1	68.232	-2.47071	5.13971e-12
rna-XM_004238395.5	uncharacterized protein%2C transcript variant X1	1168.49	-2.25627	1.91325e-48
rna-XM_004230639.5	nucleobase-ascorbate transporter 4%2C transcript variant X2	134.878	2.07031	7.18771e-05
rna-XM_004243445.5	putative late blight resistance protein homolog R1B-16	621.435	-2.46183	1.11012e-53
rna-XM_004249275.5	cyclin-B1-2	499.239	1.61159	8.56962e-06
rna-XR_011214761.1	uncharacterized lncRNA%2C transcript variant X1	859.782	-1.34527	1.07191e-12
rna-XM_004231019.5	serine/threonine-protein kinase STY46%2C transcript variant X1	1775.49	-1.01942	2.00897e-06
rna-XM_004238965.5	enoyl-CoA delta isomerase 1%2C peroxisomal-like	68.7338	-2.48437	2.07235e-12
rna-XM_026029277.2	high affinity nitrate transporter 2.7%2C transcript variant X2	71.4444	-4.97126	2.02578e-22
-	-	55.2099	1.23981	0.00734365
rna-XM_010327190.4	uncharacterized protein	2184.49	-1.31553	5.68847e-21
rna-XM_004237875.3	uncharacterized protein	1262.72	1.12133	3.81483e-06
rna-XM_010325857.4	(Sodium/potassium)/proton exchanger 4%2C transcript variant X2	109.667	1.23341	0.00060104
rna-XM_004235665.5	vacuolar protein sorting-associated protein IST1	243.254	1.04376	0.000121416
rna-XM_069287811.1	uncharacterized protein%2C transcript variant X5	151.239	1.13352	0.00118338
rna-XM_004231727.5	protein NUCLEAR FUSION DEFECTIVE 4	750.62	-1.0459	1.20567e-06
rna-XM_010319152.4	TONNEAU1 recruiting motif 25%2C transcript variant X1	245.772	1.21033	0.0069062
rna-XM_004239163.4	BURP domain-containing protein 6	126.8	1.19761	4.8652e-05
rna-XM_004246368.5	uncharacterized protein	1873.91	1.10285	1.54118e-13
rna-XR_739280.4	uncharacterized lncRNA	53.0187	-1.18697	0.00329039
rna-XM_004229322.5	galactinol synthase 1	83.6655	3.30608	1.45371e-07
rna-XM_004238364.5	uncharacterized protein	446.593	-1.33747	2.59945e-12
rna-XM_004248035.5	aspartyl protease family protein 2	1202.41	-1.03229	1.1469e-15
rna-XM_004235178.5	alpha-amylase	335.634	-1.02536	2.82506e-05
rna-XM_004243804.5	mitogen-activated protein kinase kinase kinase 18-like	227.686	1.6804	8.9707e-13
rna-XR_003247172.2	uncharacterized lncRNA	278.498	1.29906	0.00192323
rna-XM_004242669.5	protein CHLORORESPIRATORY REDUCTION 6%2C chloroplastic	873.609	1.24823	4.42889e-12
rna-XM_004241220.5	vicilin-like seed storage protein At2g28490	153.641	-1.44848	9.61082e-07
rna-XR_011211401.1	methylcrotonoyl-CoA carboxylase subunit alpha%2C mitochondrial%2C transcript variant X1	2005.25	-1.0325	1.72567e-07
rna-XM_004235184.5	abscisic acid receptor PYL4	728.016	-1.28206	2.37569e-15
rna-XM_004246313.5	O-fucosyltransferase 19-like	2360.23	1.03411	0.00029979
rna-XM_004239676.5	probable lysophospholipase BODYGUARD 2	130.858	1.32192	6.54706e-05
rna-XM_004241007.5	dirigent protein 22	277.773	1.0627	8.40952e-10
rna-XM_004249243.5	DNA-3-methyladenine glycosylase%2C transcript variant X1	90.1807	-1.2969	0.00029367
rna-XM_004243556.5	uncharacterized protein	71.0914	1.9263	1.28007e-06
rna-XM_004245393.5	uncharacterized protein	5449.51	1.12051	4.65688e-17
rna-XM_004246853.5	cytochrome P450 76A2-like	87.5225	1.74795	0.00516159
rna-XM_004246988.5	auxin-induced in root cultures protein 12	3417.89	-1.66663	1.76544e-20
-	-	235.785	-1.18106	3.73658e-06
rna-XM_004245598.5	probable (S)-N-methylcoclaurine 3'-hydroxylase isozyme 2	403.237	-1.56063	7.25468e-26
rna-XM_004232931.5	serine/threonine-protein kinase 12-like	1763.56	-1.11221	1.7199e-06
rna-XM_004234331.4	membrane steroid-binding protein 1	5336.72	-1.12251	9.35005e-08
rna-XM_069286912.1	DEAD-box ATP-dependent RNA helicase 1%2C transcript variant X3	99.8157	2.0284	7.00745e-09
rna-XM_004236054.5	kinesin-like protein KIN-8A%2C transcript variant X2	264.008	1.31864	0.000416383
rna-XM_010321892.4	uncharacterized protein	735.589	-1.28689	1.91117e-10
rna-XR_743556.4	uncharacterized lncRNA%2C transcript variant X1	71.9465	1.325	2.96577e-05
rna-XM_004233727.5	uncharacterized protein At1g65710	548.113	1.53981	7.39472e-10
rna-XM_010325451.4	reticulon-like protein B17%2C transcript variant X1	344.051	1.15706	0.0030754
rna-XM_004242826.5	cytochrome P450 81C13	1223.73	-1.47674	1.50503e-21
rna-XR_182324.5	uncharacterized lncRNA	326.714	1.3269	8.63399e-09
rna-XM_004230751.5	uncharacterized protein	110.282	1.20635	0.00438411
rna-XM_004250138.5	uncharacterized protein	2573.4	-1.42464	1.44726e-23
rna-NR_130081.1	microRNA MIR394	68.6962	1.03578	0.000736276
rna-XM_069291153.1	transcription factor TGA9-like%2C transcript variant X1	337.567	-1.45337	1.74423e-09
rna-XM_004237141.5	putative late blight resistance protein homolog R1B-17%2C transcript variant X1	310.463	-1.10601	1.79466e-06
rna-XM_004241657.5	uncharacterized protein	254.945	2.43452	2.40103e-05
rna-XM_010324980.4	putative clathrin assembly protein At5g35200%2C transcript variant X1	2311.83	-1.05585	3.13018e-19
rna-XM_004229898.5	uncharacterized protein%2C transcript variant X1	113.785	1.69031	9.43329e-05
rna-XM_004229386.5	probable aspartic proteinase GIP2	1237.5	-2.36486	1.51628e-39
rna-XM_004228344.5	UDP-galactose/UDP-glucose transporter 3	1583.74	-1.79712	1.01682e-16
rna-XM_004247035.5	probable LRR receptor-like serine/threonine-protein kinase At5g48740	201.594	1.16239	0.000640198
rna-XM_004232843.5	non-classical arabinogalactan protein 30	4216.25	1.39407	1.89878e-06
rna-XM_004231099.5	jasmonate-responsive ERF 1	208.895	2.68193	1.79066e-37
rna-XM_004241289.5	receptor-like kinase TMK3	402.997	1.2236	0.00270841
rna-XM_004230631.5	probable zinc metallopeptidase EGY3%2C chloroplastic	145.27	1.01495	2.1736e-06
rna-XR_003247722.2	uncharacterized lncRNA%2C transcript variant X2	49.0078	2.18399	6.60616e-06
rna-XM_004229577.5	uncharacterized protein	274.086	1.28884	0.000932205
rna-XM_004240094.5	peroxidase 3-like%2C transcript variant X1	4523.13	-1.21346	1.87524e-07
-	-	116.192	-4.41826	5.0695e-43
rna-NM_001247283.2	ethylene receptor ETR5	1122.98	-1.03072	5.96389e-11
rna-XM_010316775.4	serine carboxypeptidase-like 42%2C transcript variant X1	167.827	-1.13321	5.16553e-07
-	-	136.931	-1.35592	3.84399e-07
rna-XM_004234681.4	uncharacterized protein	178.056	1.32944	6.61117e-09
rna-XM_004245062.5	protein NDL2	1066.67	1.56263	3.58798e-31
rna-XM_069288540.1	acylsugar acyltransferase 3-like	153.954	1.7287	5.35516e-11
rna-XM_004239733.5	large ribosomal subunit protein uL10%2C transcript variant X1	74.3883	-3.4409	5.71932e-28
rna-XM_004248107.5	uncharacterized protein	460.809	-1.24585	1.72672e-08
rna-XM_004230545.5	bZIP transcription factor 12%2C transcript variant X1	656.289	-1.20531	7.6211e-23
rna-XM_004240502.5	uncharacterized protein	290.123	-1.64497	1.5055e-07
rna-XR_743573.4	uncharacterized lncRNA	862.174	1.65207	2.21077e-08
rna-XM_004231327.5	uncharacterized protein	307.453	1.41621	0.00110299
rna-XM_004230173.5	protein SRC2 homolog	3451.18	1.09044	0.000552891
rna-XR_011220963.1	putative late blight resistance protein homolog R1B-16%2C transcript variant X2	197.717	-1.24941	2.13408e-11
rna-XM_004230999.5	glycerate dehydrogenase	7187.72	1.12465	2.06534e-14
rna-XM_004239058.4	ribulose-1%2C5 bisphosphate carboxylase/oxygenase large subunit N-methyltransferase%2C chloroplastic	2849.66	1.0106	2.00525e-12
rna-XM_004236148.3	plant cysteine oxidase 2%2C transcript variant X1	312.225	-1.59487	0.000520348
-	-	311.395	1.13208	0.001603
rna-NM_001247200.2	calnexin-like protein	22505.1	-2.68479	1.41905e-67
rna-XM_004240695.4	uncharacterized protein	742.662	1.17083	2.84456e-09
rna-XM_010317175.4	uncharacterized protein	121.095	1.40113	0.00405362
rna-XM_010324318.4	mitogen-activated protein kinase 9%2C transcript variant X1	181.402	1.03405	1.41627e-06
rna-XM_004230251.5	calreticulin	36875.1	-2.04914	1.71422e-67
rna-XM_010317545.4	compound inflorescence%2C transcript variant X1	70.3211	-1.46134	3.84384e-05
-	-	1890.24	-1.12506	1.70648e-06
-	-	128.728	1.83812	0.0006691
rna-XR_003244717.2	uncharacterized lncRNA	96.1607	1.53833	1.4565e-07
rna-XM_026029045.2	SQUAMOSA promoter binding protein-like%2C transcript variant X1	52.8402	1.14527	0.00554198
rna-XR_011211617.1	uncharacterized lncRNA	388.648	1.02712	0.000510696
rna-XM_069296379.1	glycine-rich cell wall structural protein 1.8-like	248.499	-2.32529	3.58166e-19
rna-XM_010326347.4	DNA topoisomerase 2%2C transcript variant X1	1290.58	1.22194	0.000585019
rna-XM_010319618.4	uncharacterized protein%2C transcript variant X2	54.8462	1.27152	0.00098959
rna-XM_004242281.5	EID1-like F-box protein 3	499.523	1.91359	2.04254e-10
rna-XM_004228559.5	isocitrate dehydrogenase [NADP]	15984.1	-1.03316	1.40541e-18
rna-XM_004241924.5	NAC domain-containing protein 71	91.4159	-3.72999	2.03171e-09
rna-XM_004231345.5	uncharacterized protein At4g06744	229.971	1.28787	9.58413e-07
rna-XM_004229921.4	protein CURVATURE THYLAKOID 1A%2C chloroplastic	6516.78	1.23023	1.71183e-29
rna-XM_004243601.5	zinc transporter 5-like	511.968	-1.67125	2.92099e-34
rna-XM_069295433.1	beta-fructofuranosidase%2C insoluble isoenzyme CWINV1%2C transcript variant X1	155.761	-1.78038	4.11866e-17
rna-XM_004244568.5	BTB/POZ domain-containing protein At5g41330	141.62	-1.63453	2.18183e-05
rna-XR_183182.5	uncharacterized lncRNA	278.662	-1.06096	1.46643e-05
rna-XM_004242463.5	6-phosphofructo-2-kinase/fructose-2%2C6-bisphosphatase%2C transcript variant X1	405.098	1.04757	0.00096472
rna-XR_011213238.1	uncharacterized lncRNA%2C transcript variant X1	224.546	1.2021	0.000119579
-	-	144.288	-1.33908	6.90486e-05
rna-XM_010320506.3	TONNEAU1 recruiting motif 6/7/8a	512.196	1.02831	0.000380568
rna-XM_026028994.2	GDSL esterase/lipase At4g16230-like	60.8302	-1.22471	0.00628415
-	-	2442.11	-1.3246	9.15606e-10
rna-XR_182991.5	uncharacterized lncRNA	148.391	-10.1543	2.61562e-14
rna-XR_740028.4	uncharacterized lncRNA	173.348	1.23885	0.000112529
rna-XM_004245978.5	uncharacterized protein	1002.76	1.04866	2.42166e-07
rna-XM_004231218.5	root phototropism protein 3-like	105.833	1.89874	3.14317e-11
rna-XM_004243888.5	DNA repair protein RAD7-like%2C transcript variant X2	289.456	1.31291	2.27229e-07
rna-XM_004239601.5	thioredoxin F1%2C chloroplastic-like	1990.42	1.16995	1.65794e-13
rna-XR_741121.4	uncharacterized lncRNA	135.492	-1.00197	0.000909536
rna-XR_011221359.1	uncharacterized lncRNA%2C transcript variant X1	84.4517	1.85387	3.77056e-09
rna-XM_004242225.5	galactoside 2-alpha-L-fucosyltransferase-like	96.5301	-4.13879	1.42026e-10
rna-XM_004233144.5	protein CHUP1%2C chloroplastic-like	275.793	1.18066	0.0011122
rna-XM_004252186.5	transcription factor BEE 1-like	1127.44	-1.11161	1.71925e-08
rna-XM_004247584.5	NAD(P)H-quinone oxidoreductase subunit N%2C chloroplastic	863.776	1.11146	2.12968e-12
rna-XM_069293671.1	internal alternative NAD(P)H-ubiquinone oxidoreductase A1%2C mitochondrial%2C transcript variant X5	700.617	1.75229	3.96758e-36
rna-CQW56_mgp13	-	464.147	2.05808	3.62334e-08
rna-XM_004235007.5	7-deoxyloganetic acid glucosyltransferase	276.552	-1.17314	1.1737e-08
rna-XM_004233008.5	CBL-interacting serine/threonine-protein kinase 20	607.595	1.36873	4.49342e-17
rna-XM_004242976.4	uncharacterized protein	384.536	1.16182	4.86593e-10
rna-XM_010318276.4	aspartic proteinase%2C transcript variant X1	1579.13	1.00853	2.30084e-09
rna-XR_743434.4	uncharacterized lncRNA	329.992	2.3088	1.16552e-13
rna-XM_069295961.1	uncharacterized protein	779.111	1.04146	3.01586e-06
rna-XM_004243404.5	uncharacterized protein%2C transcript variant X1	686.373	-1.03765	3.87152e-09
rna-XM_004232284.5	protein PLASTID MOVEMENT IMPAIRED 2	723.166	1.20791	3.25599e-08
-	-	141.892	1.20159	2.38299e-05
rna-XM_004249819.5	fibrillin-5%2C chloroplastic%2C transcript variant X1	665.479	1.25279	3.85253e-07
-	-	73.8288	-1.70819	0.000373209
rna-XM_004245755.5	nudix hydrolase 8	185.144	1.27031	0.00264803
rna-XM_004245486.5	high mobility group B protein 6-like	1403.73	1.55395	0.000157055
rna-XR_182935.5	uncharacterized lncRNA	364.769	-1.08722	0.000295035
rna-XM_004251469.5	aconitate hydratase%2C cytoplasmic	16231.1	-1.44486	1.25116e-17
-	-	217.429	1.32376	1.77111e-05
rna-NM_001247725.2	bHLH transcriptional regulator	432.134	2.74417	1.02559e-12
rna-XM_004230770.5	cyclin-dependent kinase inhibitor 7	282.697	1.18322	2.81388e-08
rna-XM_004238781.5	probable sulfate transporter 3.3	1886.07	-1.35459	1.40209e-14
rna-XM_004239907.5	abscisic acid receptor PYL4-like	156.447	-5.28599	2.98076e-57
rna-XM_004248127.5	putative late blight resistance protein homolog R1B-14	117.964	-1.11358	2.86015e-05
rna-NM_001324487.1	calmodulin 2	11661.1	1.39093	1.99588e-32
rna-XM_004236677.5	uncharacterized protein	180.237	-6.45183	3.53472e-49
rna-XM_004243256.5	transcription factor MYB41-like	73.9417	3.97128	5.75439e-08
rna-XM_004230286.3	WAT1-related protein At1g09380	85.3889	1.26692	1.33788e-05
rna-XM_026031743.2	zinc finger protein ZAT1	905.499	1.30468	1.2299e-05
rna-XR_003247873.2	uncharacterized lncRNA	101.743	2.76032	1.77873e-18
rna-XM_004241630.5	protein LPA3%2C transcript variant X1	2246.69	1.01443	2.83337e-12
-	-	347.439	1.22543	0.00455291
-	-	268.887	-1.40854	4.12221e-07
rna-XM_004231976.5	protein RALF-like 34	409.815	1.38333	9.43624e-10
rna-XM_004250348.5	calcium-dependent protein kinase 11-like	1007.17	-1.15953	8.55946e-18
rna-XM_004245472.5	ethylene-responsive transcription factor ERF061	1850.33	2.13512	1.22244e-31
rna-XR_742629.4	uncharacterized lncRNA	127.515	2.66231	7.73943e-08
rna-XR_003243916.2	uncharacterized lncRNA%2C transcript variant X1	776.057	-1.29471	3.43903e-11
rna-XM_004239631.5	aquaporin PIP2-7	447.252	-1.22969	4.12287e-08
rna-XM_004236608.4	protein PYRICULARIA ORYZAE RESISTANCE 21	4571.9	-1.279	1.21192e-27
rna-XM_010328398.4	endonuclease III homolog 2%2C chloroplastic-like%2C transcript variant X1	415.302	-1.17676	5.32809e-13
rna-NM_001317349.1	homogentisate 1%2C2-dioxygenase	991.833	-1.21673	5.54223e-06
rna-XM_004247886.5	eisosome protein SEG2	132.577	1.20521	0.00688713
rna-XR_011215061.1	uncharacterized lncRNA%2C transcript variant X1	66.9189	-3.99981	1.38864e-26
rna-XM_010319849.4	proline transporter 2%2C transcript variant X2	764.994	-1.43652	1.66771e-17
rna-XR_011212391.1	uncharacterized lncRNA%2C transcript variant X1	83.1682	1.1556	0.000374826
rna-XM_004251053.5	transcription factor LHW-like	1597.35	-1.00228	7.94976e-17
rna-XM_004234886.5	21 kDa protein	2278.67	-1.14352	3.27149e-28
rna-XM_004233081.5	gibberellin 2-beta-dioxygenase 1	44.1055	-3.40473	3.59449e-13
rna-XM_004229791.4	probable methyltransferase PMT15	444.71	-1.39797	1.25274e-11
rna-XM_004250266.4	GDP-mannose transporter GONST5	241.311	1.27502	1.10567e-11
rna-XR_739054.4	uncharacterized lncRNA	548.87	1.64078	1.59665e-12
rna-XM_010327284.4	extra-large guanine nucleotide-binding protein 3%2C transcript variant X1	2317.46	-1.04664	7.22196e-12
rna-XM_004243723.5	VQ motif-containing protein 10-like	77.3532	-3.95939	1.34162e-22
rna-XM_004235673.5	uncharacterized protein	299.992	1.68396	5.48511e-08
rna-XM_010328373.4	non-specific lipid transfer protein GPI-anchored 21-like	107.566	2.10232	1.29515e-05
rna-XM_004239691.5	ethylene receptor 7	1688.29	-1.07992	4.11851e-14
rna-XM_069298427.1	dehydrin HIRD11	25446	1.13015	3.51074e-11
rna-XM_004244482.5	patatin-02-like	309.476	3.05758	0.000933465
rna-XM_004243166.4	heavy metal-associated isoprenylated plant protein 2-like	229.569	-5.2865	1.07409e-43
rna-XM_004243870.5	probable flavin-containing monooxygenase 1	160.285	-7.72696	6.62117e-31
rna-XM_010319041.1	uncharacterized protein	619.91	2.1569	1.29359e-08
rna-XM_004236780.5	protein S-acyltransferase 11	539.493	-1.07611	2.71267e-10
rna-XM_004231850.4	uncharacterized protein	537.613	1.36039	7.59584e-10
rna-XM_004235626.5	photosystem I reaction center subunit VI-1%2C chloroplastic	6469.38	1.47383	6.27916e-22
rna-XM_004231262.5	MLO-like protein 13	1185.8	-1.10218	4.4855e-09
rna-XM_010315017.4	putative phospholipid:diacylglycerol acyltransferase 2	2371.34	1.15126	0.000486809
rna-XM_004248277.5	probable protein phosphatase 2C 6	405.887	1.00387	0.000653796
rna-TRNAP-UGG-2	tRNA-Pro	307.672	1.14039	0.00196884
rna-NM_001348001.1	peroxidase 72	1931.21	-2.32944	1.28107e-09
rna-XM_004242274.5	LRR receptor-like serine/threonine-protein kinase ERL1	469.292	1.13932	0.000469205
rna-XM_004245887.4	phosphoribulokinase%2C chloroplastic	21987.2	1.44942	6.20951e-13
rna-XM_004243686.5	uncharacterized protein%2C transcript variant X4	1186.17	-1.07369	1.09342e-12
rna-XM_004242862.5	acetyl-coenzyme A synthetase%2C chloroplastic/glyoxysomal-like	2344.04	-1.28479	7.89204e-26
-	-	87.8955	1.35113	0.00653337
rna-NM_001247110.3	glutaminase domain-containing protein	2087.77	-2.57707	5.96111e-12
rna-XM_004248370.3	protein CURVATURE THYLAKOID 1B%2C chloroplastic	4133.87	1.28856	3.36187e-35
rna-XM_004232910.5	phospholipase A1-II 1	1044.17	-1.40345	2.43972e-24
rna-XM_004243727.5	uncharacterized protein	216.892	1.36134	0.00155925
-	-	244.041	-1.34359	2.71388e-11
rna-XM_004236709.5	uncharacterized protein%2C transcript variant X2	3508.77	-1.25107	7.75547e-19
rna-NM_001247763.2	protein phosphatase 2C AHG3 homolog	996.911	1.55206	0.00014608
rna-XM_004232010.5	L-ascorbate oxidase homolog	5279.9	1.68265	2.18795e-10
rna-NM_001328663.1	defensin TPP3	43.4255	-3.45335	5.69262e-13
rna-XM_004240722.5	WAT1-related protein At2g39510	93.61	1.14725	0.00781022
rna-XM_010320877.4	kinesin-like protein KIN-14L%2C transcript variant X1	144.305	1.62957	0.000460617
rna-NM_001320461.2	transcription factor RELATED TO ABI3/VP1 2	8372.41	-1.51671	2.59489e-17
rna-XM_004244511.4	nudix hydrolase 8%2C transcript variant X1	231.561	-1.00671	9.31966e-05
rna-NM_001320249.1	protein EDS1	982.386	-1.61403	3.08399e-33
rna-XM_004245264.5	uncharacterized protein	459.855	1.1463	9.91889e-13
rna-XR_182483.5	uncharacterized lncRNA	68.0558	-1.24053	0.00273909
rna-XM_004245009.5	protein BIG GRAIN 1-like A	612.908	-1.99578	7.52474e-54
rna-XM_004233392.5	mitogen-activated protein kinase kinase kinase 20-like	362.214	2.2893	1.08148e-12
rna-XM_019212470.3	CONSTANS 3	986.275	1.05269	6.18863e-08
-	-	184.419	-1.28776	1.5827e-07
rna-XM_069295175.1	anaphase-promoting complex subunit 11	198.343	-1.79968	4.97145e-12
rna-XM_004237871.5	uncharacterized protein	2647.97	2.06953	6.62558e-46
rna-XR_011221208.1	uncharacterized lncRNA	143.663	1.0627	0.000708027
rna-XM_010316186.4	thaumatin-like protein	56.6707	-5.5799	5.08919e-19
rna-XM_004250479.4	kinesin-like protein KIN-14R	421.45	1.0092	0.00263104
rna-XR_003246067.2	uncharacterized lncRNA	1565.83	1.07302	4.18642e-12
rna-XM_010313990.4	L-type lectin-domain containing receptor kinase S.4-like	61.7577	1.17822	0.00340385
rna-XR_742363.4	uncharacterized lncRNA	90.8153	1.18659	0.00126942
rna-NM_001346436.1	beta-1%2C3-glucanase family protein	1517.8	1.22752	5.42769e-06
rna-XM_010324450.4	endo-1%2C3%3B1%2C4-beta-D-glucanase-like	2828	-1.1067	3.81414e-16
rna-XM_019214619.3	nuclear poly(A) polymerase 3	1799.63	1.11082	9.3918e-11
rna-XM_004228489.4	phytosulfokine receptor 1	1364.85	-1.52717	3.12087e-23
rna-XM_004237850.5	uncharacterized protein	811.872	-1.64349	1.74329e-22
rna-XM_004239714.4	receptor-like protein kinase HERK 1	826.182	-1.27844	6.76044e-15
rna-XM_004246035.5	growth-regulating factor 8-like%2C transcript variant X1	139.289	1.439	2.05451e-06
rna-LyesC2p038	-	2160.13	1.27338	7.96866e-05
rna-XR_011221621.1	uncharacterized lncRNA%2C transcript variant X2	90.5549	-3.71935	1.82908e-19
rna-XM_004241966.5	uncharacterized protein	974.827	1.04328	6.45417e-23
rna-XM_004239834.5	transcription factor MYB78-like	187.406	-1.62738	4.99627e-07
-	-	102.626	-1.41041	6.15577e-07
rna-XR_003244085.2	uncharacterized lncRNA%2C transcript variant X1	72.2001	-1.15093	0.00483795
rna-XM_004241397.5	RNA polymerase sigma factor sigA%2C transcript variant X1	1582.13	1.08925	2.03802e-14
rna-XM_004237505.5	MACPF domain-containing protein At4g24290%2C transcript variant X2	1054.52	-1.20476	9.12864e-14
rna-XM_004233875.5	uncharacterized protein	305.314	1.11476	2.05096e-05
rna-XM_004240856.5	transcription factor bHLH61	735.952	1.38281	1.06762e-10
rna-XM_026030444.2	protein PELPK2-like	1088.19	2.93994	0.00102552
rna-XM_004246280.5	polygalacturonase inhibitor	242.234	-1.19261	7.0097e-06
-	-	292.197	-1.023	7.49507e-09
rna-NM_001319660.1	ripening regulated protein DDTFR10/A	3872.74	-1.51447	2.00198e-07
rna-XM_004232445.5	chaperone protein dnaJ 11%2C chloroplastic	1241.7	-1.2597	1.9477e-16
rna-XM_004241863.5	GDSL esterase/lipase At1g71691-like	1424.4	1.7625	1.99932e-15
rna-XM_004246286.5	tRNA (cytidine(32)/guanosine(34)-2'-O)-methyltransferase	180.809	-1.24413	2.49234e-09
rna-XM_004230150.5	GDSL esterase/lipase At5g03980	438.113	1.73995	0.000273228
rna-XM_004234651.5	uncharacterized protein	468.799	1.16712	7.57061e-06
rna-XM_069292555.1	BRI1 kinase inhibitor 1	113.47	-1.16216	0.00118698
rna-XM_004236193.5	short-chain dehydrogenase TIC 32 B%2C chloroplastic	444.823	1.06853	2.14281e-07
rna-XR_011214563.1	uncharacterized lncRNA	78.3878	-1.31186	6.1842e-06
rna-XR_011211751.1	uncharacterized lncRNA	147.994	1.0348	0.000615777
rna-XM_069288949.1	-	38.1499	-9.36488	3.8684e-13
rna-XM_004238140.5	protein OSB1%2C mitochondrial-like	159.12	-1.24876	2.46782e-06
rna-XM_004241538.5	NAC domain-containing protein 100	118.97	-1.77129	7.99416e-06
rna-NR_131255.1	transcription factor IIIA%2C transcript variant 1	17675.6	1.02203	3.49006e-06
rna-XM_004247136.5	non-specific lipid transfer protein GPI-anchored 5	103.123	3.83168	1.02895e-13
rna-NM_001319328.2	leucine-rich repeat receptor-like serine/threonine/tyrosine-protein kinase SOBIR1	151.094	-2.71586	5.61772e-25
rna-XM_004250919.5	uncharacterized protein	181.517	-1.75484	5.63898e-09
rna-XM_010321235.1	protein PELPK2-like	622.729	2.65551	0.00480889
rna-XM_004240888.5	protein SMAX1-LIKE 8-like	275.188	1.28636	0.00202859
rna-XM_010322361.4	pectate lyase-like	826.139	1.06211	2.00707e-08
rna-XM_004231824.5	cysteine proteinase mucunain-like	838.919	-1.16186	2.19422e-09
rna-XM_019211308.3	increased DNA methylation 2%2C transcript variant X1	1406.96	1.21429	5.758e-07
-	-	105.547	1.94837	0.00149611
rna-XM_004246082.5	TONNEAU1 recruiting motif 10/11	93.3762	1.30646	1.30983e-05
rna-XR_011214743.1	uncharacterized lncRNA	80.6613	-1.52753	1.41037e-05
rna-XM_010320873.4	glycine-rich RNA-binding protein 4%2C mitochondrial%2C transcript variant X12	145.164	-1.18936	9.36458e-07
rna-XM_004232450.5	thaumatin-like protein 1	910.626	1.42018	6.10522e-05
rna-XR_003247273.2	uncharacterized lncRNA	54.2992	-3.60631	1.30583e-23
-	-	196.783	1.23069	2.96568e-06
rna-XM_004233851.4	lectin-like	84.1954	1.53872	0.000451222
rna-XM_004238131.5	uncharacterized protein	1362.46	-1.30023	4.19926e-11
rna-XM_004251767.5	phosphatidylglycerophosphate phosphatase 1%2C chloroplastic/mitochondrial-like	236.878	1.11511	2.21131e-06
rna-XM_004242331.5	photosystem I reaction center subunit IV A%2C chloroplastic	5325.27	1.14633	1.27062e-08
rna-XM_004229005.5	large ribosomal subunit protein bL34c	3958.47	1.13712	1.15698e-17
rna-XM_004250085.5	uncharacterized protein%2C transcript variant X1	109.785	-1.41267	6.87127e-07
rna-XR_011214428.1	uncharacterized lncRNA	309.756	1.64077	2.55152e-07
rna-XM_069298610.1	uncharacterized protein	338.65	1.80536	2.70203e-13
rna-XM_010323821.4	two-component response regulator ARR17	67.8535	1.14654	0.00131452
rna-NM_001302894.2	aquaporin PIP2-1	270.859	2.51078	2.40745e-15
rna-XM_004240752.5	uncharacterized protein	216.742	1.34057	0.000204952
rna-XM_004246294.5	probable anion transporter 3%2C chloroplastic	1505.67	-1.88809	2.48053e-12
rna-XM_004238807.5	heavy metal-associated isoprenylated plant protein 37	1062.53	1.1714	5.57889e-06
rna-XM_069289687.1	ethylene-inducible CTR1-like protein kinase	1111.83	-1.60633	5.86287e-09
rna-XM_004248997.5	OVATE family protein OFP20	310.961	-1.90592	8.20393e-10
rna-XM_004245566.5	glutathione S-transferase T1	477.207	-1.11095	4.33988e-09
rna-XM_026029935.2	zinc finger protein CO3%2C transcript variant X1	1589.64	-1.02006	5.0284e-25
rna-XM_010322554.4	ninja-family protein AFP3	1144.75	1.24966	5.91994e-13
rna-XM_010321390.4	aminodeoxychorismate synthase/glutamine amidotransferase%2C transcript variant X3	1163.71	-1.00331	5.49248e-09
rna-XM_069287728.1	cuscuta receptor 1-like%2C transcript variant X4	78.1999	-3.09184	6.41551e-21
rna-XM_069299378.1	protein REDUCED CHLOROPLAST COVERAGE 3%2C transcript variant X3	6532.2	1.02575	9.95426e-07
rna-XM_004247481.5	2-hydroxyisoflavanone dehydratase-like	55.2779	-9.61117	1.00793e-13
rna-XM_004247663.5	uncharacterized protein	4082.78	-1.73283	5.80291e-31
rna-XM_069293823.1	DNA mismatch repair protein MLH3%2C transcript variant X16	73.9859	1.95515	1.6319e-07
rna-XM_010318762.4	uncharacterized protein	355.364	1.27449	2.77549e-10
rna-XR_183180.5	uncharacterized lncRNA	509.095	2.39851	1.50908e-30
rna-XM_004239639.5	putative F-box protein PP2-B12	446.639	1.26232	5.70879e-12
-	-	221.321	-1.70422	5.0482e-09
rna-XM_069291131.1	uncharacterized protein	2044.49	-1.00307	4.98704e-07
rna-XM_004246514.5	dnaJ protein ERDJ2%2C transcript variant X2	2761.76	-1.18052	6.99764e-21
rna-XM_004238155.5	wall-associated receptor kinase-like 14	187.986	-1.08557	6.17209e-05
-	-	148.779	1.37667	0.0090377
rna-XM_004230081.5	cysteine synthase%2C transcript variant X1	3225.72	-1.40666	1.47249e-20
rna-XM_004237175.5	ninja-family protein AFP3	374.378	2.74592	6.02266e-11
rna-XM_010313991.4	protein NRT1/ PTR FAMILY 5.6-like%2C transcript variant X1	96.6325	1.02238	0.00113827
rna-XM_004232441.5	uncharacterized protein	732.45	1.45936	6.96327e-05
rna-XM_004247375.5	beta-glucosidase 11%2C transcript variant X1	1708.71	-1.65551	2.12922e-17
rna-XR_739193.4	uncharacterized lncRNA	656.258	1.11144	7.8641e-05
rna-XM_004235548.5	NDR1/HIN1-like protein 13	1257.9	1.22357	2.48021e-08
rna-XR_011213554.1	small nucleolar RNA snoR137	92.1734	2.16364	1.49827e-08
rna-XM_004229327.5	long chain acyl-CoA synthetase 1%2C transcript variant X1	1707.68	1.12384	1.4498e-07
rna-NM_001247067.3	glycine rich protein	54.9133	1.62771	3.84798e-05
rna-NM_001279091.2	L-lactate dehydrogenase	409.993	-1.20973	6.25324e-13
rna-XM_004232498.5	stress-induced protein KIN2-like	53.3512	-2.86995	5.76122e-10
rna-XR_011212478.1	uncharacterized lncRNA	469.443	1.04321	6.75856e-08
-	-	281.66	-6.11576	1.32674e-47
rna-XM_004238114.5	UDP-glycosyltransferase 79B9-like	1283.47	1.2071	2.35282e-09
rna-XM_026028696.2	photosynthetic NDH subunit of subcomplex B 4%2C chloroplastic%2C transcript variant X2	1783.9	1.39778	3.08908e-15
rna-XM_004238020.5	kinesin-like protein KIN-7N	985.33	1.64687	3.97118e-14
-	-	470.117	-1.70947	6.17129e-11
rna-XM_004233388.5	aspartic proteinase PCS1-like	329.554	-1.04996	5.55462e-07
rna-XM_004249992.5	protein NUCLEAR FUSION DEFECTIVE 4-like	336.435	-1.2655	9.49817e-10
rna-XM_004245506.4	dirigent protein-like	143.669	2.16662	4.06385e-09
rna-NM_001319246.1	putative GEM-like protein 8	67.5662	-1.77544	0.00010048
gene-LOC101267128	-	108.005	-1.56336	0.000182762
rna-XM_004247461.4	putative F-box/kelch-repeat protein At1g12870	81.0586	-1.32158	1.90802e-05
rna-XM_004235953.5	uncharacterized protein	2155.54	-1.16147	5.01409e-24
rna-XM_004250361.5	putative late blight resistance protein homolog R1B-16	165.285	-1.5994	8.97466e-14
rna-XM_004238246.5	alcohol acyltransferase 9	316.231	-1.38102	7.10961e-14
rna-XM_004245166.5	3-ketoacyl-CoA synthase 11-like%2C transcript variant X2	1179.67	-1.15655	1.6352e-09
-	-	457.31	1.10051	1.33896e-09
rna-XR_182821.5	uncharacterized lncRNA	238.128	1.44984	5.65067e-13
rna-XM_004233278.5	LOB domain-containing protein 25%2C transcript variant X1	341.101	-1.50912	1.05613e-08
rna-XM_004245942.5	heavy metal-associated isoprenylated plant protein 30-like	129.81	1.0219	3.81913e-05
rna-XR_183112.5	uncharacterized lncRNA	226.329	1.03751	3.31829e-07
rna-XM_004252273.5	putative cytochrome c oxidase subunit 5b-like	4682.35	-1.02476	9.16099e-13
rna-XR_011221916.1	NIM1-like protein 2%2C transcript variant X2	2091.47	-1.22432	3.41106e-10
rna-XM_004250281.5	flavonol synthase/flavanone 3-hydroxylase	3639.6	1.02573	2.97045e-10
rna-XM_004247741.5	3-isopropylmalate dehydratase large subunit%2C chloroplastic	46.2748	-3.72392	5.37713e-16
rna-NM_001329737.1	Abhydrolase superfamily protein	2286.16	-1.58663	3.57361e-35
rna-XM_004248612.5	glycine-rich protein 2-like	74.9144	-1.50043	0.00020717
rna-XM_004230125.4	E3 ubiquitin-protein ligase ATL31	1292.3	-1.25207	1.82857e-08
rna-XM_004250118.5	HVA22-like protein e	135.123	1.94104	1.64601e-12
rna-XM_004250244.4	protein PYRICULARIA ORYZAE RESISTANCE 21	607.177	-1.52532	2.49806e-17
rna-XR_011221425.1	uncharacterized protein	174.62	1.34364	0.000102639
rna-XM_004250258.5	SEC14 cytosolic factor	1069.01	-1.13837	2.94807e-09
rna-XM_004242443.5	protein NUCLEAR FUSION DEFECTIVE 4	151.531	1.05445	0.00140608
rna-NM_001308005.1	fructose-bisphosphate aldolase	36446.3	1.17693	5.19998e-20
gene-LOC101248187	-	148.729	-3.60719	4.74754e-53
rna-XM_010322809.4	pyruvate dehydrogenase E1 component subunit beta-1%2C mitochondrial-like%2C transcript variant X1	74.3818	1.09029	0.000940264
rna-XM_069293860.1	probable pectinesterase 53	584.565	1.78809	9.56575e-08
rna-XM_004242886.5	peroxisomal fatty acid beta-oxidation multifunctional protein AIM1	1416.88	-1.1949	3.34864e-13
rna-XM_004245066.3	ferrochelatase-2%2C chloroplastic-like%2C transcript variant X3	1872.22	-1.12362	5.08932e-12
rna-XM_004235386.5	transcription factor MYB14-like	45.8541	-3.87359	5.62875e-18
rna-XM_069294970.1	uncharacterized protein%2C transcript variant X1	971.494	1.2213	7.97305e-11
rna-XM_069298679.1	pollen proteins Ole e I-like%2C transcript variant X2	1152.01	1.03893	1.55451e-16
rna-XM_004230122.5	branched-chain-amino-acid aminotransferase-like protein 1	408.474	2.13747	8.49876e-15
rna-XM_010324842.4	trehalose-6-phosphate synthase%2C transcript variant X1	2425.78	-1.52375	1.11529e-06
rna-XM_004239129.4	mitotic spindle checkpoint protein MAD2	382.783	1.08324	0.000515201
rna-XR_743544.4	uncharacterized lncRNA%2C transcript variant X1	65.2058	-8.71019	1.78304e-11
rna-NM_001247269.1	peroxisomal acyl-CoA oxidase 1A	5947.71	-1.0593	1.4632e-08
rna-XM_004238001.5	inositol-tetrakisphosphate 1-kinase 3%2C transcript variant X2	5564.49	1.05156	1.05334e-15
rna-XM_004234474.5	probable protein phosphatase 2C 60%2C transcript variant X1	287.289	-1.21128	1.47031e-09
rna-XM_004249633.5	protein RGF1 INDUCIBLE TRANSCRIPTION FACTOR 1	369.467	1.13912	0.00537796
rna-XM_004247585.5	photosynthetic NDH subunit of subcomplex B 5%2C chloroplastic	2865.55	1.23507	1.20896e-11
rna-XM_004248955.5	protein EXORDIUM-like 5	791.404	1.54058	3.53072e-09
rna-XM_069299408.1	HIPL1 protein%2C transcript variant X3	449.574	-1.41885	5.03736e-20
rna-XM_004229613.5	subtilisin-like protease SBT3	264.541	-1.34587	1.85057e-16
rna-XM_004240423.5	myosin-6-like	678.244	-1.14197	4.84592e-11
rna-XM_069299294.1	beta-fructofuranosidase%2C insoluble isoenzyme CWINV3-like%2C transcript variant X2	49.8558	-4.62335	4.4548e-19
rna-XM_010320328.4	kinesin-like protein NACK1%2C transcript variant X1	496.516	1.34698	0.000902634
rna-XM_004235472.5	uncharacterized protein%2C transcript variant X1	127.499	1.55787	2.05442e-05
rna-XM_004247166.5	E3 ubiquitin-protein ligase RGLG3%2C transcript variant X1	930.945	-1.25958	9.91804e-16
rna-XM_004250704.5	aminotransferase ALD1%2C chloroplastic	88.7982	-8.72187	4.46962e-15
rna-XM_004231996.5	uncharacterized protein%2C transcript variant X1	871.606	1.01614	1.63209e-06
rna-XM_010327600.4	uncharacterized protein	1143.82	-1.29358	1.9147e-24
rna-XM_004246242.5	uncharacterized protein	63.5191	-1.4348	3.60982e-05
rna-XM_004249634.5	trypsin inhibitor 1-like	803.156	-1.95609	8.13136e-33
rna-XM_004248590.5	NAC domain-containing protein 6	58.7304	-1.7899	0.000590823
rna-XM_004240086.5	protein PELPK2	414.962	2.73012	0.00705615
-	-	134.574	-9.32323	4.27679e-17
rna-NM_001320888.1	clade X lectin receptor kinase	1035.92	-1.11242	7.64995e-15
rna-XM_004244610.5	beta-carotene isomerase D27%2C chloroplastic	1215.72	1.20354	2.13812e-08
rna-XM_004251427.5	electron transfer flavoprotein subunit alpha%2C mitochondrial	1148.28	-1.81085	5.51429e-21
rna-XM_004243424.5	aconitate hydratase%2C cytoplasmic	22248.5	-1.01286	1.20155e-07
rna-XM_004228598.5	protein MET1%2C chloroplastic	2704.93	1.15674	1.24645e-09
rna-XM_004246334.5	probable glutathione S-transferase	3934.47	-1.63586	3.84401e-18
rna-XM_004228356.5	uncharacterized protein C12G12.07c	1390.19	-1.00689	6.96304e-05
rna-NM_001347694.1	zinc_peptidase_like superfamily protein	1236.4	-1.0909	9.70604e-24
rna-XM_004229789.4	short-chain dehydrogenase reductase 3b	324.55	-1.48845	1.19351e-11
rna-XR_742682.4	uncharacterized lncRNA	132.474	-1.24679	1.91353e-06
rna-NM_001361345.1	UDP-glycosyltransferase 75C1	3174.31	1.22088	6.19764e-14
rna-XM_004245861.5	ABC transporter B family member 13	383.144	1.00366	0.000254713
rna-XM_004241686.5	rop guanine nucleotide exchange factor 12%2C transcript variant X2	195.221	1.14571	1.08242e-08
rna-XM_004229926.4	transcriptional activator TAF-1%2C transcript variant X4	2500.82	1.03615	3.69026e-13
rna-XM_069297582.1	uncharacterized protein%2C transcript variant X4	438.692	-1.35317	5.19513e-09
rna-XM_004242398.5	NAD(P)H-quinone oxidoreductase subunit U%2C chloroplastic	1614.27	1.08211	3.4682e-11
rna-XM_004236867.5	purple acid phosphatase 4	5232.87	1.01473	0.00251922
rna-XM_004234113.5	65-kDa microtubule-associated protein 3%2C transcript variant X1	588.948	1.43044	0.000508694
rna-NM_001320601.1	phenylalanine ammonia-lyase 2	7803.45	-1.63072	7.17034e-17
rna-XM_004238179.5	uncharacterized protein	208.796	1.13704	0.000374846
-	-	228.823	1.85647	2.4957e-05
rna-XM_004233499.5	GATA transcription factor 5	63.7034	1.06816	0.00783622
rna-XM_004250012.5	amino acid transporter AVT1C	2441.14	-1.23938	2.94793e-11
rna-XM_010328928.4	uncharacterized protein	541.059	1.00059	1.97323e-06
rna-XM_004238440.5	uncharacterized protein	130.299	1.23178	0.000641025
rna-XM_004240882.5	stemmadenine O-acetyltransferase-like	225.196	1.30774	0.00614337
rna-XM_010326655.4	cytokinin oxidase/dehydrogenase-like%2C transcript variant X2	687.914	1.27422	2.10432e-09
-	-	783.017	1.34443	0.000392681
rna-XM_004239021.5	alpha-1%2C4 glucan phosphorylase L-2 isozyme%2C chloroplastic/amyloplastic	144.884	1.15022	0.00115511
rna-XM_004246990.5	U-box domain-containing protein 9	2287.11	1.72747	1.13941e-09
-	-	834.504	2.08342	0.00720618
rna-XM_004236940.5	tropinone reductase 2	2354.86	1.03286	0.00169587
rna-XM_010327214.4	spermidine hydroxycinnamoyl transferase-like	128.807	1.37918	0.000898399
rna-XM_004243167.5	heavy metal-associated isoprenylated plant protein 16	625.779	-1.39406	7.80021e-08
rna-XM_004251406.5	putative leucine-rich repeat receptor-like protein kinase At2g19210	53.1738	-2.6775	2.14012e-09
rna-XM_004239264.5	replication protein A 70 kDa DNA-binding subunit A	6313.01	1.56038	2.07598e-20
rna-XM_004238165.5	small ribosomal subunit protein uS9c%2C transcript variant X1	6159.42	1.05085	3.50063e-21
-	-	60.1922	2.17357	0.00497223
rna-XM_004234317.5	probable (S)-N-methylcoclaurine 3'-hydroxylase isozyme 2	611.495	-1.07565	1.8332e-19
rna-XM_004230153.5	long chain acyl-CoA synthetase 6%2C peroxisomal	6789.03	-1.23868	5.69942e-13
rna-XM_004240450.5	NBS-LRR resistance protein-like protein%2C transcript variant X1	165.664	-1.45025	3.16694e-10
rna-XM_069294833.1	remorin 1%2C transcript variant X1	3482.76	1.13324	1.64591e-05
rna-XM_004244009.5	pirin-like protein At1g50590	88.3399	-2.35635	5.50959e-11
rna-XM_004235767.5	LOB domain-containing protein 40	2314.61	-1.19572	0.000233325
rna-XM_004235825.5	ribulose bisphosphate carboxylase/oxygenase activase%2C chloroplastic%2C transcript variant X1	726.206	1.06579	3.67494e-07
rna-XM_004252346.5	uncharacterized protein	453.712	1.12908	1.65762e-06
rna-XM_004232456.4	L-ascorbate peroxidase 3	506.454	1.32122	0.00062506
rna-NM_001247666.2	MAPKK	1691.22	-1.32965	4.06611e-07
rna-XM_004237675.5	bidirectional sugar transporter SWEET1-like	1002.21	1.13391	0.000406655
rna-XM_010328801.4	ultraviolet-B receptor UVR8%2C transcript variant X1	2302.08	1.00699	1.97832e-08
rna-XM_004247528.5	non-specific lipid transfer protein GPI-anchored 5%2C transcript variant X2	3233.83	-1.19563	2.67797e-06
rna-XM_004245121.5	probable glycosyltransferase At3g07620%2C transcript variant X3	665.49	-1.18621	1.36729e-11
rna-XM_010318267.4	calcium permeable stress-gated cation channel 1%2C transcript variant X2	2359.33	1.00867	1.13836e-13
rna-NM_001307948.1	universal stress protein A-like protein%2C transcript variant 1	3063.31	-1.47457	4.80517e-05
rna-XM_004228678.5	dynein light chain 1%2C cytoplasmic	183.516	-1.07936	3.54936e-05
rna-XM_004242710.5	probable galactinol--sucrose galactosyltransferase 6%2C transcript variant X1	4320.18	-1.74621	4.34451e-37
rna-XM_004251604.5	meiotic nuclear division protein 1 homolog	269.658	1.43621	1.89089e-07
rna-XM_004230693.4	probable LRR receptor-like serine/threonine-protein kinase At4g37250	1376.1	1.0027	5.14455e-06
rna-XM_010320981.4	inositol phosphorylceramide glucuronosyltransferase 1%2C transcript variant X1	728.28	-1.34869	2.3303e-09
rna-XM_004252064.5	uncharacterized protein%2C transcript variant X2	75.5731	1.44357	3.70456e-06
rna-XM_004234098.5	transcription factor bHLH36-like	1074.32	1.06505	2.33982e-05
rna-XM_004240347.5	anthranilate synthase alpha subunit 1%2C chloroplastic-like%2C transcript variant X1	136.256	1.00284	0.000105074
rna-XM_004230218.5	F-box protein PP2-B15	372.316	-1.93166	2.19709e-18
gene-LOC101255299	-	279.095	1.02239	2.57312e-05
rna-XM_004230856.5	uncharacterized protein%2C transcript variant X1	758.054	1.09834	6.99157e-08
rna-XM_004252929.5	UDP-glycosyltransferase 75C1-like	706.086	1.32217	7.67734e-11
rna-XM_004239863.5	protein phosphatase 2C 37	2973.49	2.10038	2.64626e-22
rna-XM_069288561.1	probable aspartic proteinase GIP2	87.1214	-3.31467	1.49793e-15
rna-NM_001247266.2	ribonuclease T2	305.292	-1.49956	1.75396e-16
rna-XM_069296410.1	SRPBCC superfamily protein	39185.9	1.17214	5.09566e-05
rna-XM_004250808.5	uncharacterized protein	275.782	1.13293	1.52541e-07
rna-NM_001317793.1	protein disulfide-isomerase like 2-1	9981.55	-1.47456	7.96952e-25
rna-NM_001309805.1	peroxidase 51	1439.03	-1.89683	7.61616e-21
rna-XM_004249590.5	protein SODIUM POTASSIUM ROOT DEFECTIVE 2	908.004	1.01186	3.221e-10
rna-XM_004238829.5	fructose-bisphosphate aldolase 3%2C chloroplastic	6925.4	-1.44512	1.54786e-15
rna-XM_069289678.1	peptidyl-prolyl cis-trans isomerase FKBP15-1%2C transcript variant X1	1386.77	1.12987	1.54285e-06
rna-XM_004241789.5	probable alkaline/neutral invertase D	1688.35	-1.10023	7.07305e-14
rna-XM_004228343.5	probable serine/threonine-protein kinase PBL3%2C transcript variant X1	989.056	1.21699	1.2753e-17
-	-	616.505	-2.82849	1.81191e-22
rna-XM_026030129.2	flavonol synthase/flavanone 3-hydroxylase	1245.32	1.39706	0.00045691
rna-XM_010316999.4	uncharacterized protein	114.702	1.03573	0.00877194
rna-XR_011218958.1	28S ribosomal RNA	129.283	1.37466	0.00863711
rna-XM_004232501.5	butanoate--CoA ligase AAE1-like	126.949	-4.28609	5.62339e-27
rna-XM_004242967.5	xyloglucan endotransglucosylase protein 7-like	55.8235	1.33084	0.0078735
rna-XM_004235598.5	ABC transporter G family member 35	4874.55	-1.48889	3.54881e-14
rna-XM_004252969.5	TMV resistance protein N-like	87.9013	-1.85717	7.39931e-09
rna-XM_004229345.5	calvin cycle protein CP12-1%2C chloroplastic	989.437	1.62583	1.0369e-07
rna-XR_740307.4	uncharacterized lncRNA%2C transcript variant X2	108.507	1.55072	8.1886e-08
rna-XM_010319754.4	growth-regulating factor 7-like	207.178	1.40938	6.52409e-06
rna-NM_001279339.2	protein argonaute 10	329.53	-1.09956	8.56507e-09
rna-XM_004232442.5	cypmaclein	4703.78	-1.00971	4.24009e-08
rna-XM_004240040.4	GDSL esterase/lipase At4g01130-like%2C transcript variant X2	244.196	1.24637	2.25277e-09
-	-	373.397	-1.47999	0.00171891
rna-XM_004242668.5	metallocarboxypeptidase inhibitor	105.201	1.41337	0.00942767
rna-XM_004243433.5	S-type anion channel SLAH1	164.411	-8.89327	7.04537e-22
rna-XM_069297781.1	putative DNA-binding protein PPP1	824.721	1.00428	2.49777e-06
rna-XM_004252560.5	abscisic acid receptor PYL9	481.431	-1.2194	1.32927e-14
rna-XM_069287483.1	uncharacterized protein	1924.55	-1.03204	7.33487e-16
rna-XM_019212962.1	pentatricopeptide repeat-containing protein At3g03580-like	4415.81	2.10637	3.50254e-59
rna-XM_069288051.1	probable polygalacturonase%2C transcript variant X2	224.351	1.5726	0.00109051
rna-XM_004252007.5	uncharacterized protein	333.193	1.14428	4.73428e-05
rna-XM_004249093.5	aquaporin SIP1-3%2C transcript variant X1	1215.23	-1.13842	2.59372e-07
rna-XM_004234713.5	rhodanese-like domain-containing protein 9%2C chloroplastic%2C transcript variant X1	2941.04	1.12981	1.57677e-05
rna-XM_004246041.4	uncharacterized protein%2C transcript variant X1	65.3279	1.25092	0.000122973
rna-XM_010323621.1	branchpoint-bridging protein-like	214.824	-1.62846	2.97002e-16
rna-NM_001372087.1	leucine-rich repeat receptor NRC4a	1750.08	-1.23071	1.18928e-29
rna-XM_004241530.5	probable methyltransferase PMT2	89.4939	-1.62174	4.43543e-05
gene-LOC101250871	-	207.653	1.24543	0.000166065
rna-XM_004245946.5	ubiquitin-fold modifier 1	951.252	-1.72124	3.61456e-26
rna-NM_001356263.1	GIY-YIG DNA endonuclease	137.611	1.38308	1.20485e-05
rna-XM_004233059.5	uncharacterized protein At2g34460%2C chloroplastic	644.05	1.18487	2.10146e-12
rna-XM_004238129.5	patatin-like protein 2	601.807	-11.4811	1.62695e-14
rna-XM_010325676.4	kinesin-like protein NACK2	218.899	1.20562	0.00459815
rna-XM_004240045.5	delta(8)-fatty-acid desaturase-like	238.069	1.20233	0.000724894
rna-XM_004251060.4	heavy metal-associated isoprenylated plant protein3-like	935.893	1.09579	7.83644e-05
rna-XM_004241598.5	probable inactive receptor kinase At1g48480	578.407	1.08882	6.91508e-05
rna-XR_011215084.1	KH domain-containing protein At4g18375-like	560.53	-1.04652	3.03789e-06
rna-XM_004251726.5	probable protein phosphatase 2C 27	1125.51	1.29476	2.60862e-22
rna-XM_004234413.5	UPF0496 protein At3g49070-like	104.454	-1.21259	1.51885e-05
rna-XM_004248615.5	dirigent protein 22	3128.69	-1.78977	2.264e-21
rna-XM_010322103.4	cytokinin oxidase/dehydrogenase-like	1155.44	-1.23683	3.42189e-17
-	-	531.051	-1.14934	7.9671e-10
-	-	127.596	1.05624	1.34286e-05
rna-XM_004251434.5	G-type lectin S-receptor-like serine/threonine-protein kinase At4g27290%2C transcript variant X2	546.239	-1.20363	6.08819e-09
rna-XM_004244469.5	tyramine N-feruloyltransferase 4/11	1462.16	-1.68694	7.15807e-20
rna-XR_011214628.1	probable galacturonosyltransferase-like 1%2C transcript variant X2	59.4325	1.85507	0.00588372
rna-XM_026032485.2	B3 domain-containing transcription factor NGA1-like%2C transcript variant X2	223.748	-1.07828	6.35862e-05
rna-XM_004247959.5	putative late blight resistance protein homolog R1A-3%2C transcript variant X1	2346.03	-1.3025	1.13906e-20
rna-XM_004237949.5	uncharacterized protein%2C transcript variant X1	549.07	1.09605	3.27069e-05
rna-XM_004228490.5	uncharacterized protein%2C transcript variant X2	161.338	-1.2227	7.93926e-08
rna-XM_004247068.3	photosystem I reaction center subunit IV B%2C chloroplastic	14868.5	1.33816	2.51262e-14
rna-XM_004249573.5	UDP-glycosyltransferase 86A1-like	3040.87	-1.23133	3.40931e-32
rna-XM_004234787.5	putative pentatricopeptide repeat-containing protein At5g52630	140.157	-1.1594	1.69794e-06
rna-XM_069286744.1	uncharacterized protein%2C transcript variant X32	305.704	1.18944	3.50676e-07
rna-XM_004249222.5	remorin 4.2	488.322	1.4444	9.61105e-06
rna-NM_001279337.2	WRKY transcription factor 30	99.7861	-1.92172	3.16689e-08
rna-XM_010325287.4	rho guanine nucleotide exchange factor 8-like	2704.28	-1.6374	5.42743e-05
rna-XM_004240864.5	non-classical arabinogalactan protein 30-like	69.6328	1.1585	0.00439856
rna-XM_004235267.5	omega-hydroxypalmitate O-feruloyl transferase	677.942	2.68971	3.60732e-09
rna-XM_004243564.5	uncharacterized protein%2C transcript variant X1	78.9069	-2.73704	6.77276e-18
rna-XM_026030418.2	pyrophosphate-energized membrane proton pump 3-like%2C transcript variant X2	2378.2	-1.21661	2.96066e-19
rna-XR_011211984.1	uncharacterized lncRNA%2C transcript variant X3	431.879	1.43071	2.30129e-06
rna-NM_001247544.2	mannan endo-1%2C4-beta-mannosidase 2	346.796	3.8843	0.00228038
rna-XM_004249413.5	glucomannan 4-beta-mannosyltransferase 9	427.697	1.42354	0.000797091
rna-XM_026032391.2	protein LOL1%2C transcript variant X4	103.434	1.08804	0.000381637
rna-XR_003244882.1	U6 spliceosomal RNA	1431.93	1.96604	1.61907e-07
rna-XM_004249352.5	uncharacterized protein	313.722	1.65356	6.34032e-10
rna-XM_004231552.5	zinc transporter 8-like	37.4817	-5.54669	2.38256e-14
rna-NM_001320857.1	matrix metalloproteinase 2	2497.94	1.11492	2.69965e-06
rna-NM_001368394.1	LysM receptor-like kinase 9	2702.16	-1.00727	1.10339e-08
rna-XM_010318563.4	probable LRR receptor-like serine/threonine-protein kinase RFK1%2C transcript variant X3	1068.6	-1.04576	3.23183e-19
rna-XM_004233803.5	U-box domain-containing protein 45	838.149	-1.29994	7.94046e-19
rna-XM_010327109.4	probable xyloglucan galactosyltransferase GT20	73.0892	-5.0389	1.11823e-25
rna-XM_004250084.5	retrovirus-related Pol polyprotein from transposon TNT 1-94%2C transcript variant X2	569.365	-1.17973	2.27112e-12
rna-XR_003245147.2	uncharacterized lncRNA	813.221	1.59479	1.34053e-07
rna-NR_160894.1	uncharacterized lncRNA	55.7021	-4.52722	2.38301e-16
rna-XM_010323545.4	uncharacterized protein%2C transcript variant X1	253.474	1.35608	0.000620916
rna-XR_003247639.1	uncharacterized lncRNA	95.6621	-1.54454	1.76358e-06
rna-XM_004241533.5	uncharacterized protein%2C transcript variant X1	83.475	1.11535	0.00317799
rna-XM_004248505.5	GATA transcription factor 4-like	165.125	-1.36417	2.00473e-05
rna-XR_738524.4	uncharacterized lncRNA	186.06	-1.10231	5.94243e-06
-	-	1561.62	1.20292	3.47893e-12
rna-XM_004245074.5	uncharacterized protein	524.543	1.11632	6.60307e-11
rna-XM_004248489.5	uncharacterized protein	240.402	1.63964	5.46057e-08
rna-XM_026032917.2	pentatricopeptide repeat-containing protein At2g37320%2C transcript variant X2	425.777	1.16733	2.39395e-17
-	-	109.596	-2.57935	7.3159e-12
rna-XM_069298859.1	reticulon-like protein B2	6852.53	1.01789	3.6098e-13
rna-NM_001328546.1	protein transport protein Sec61 subunit gamma-1-like	5533.76	-1.67982	3.70931e-22
rna-XM_004249248.5	F-box/kelch-repeat protein At1g15670	4935.42	-1.0033	6.44633e-07
rna-NM_001347333.1	UDP-arabinose mutase-like protein	51.0954	-1.88223	7.40842e-07
rna-XM_004238193.5	zinc finger protein GAI-ASSOCIATED FACTOR 1	250.538	-1.39404	2.30985e-11
rna-NM_001347337.1	psbP-like protein 1%2C chloroplastic%2C transcript variant 3	2337.16	1.00349	2.81118e-14
rna-XM_004231861.5	GRAS transcription factor GRAS26	113.824	1.1742	0.000321424
rna-XR_011221207.1	uncharacterized lncRNA	4962.94	1.45627	4.80508e-06
rna-XM_069295187.1	uncharacterized protein	135.206	-1.34942	3.5477e-05
rna-XM_004233137.4	probable ribose-5-phosphate isomerase 4%2C chloroplastic	1453.02	1.11612	2.93524e-07
rna-XM_004250893.5	chaperonin-like RbcX protein 2%2C chloroplastic	853.092	1.10048	4.90823e-06
rna-XR_011221617.1	transcription factor PIF1%2C transcript variant X5	1347.47	-1.07075	3.71674e-13
rna-XM_010323986.4	polygalacturonase At1g48100	226.875	-2.30142	2.58789e-17
rna-XR_741285.4	uncharacterized protein%2C transcript variant X3	2280.3	1.14381	2.90463e-08
rna-NM_001402820.1	CBL-interacting protein kinase 11	3129.45	1.45241	2.12381e-08
rna-XM_069295935.1	aluminum-activated malate transporter 8-like	1463.67	1.11703	0.00022463
rna-XM_004235476.5	pumilio homolog 23%2C transcript variant X1	85.826	1.71986	6.09507e-07
rna-XM_004246289.5	uncharacterized acetyltransferase At3g50280	5171.7	-1.37732	4.15699e-22
rna-XM_069296509.1	uncharacterized protein%2C transcript variant X1	5454.52	1.06683	1.15507e-07
rna-XM_004237313.5	NAD(P)H-quinone oxidoreductase subunit M%2C chloroplastic	1781.35	1.65016	2.97068e-12
rna-XM_004251784.5	interactor of constitutive active ROPs 4	382.37	1.00973	3.88306e-05
rna-XM_004241004.5	uncharacterized protein%2C transcript variant X1	79.0218	1.00352	0.00260562
rna-NM_001347259.1	WCOR413-like plant cold acclimation protein	1565.7	1.02781	0.000191121
rna-XR_739147.4	uncharacterized lncRNA	240.701	1.20739	9.05711e-08
rna-XM_004235808.5	uncharacterized protein	3102.16	1.22217	3.37766e-21
rna-XR_003244934.2	uncharacterized protein%2C transcript variant X1	4581.25	1.01127	2.91369e-05
rna-NM_001247778.2	dehydration-responsive element binding protein 3	3324.85	-1.36767	2.95727e-07
rna-XM_010318534.4	probable LRR receptor-like serine/threonine-protein kinase At3g47570	135.558	-4.11736	1.02786e-39
rna-NM_001321394.1	glutathione reductase%2C transcript variant 2	369.618	1.2241	7.38119e-06
rna-XM_004250198.5	EH domain-containing protein 1-like	255.833	1.18326	0.00584063
rna-XR_011210845.1	uncharacterized protein	105.055	1.81366	2.94775e-11
rna-XM_010317733.4	AP2-like ethylene-responsive transcription factor ANT%2C transcript variant X1	167.091	1.08503	0.000268301
rna-XR_182643.5	uncharacterized lncRNA	387.047	1.15411	4.67056e-05
rna-XM_004234989.5	L-type lectin-domain containing receptor kinase VIII.2	1319.1	1.03757	0.000290224
rna-XM_019211960.3	probable prolyl 4-hydroxylase 9%2C transcript variant X1	536.051	-1.02338	4.49137e-10
rna-XR_002027678.3	uncharacterized lncRNA	913.473	-1.06085	7.74718e-08
rna-XM_004231863.5	LOB domain-containing protein 37	623.153	-1.2611	1.21288e-09
rna-XM_069287632.1	green ripe-like 1%2C transcript variant X3	973.141	-1.26396	2.38914e-10
rna-XR_003244793.2	uncharacterized lncRNA	56.614	-3.80086	3.63463e-18
rna-XM_004230968.5	glycine-rich protein 2-like	78.3987	1.23552	0.000139651
rna-XM_004230425.4	ferredoxin	136.732	1.94694	4.10304e-09
rna-XM_010327536.4	ultraviolet-B receptor UVR8%2C transcript variant X4	77.5505	2.84739	5.08918e-09
rna-XM_004246822.4	probable WRKY transcription factor 49	104.792	2.10141	0.000647304
rna-XM_004245649.5	ACT domain-containing protein ACR8	1160.5	1.30996	7.88471e-17
rna-XM_069289104.1	acylamino-acid-releasing enzyme-like%2C transcript variant X7	1075.15	1.2083	3.50258e-14
-	-	231.473	1.71123	2.34936e-07
rna-XM_004245877.5	phosphomevalonate kinase 2%2C transcript variant X1	1010.48	1.18725	2.86301e-07
rna-XM_004235317.5	pyruvate dehydrogenase E1 component subunit beta-1%2C mitochondrial	2411.5	-1.39327	6.80539e-18
rna-NM_001247438.2	TCP transcription factor 3	464.25	1.23106	0.000186693
rna-XM_004241057.5	abscisic acid receptor PYL4	508.356	-1.53609	3.07814e-28
rna-XM_010319037.1	F-box/kelch-repeat protein At3g23880-like	70.711	-1.11418	0.000248204
rna-XM_010314054.3	protein FAR-RED-ELONGATED HYPOCOTYL 1-LIKE%2C transcript variant X2	1997.12	-1.06039	1.16397e-06
rna-LyesC2t022	tRNA-Leu	13604.1	1.13573	9.58005e-05
rna-NM_001321687.1	indole-3-acetic acid-amido synthetase GH3.2	1816.28	-2.83839	2.44504e-29
rna-XR_011211406.1	uncharacterized lncRNA	66.4142	2.88466	1.54285e-06
rna-XM_004248217.5	probable ubiquitin-conjugating enzyme E2 26	240.004	-1.15804	5.08567e-07
rna-XM_004238320.5	endoplasmin homolog	25917	-2.03167	2.38016e-59
rna-XM_019215650.3	probably inactive leucine-rich repeat receptor-like protein kinase IMK2%2C transcript variant X2	896.337	1.3594	0.00067455
rna-XM_004241690.2	probable plastidic glucose transporter 3%2C transcript variant X1	751.726	1.40747	7.96829e-15
rna-XM_004246372.5	receptor-like cytoplasmic kinase 176%2C transcript variant X2	1215.24	-1.10552	6.48272e-08
rna-XM_010315394.4	uncharacterized protein%2C transcript variant X3	83.549	1.21787	0.000396481
rna-XM_010315195.4	uncharacterized protein%2C transcript variant X1	36.4356	-3.09454	5.25933e-05
rna-XM_004246473.5	IQ domain-containing protein IQM3-like	1125.59	-1.11351	1.04099e-12
rna-XR_011220020.1	uncharacterized lncRNA%2C transcript variant X4	229.736	1.16568	3.91135e-05
rna-XM_004242627.5	pathogenesis-related protein PR-1	1210	2.1722	3.23347e-07
rna-XM_004237116.5	FLAGELLIN-SENSING 3 protein	67.2252	-3.80703	2.1859e-14
rna-XM_004237739.5	fructose-1%2C6-bisphosphatase%2C cytosolic%2C transcript variant X2	634.642	1.93258	7.40928e-19
rna-XM_004235835.5	AP2-like ethylene-responsive transcription factor At1g16060	111.404	1.03179	0.00386942
rna-XM_004232985.5	uncharacterized protein	10750.8	-1.29878	2.38401e-10
rna-NM_001247048.3	ADP-glucose pyrophosphorylase large subunit	2182.54	1.07611	1.29967e-08
rna-XM_004247167.5	photosystem II reaction center W protein%2C chloroplastic	8539.78	1.33596	2.19734e-19
rna-XM_004246432.5	uncharacterized protein	169.039	1.4621	5.63762e-10
rna-NM_001247493.2	chorismate synthase 1	8379.1	-1.76642	3.7375e-24
rna-XM_004244350.5	uncharacterized protein	1152.08	-1.06185	8.83762e-10
rna-XM_004233791.3	homeobox-leucine zipper protein ATHB-52	43.3168	-2.52654	2.1424e-08
rna-XM_004236294.4	4-coumarate--CoA ligase-like 9	5274.49	-1.35606	5.89494e-21
rna-XM_004244097.4	F-box/LRR-repeat protein At4g14103	62.1468	1.2006	0.00324061
rna-XM_004242494.5	uncharacterized protein	55.6304	-1.41934	0.0013935
rna-NM_001247448.2	DNAJ-like protein	477.264	1.37938	6.36879e-06
rna-XM_004244540.5	subtilisin-like protease	250.528	-1.53143	3.78387e-08
rna-XR_011214599.1	RNA demethylase ALKBH9B-like%2C transcript variant X2	360.231	1.3607	5.74144e-05
rna-XR_011218437.1	28S ribosomal RNA	69.0199	2.10752	0.00261797
rna-NM_001366033.1	acetyl-CoA C-acetyltranferase 5	20203.1	-1.26998	1.45034e-07
rna-XM_004233413.5	ADP-ribosylation factor-like protein 8a	226.621	1.22257	5.47513e-05
rna-XR_011211937.1	uncharacterized protein%2C transcript variant X3	65.7431	-3.62512	8.02296e-19
rna-XM_004240966.5	enoyl-CoA delta isomerase 2%2C peroxisomal	2772.16	-1.22236	2.68205e-06
rna-XM_004235926.5	diacylglycerol kinase 1-like%2C transcript variant X1	1128.03	1.7653	3.27565e-21
rna-NM_001279342.3	1-aminocyclopropane-1-carboxylate synthase	463.928	2.26818	1.88923e-15
rna-XM_026031289.2	WRKY transcription factor 72b%2C transcript variant X1	122.619	-5.83306	1.87664e-34
rna-NM_001375909.1	ethylene response factor C.3	203.232	-11.6196	5.20739e-20
rna-XM_004235756.5	uncharacterized protein	247.739	1.33283	0.000130875
rna-XM_004239082.5	RAF-like serine/threonine-protein kinase PRAF%2C transcript variant X2	139.366	1.60708	0.00252777
rna-XM_004235813.5	ribonuclease TUDOR 1	9736.9	-1.37126	1.4886e-28
rna-XM_004237169.5	uncharacterized protein	259.54	-1.42063	2.30982e-14
rna-XM_004239856.5	scarecrow-like protein 14%2C transcript variant X2	412.886	-1.12677	3.71832e-10
rna-XR_011220254.1	uncharacterized lncRNA	194.349	1.13563	3.37252e-06
rna-XM_004235071.5	systemin receptor 2%2C transcript variant X1	333.329	1.49332	0.000273943
rna-XM_004229895.5	probable E3 ubiquitin-protein ligase RHB1A%2C transcript variant X4	330.286	-1.35213	2.61007e-15
rna-XM_004233715.5	TMV resistance protein N-like	478.866	-1.27012	5.5115e-06
rna-XM_069291141.1	peroxynitrite isomerase Rv2717c	899.22	-1.36227	2.16793e-15
rna-XM_010319042.1	uncharacterized protein	672.093	1.39823	7.02981e-07
rna-NM_001246971.2	heat shock protein	652.993	1.50717	7.26832e-08
rna-XM_004246520.5	uncharacterized protein	1087.42	1.08285	1.98394e-07
rna-XR_738670.4	uncharacterized lncRNA	60.1614	-2.95279	2.28241e-10
rna-XM_004235739.5	cysteine-rich receptor-like protein kinase 43%2C transcript variant X1	363.109	1.771	0.000108095
rna-XM_004252253.5	probable protein phosphatase 2C 60%2C transcript variant X1	680.754	-1.07883	7.77345e-12
rna-NM_001308947.1	5-enolpyruvylshikimate-3-phosphate synthase	5801.37	-1.52424	9.1899e-25
rna-XM_004239341.5	putative late blight resistance protein homolog R1B-23%2C transcript variant X1	375.207	-1.09037	1.26608e-05
rna-XM_004230029.5	probable myosin-binding protein 4%2C transcript variant X1	874.063	-1.45054	2.73822e-16
rna-XM_004240376.5	CBL-interacting serine/threonine-protein kinase 11	864.407	-1.55494	4.89535e-22
rna-XM_026031027.2	uncharacterized protein	87.6113	-1.37543	8.53378e-05
rna-XM_010324759.4	structural maintenance of chromosomes protein 1	328.794	1.35229	3.69165e-10
rna-NM_001319160.1	xylem sap protein 10 kDa	3228.55	1.03165	6.9094e-05
rna-XM_004250929.5	protein NUCLEAR FUSION DEFECTIVE 4	619.288	-1.01542	2.35512e-15
rna-XM_019215844.3	uncharacterized protein	74.0525	1.57757	8.48862e-05
rna-XM_010316441.4	kinesin-like protein KIN-12B	299.505	1.14649	0.00461998
rna-NM_001308944.1	ribulose bisphosphate carboxylase small chain 2A%2C chloroplastic	65085.5	1.10548	5.69053e-20
rna-XM_019211160.3	uncharacterized protein	253.509	-1.0141	3.92028e-06
rna-XM_004245218.5	aspartate aminotransferase%2C cytoplasmic	5843.28	-1.06813	6.81791e-05
rna-NM_001247009.2	ethylene-responsive late embryogenesis-like protein	3035.83	1.73952	8.18046e-08
rna-XM_004252682.5	inositol-tetrakisphosphate 1-kinase 3%2C transcript variant X1	909.004	1.00949	4.78586e-13
rna-XM_010324323.4	uncharacterized protein%2C transcript variant X2	810.318	1.04785	1.66283e-05
rna-NM_001366553.1	50S ribosomal protein L6%2C chloroplastic	10483.5	1.07901	2.43974e-09
-	-	50.3882	-9.5807	5.3712e-14
rna-NM_001247170.2	alcohol dehydrogenase	2177.75	-2.98548	0.00711941
rna-XM_004245589.5	heat stress transcription factor B-2b	830.702	1.67282	2.81358e-06
-	-	67.1577	1.59395	4.75117e-05
rna-XM_004235102.5	14 kDa proline-rich protein DC2.15	66.2819	3.19892	4.31061e-13
rna-XM_004248710.5	uncharacterized protein At4g06744-like	3487.22	-1.32094	2.72744e-21
rna-NM_001246911.3	protein DMR6-like oxygenase	4219.87	-2.00884	2.17779e-19
rna-XM_004248043.5	protein TILLER ANGLE CONTROL 1	317.003	1.06406	0.000264909
rna-XM_069287086.1	syntaxin-31%2C transcript variant X2	833.633	2.33513	2.36317e-37
rna-XM_004243173.5	vacuolar cation/proton exchanger 3	549.531	-1.06527	4.8901e-07
rna-XM_004232494.5	uncharacterized protein	348.384	1.32207	2.6257e-12
rna-XM_010322387.4	methyltransferase FGSG_00040	171.298	1.13913	0.00275714
rna-XM_004251947.4	protein DETOXIFICATION 30-like	1815.87	-1.14604	6.03716e-25
rna-XM_004241258.5	probable 2-carboxy-D-arabinitol-1-phosphatase%2C transcript variant X1	343.832	1.41549	6.60628e-12
rna-XR_011220311.1	uncharacterized lncRNA	66.4219	2.56569	0.00436681
rna-XM_069295190.1	disease resistance protein RPP2A	1319.99	1.0451	0.00108095
rna-XR_003247716.2	uncharacterized protein%2C transcript variant X2	232.986	1.8057	7.04046e-10
rna-XM_004250814.5	uncharacterized protein%2C transcript variant X1	237.751	1.13916	1.88232e-05
rna-XM_004234410.5	uncharacterized protein At3g49055	335.786	1.32182	0.00130167
rna-XM_010327942.3	uncharacterized protein%2C transcript variant X1	80.8607	-2.06635	5.78094e-08
rna-XM_004249862.5	NAD(P)H-quinone oxidoreductase subunit O%2C chloroplastic%2C transcript variant X3	1684.04	1.35595	1.97468e-11
rna-XM_004244993.5	protein OXIDATIVE STRESS 3 LIKE 2	329.298	-1.05481	2.22072e-06
rna-XM_004235945.5	geranylgeranyl diphosphate reductase%2C chloroplastic	22443.3	1.28931	3.24787e-08
rna-XM_004242421.4	uncharacterized protein	132.394	1.44406	0.00576706
rna-XM_004243747.5	uncharacterized protein	416.996	1.59148	0.00142053
rna-XM_004238081.5	low-temperature-induced cysteine proteinase-like	8890.08	-1.19014	1.23292e-11
rna-XM_004249891.5	glycosyltransferase BC10	2507.14	-1.00143	4.2333e-23
rna-XM_004230371.5	NADPH-dependent pterin aldehyde reductase%2C transcript variant X2	510.648	1.1334	3.82128e-07
rna-XM_010321092.4	putative 1-phosphatidylinositol-3-phosphate 5-kinase FAB1C	703.399	-1.09573	1.02565e-06
rna-XM_004242949.5	oxysterol-binding protein-related protein 1B-like	97.5936	-1.60377	5.29419e-07
rna-XM_004240206.5	AP2-like ethylene-responsive transcription factor AIL6%2C transcript variant X1	273.496	-2.28562	9.49381e-41
rna-XM_004237413.5	uncharacterized protein	2907.66	1.10867	1.66508e-21
rna-XM_004240993.5	chlorophyllase-2	118.403	1.41616	3.58528e-06
rna-XM_004239130.5	putative ABC transporter C family member 13	2513.51	-1.12886	1.20709e-06
rna-XM_010315456.4	uncharacterized protein	358.56	-1.15211	1.05183e-09
rna-XM_004245840.5	auxin-responsive protein SAUR76	917.561	1.37869	3.11699e-07
rna-XM_004236559.5	uncharacterized protein	1828.99	1.0025	0.000199493
rna-NM_001247526.2	9-cis-epoxycarotenoid dioxygenase	2170.89	2.588	1.05206e-17
rna-XR_011220201.1	alanine aminotransferase 2%2C transcript variant X2	6786	-1.0592	2.24178e-08
rna-NM_001317974.1	protochlorophyllide oxidoreductase	68191.9	1.46675	2.72575e-15
rna-XM_069299276.1	2-alkenal reductase (NADP(+)-dependent)-like	60.192	-6.20957	5.87674e-09
rna-XM_004245741.5	uncharacterized protein%2C transcript variant X1	338.203	-1.02253	8.27355e-06
rna-XM_069296871.1	E3 ubiquitin-protein ligase ATL23	397.449	1.3004	0.00788981
rna-XM_004252228.5	glucan endo-1%2C3-beta-glucosidase 12	370.616	-1.19491	0.00608487
rna-XM_004251029.5	uncharacterized protein	929.597	1.06472	9.28517e-09
rna-XR_011211102.1	uncharacterized lncRNA	62.2018	-3.36944	6.62704e-11
rna-XM_004236631.5	universal stress protein PHOS32	899.332	1.60161	5.13082e-09
rna-XM_010325332.4	small ribosomal subunit protein mS33-like%2C transcript variant X1	58.8972	-2.54601	9.02545e-13
rna-XM_010318423.4	uncharacterized protein%2C transcript variant X1	243.94	1.12077	8.00255e-07
rna-XM_004244248.5	trifunctional UDP-glucose 4%2C6-dehydratase/UDP-4-keto-6-deoxy-D-glucose 3%2C5-epimerase/UDP-4-keto-L-rhamnose-reductase RHM1	5907.71	1.00091	2.3264e-21
rna-XM_010324665.3	bidirectional sugar transporter SWEET11-like	98.3643	1.57024	0.00667781
rna-XR_011211046.1	uncharacterized lncRNA	241.195	1.43987	1.29313e-05
rna-XM_004246618.5	fasciclin-like arabinogalactan protein 12	103.421	1.29296	0.00776613
rna-XM_004244706.4	uncharacterized protein	382.138	-1.07891	6.66113e-15
rna-XM_004246813.5	putative receptor protein kinase ZmPK1	1275.13	-2.20693	1.38751e-53
rna-XM_010328239.4	Hop-interacting protein THI129%2C transcript variant X2	2088.3	-1.29573	9.50514e-12
rna-XM_004245516.5	probable WRKY transcription factor 29	204.022	-1.13307	0.000385881
rna-XM_069296344.1	signal peptide peptidase%2C transcript variant X1	2505.81	-1.02673	7.2455e-14
rna-XM_004237492.5	protein disulfide isomerase-like 1-4	9075.5	-1.75036	1.02948e-31
rna-XR_003246396.2	putative late blight resistance protein homolog R1A-3%2C transcript variant X6	106.989	-1.03336	0.000899406
rna-XM_004243193.4	probable LRR receptor-like serine/threonine-protein kinase At1g07650	951.316	1.04545	6.83378e-11
rna-XM_004239804.5	UDP-glucuronate 4-epimerase 6-like	70.9997	-2.78377	9.98267e-15
rna-XM_010317853.4	mitogen-activated protein kinase kinase kinase 5%2C transcript variant X2	949.245	1.22162	8.57749e-10
rna-NM_001308198.1	cytochrome b5%2C transcript variant 1	4145.39	-1.06472	2.45423e-07
rna-XM_004239342.5	putative late blight resistance protein homolog R1C-3	912.689	-1.1515	9.90237e-11
-	-	144.986	1.42338	5.06632e-06
rna-XM_004229959.5	ras-related protein RABA3	204.197	1.44202	5.97381e-05
rna-XM_004242770.5	uncharacterized protein%2C transcript variant X1	718.201	-1.35734	9.38139e-16
-	-	56.6695	2.83545	6.19265e-08
-	-	56.3024	2.60517	2.76834e-05
rna-XM_010326797.4	ankyrin repeat-containing protein NPR4-like	470.547	-2.77073	1.53116e-45
rna-XM_004245975.5	uncharacterized protein	194.816	1.14929	1.66157e-05
rna-XM_004229603.5	polyamine oxidase 1	1516.39	1.59001	1.26796e-41
rna-XM_004246660.5	thioredoxin-like protein AAED1%2C chloroplastic%2C transcript variant X1	1057.6	1.16962	5.02975e-07
rna-NM_001247502.1	late embryogenesis (Lea)-like protein	7820.53	1.21572	2.53256e-11
rna-XR_011211704.1	uncharacterized lncRNA	474.879	1.23845	0.000120697
rna-XM_010320013.4	protein TAPETUM DETERMINANT 1-like%2C transcript variant X1	54.8925	1.31028	0.00159107
rna-XM_004241524.5	uncharacterized protein	293.711	1.19586	0.000862017
rna-XM_004248712.5	cyclase-like protein 1	6661.1	-1.44862	3.96831e-38
rna-XM_010315337.4	ethylene receptor 1%2C transcript variant X1	1555.33	-1.17644	1.05458e-18
rna-XM_069298229.1	uncharacterized protein	155.199	1.31678	0.00060104
rna-XM_004239884.4	small ribosomal subunit protein bTHXc	3755.43	1.02687	5.27545e-14
-	-	74.0066	-5.45	1.73698e-23
rna-XM_010321080.3	mediator of RNA polymerase II transcription subunit 15a	609.322	-1.3064	1.60697e-10
-	-	785.577	1.24757	1.18267e-06
rna-XM_004238171.5	probable 1-acyl-sn-glycerol-3-phosphate acyltransferase 4%2C transcript variant X1	138.473	1.01188	4.51741e-06
rna-XM_004245604.5	ethylene-responsive transcription factor ERF027-like	166.235	1.51688	0.00130261
rna-XM_069294871.1	probable disease resistance protein At4g27220	52.6093	-2.66164	2.50314e-08
rna-NM_001247726.2	sucrose synthase	968.912	-1.90025	7.85525e-07
-	-	717.983	-2.78226	0.00232168
-	-	158.435	1.08844	1.57873e-05
rna-NM_001246959.2	fructokinase	5892.86	-1.73382	2.08231e-14
rna-XR_011212585.1	uncharacterized lncRNA%2C transcript variant X1	5309.37	-1.18567	2.14302e-12
rna-XM_004241561.5	ADP%2CATP carrier protein ER-ANT1	683.448	2.65801	0.000652408
rna-XM_004246778.5	wound-induced protein 1	161.337	-1.8904	1.03358e-18
rna-XM_004236955.5	uncharacterized protein	143.566	-1.2226	2.7948e-06
rna-XM_004231582.5	probable CoA ligase CCL11	280.367	1.00713	0.00582255
rna-XM_004245522.5	probable polygalacturonase	235.605	-1.36983	1.15457e-12
rna-XR_003246218.2	uncharacterized lncRNA	1278.86	1.1925	8.31334e-09
rna-XM_004250158.5	potassium channel SKOR-like	165.304	-1.60109	7.2687e-08
rna-XR_011211334.1	uncharacterized lncRNA	478.05	1.07532	0.00013136
rna-XM_004240639.4	delta-1-pyrroline-5-carboxylate synthase-like%2C transcript variant X2	711.073	1.08807	0.00279233
rna-XM_069294510.1	auxilin-like protein 1	217.438	-1.93448	0.000387743
rna-XR_011220149.1	uncharacterized lncRNA	189.378	1.01109	0.00194597
rna-XM_004251781.5	glutathione S-transferase U25-like	179.605	-1.13173	7.57061e-06
rna-XR_011220227.1	uncharacterized lncRNA	59.0531	-3.35637	4.60643e-14
-	-	110.678	1.03911	0.000125341
rna-NM_001247627.2	beta-amylase	11098.2	1.20856	3.13359e-16
rna-XM_004244452.5	rop guanine nucleotide exchange factor 5-like	189.534	1.51549	0.000179361
rna-XM_019216081.3	MLO-like protein 4%2C transcript variant X2	37759	1.44468	1.70917e-26
rna-XM_004245852.4	uncharacterized protein	1048.85	-1.81573	8.26497e-27
rna-XM_004242985.5	protein MANNAN SYNTHESIS-RELATED 1-like	202.742	1.00066	0.00489527
-	-	45.7029	-2.09793	0.00137051
rna-XM_004250007.4	glycerol-3-phosphate dehydrogenase SDP6%2C mitochondrial%2C transcript variant X2	1074.58	-1.07823	8.6777e-13
rna-XM_004234394.5	leucine-rich repeat receptor protein kinase EMS1	177.604	1.09674	0.000804471
rna-XM_004236548.5	xylan glycosyltransferase MUCI21-like	1701.93	-1.86418	4.32346e-27
rna-XM_004238257.5	uncharacterized protein	2408.01	1.20599	7.51704e-10
rna-NM_001247523.2	APETALA2a	402.179	-1.0585	8.08136e-10
rna-XM_004232774.5	secretory carrier-associated membrane protein 2	869.171	-1.21525	7.68213e-12
rna-XM_004246133.5	zinc finger protein 10-like	274.88	1.03202	0.00363126
rna-XM_004235233.5	cellulose synthase-like protein D3%2C transcript variant X1	3014.18	1.39643	1.80452e-07
rna-XM_069289706.1	ferredoxin	5327.28	1.06616	3.15157e-10
rna-NM_001346835.1	R2R3MYB transcription factor 52	241.972	-4.83103	2.99832e-30
rna-XM_004250976.5	uncharacterized protein	237.143	1.25055	0.00358762
rna-XM_069298715.1	auxin-regulated protein%2C transcript variant X1	3067.62	1.5184	1.62548e-05
rna-XM_004240005.5	flavin-containing monooxygenase FMO GS-OX-like 2	527.056	-1.07366	3.09888e-07
rna-XM_004241365.5	calmodulin-like protein 3	837.921	1.06829	0.000144173
rna-XM_026031451.2	wound-induced protein 1	5753.88	-1.44193	2.76247e-16
-	-	50.697	-8.49025	6.03556e-11
-	-	86.706	-4.49513	2.08473e-19
rna-XM_004236747.5	1-aminocyclopropane-1-carboxylate oxidase homolog 1	2303.79	-1.48114	2.74236e-28
rna-CQW56_mgr03	18S ribosomal RNA	927.537	1.45676	9.06523e-10
rna-XM_004251776.5	WRKY transcription factor%2C transcript variant X1	41.8531	-3.31159	8.84608e-08
rna-XM_010321163.3	uncharacterized protein%2C transcript variant X1	2805.66	1.82488	8.68807e-20
rna-XM_004246695.5	uncharacterized protein	54.5951	-1.84303	1.63386e-05
rna-XM_004229448.5	uncharacterized protein	704.413	1.5415	0.000161861
rna-XM_004253029.5	uncharacterized protein	2097.27	-1.0702	2.94244e-24
-	-	398.298	1.22894	5.01469e-08
rna-NM_001246976.2	B2-type cyclin dependent kinase	1115.87	1.33579	0.000106358
rna-XM_069294784.1	-	283.451	2.20288	9.38092e-06
rna-XR_011221647.1	uncharacterized lncRNA%2C transcript variant X6	382.196	1.70446	2.95221e-13
rna-XM_004236977.5	uncharacterized protein	1631.01	1.05365	0.00283768
rna-XM_004239103.5	proteasome subunit beta type-7-A	660.306	-1.19646	4.92733e-06
rna-XM_069290164.1	uncharacterized protein%2C transcript variant X1	59.386	2.16292	1.67273e-07
rna-NM_001279324.1	acylsugar acetyltransferase AT2	84.2648	1.34871	0.00680242
rna-XM_004240024.5	uncharacterized protein At4g00950-like	469.762	1.21314	4.89079e-05
rna-XM_004241391.5	cell division cycle 20.2%2C cofactor of APC complex-like	649.679	1.41921	3.39199e-05
rna-XR_011211606.1	phosphatidate phosphatase PAH1-like%2C transcript variant X10	2419.19	-1.10621	7.28457e-16
rna-XM_004231764.5	putative E3 ubiquitin-protein ligase RING1a	99.2253	1.3114	0.000667375
rna-XM_004230937.5	putative lipid-transfer protein DIR1	60.1742	1.91217	0.00150196
rna-XM_004237980.5	oligopeptide transporter 4-like	2483.19	-1.96489	1.28847e-51
rna-XM_069296129.1	sphingosine kinase 2-like%2C transcript variant X1	71.1743	-1.07237	0.0016692
rna-XM_010324217.4	mitochondrial pyruvate carrier 1%2C transcript variant X2	322.175	-1.3816	1.7399e-06
rna-XM_004245613.4	hydroxymethylglutaryl-CoA synthase 1	1922.3	-1.39136	1.58179e-38
rna-XR_742478.4	uncharacterized lncRNA	510.95	1.20217	2.70201e-08
rna-NM_001247029.2	expansin	219.868	-1.61761	0.00203118
-	-	216.151	1.26103	7.62334e-06
rna-XM_004233423.5	uncharacterized protein At5g65660-like	394.689	-1.23683	8.03886e-05
-	-	281.462	1.22802	1.42536e-05
rna-XM_004229903.5	heavy metal-associated isoprenylated plant protein 39%2C transcript variant X1	1545.53	-1.13806	3.5363e-15
rna-NM_001374371.1	abscisic acid receptor PYL9	140.01	-3.2022	9.09515e-28
rna-XM_004236038.5	serine protease SPPA%2C chloroplastic%2C transcript variant X1	1079.06	1.04546	7.02036e-13
rna-XM_004234310.5	protein COFACTOR ASSEMBLY OF COMPLEX C SUBUNIT B CCB2%2C chloroplastic%2C transcript variant X2	1011.53	1.25871	5.73705e-13
rna-XM_069291839.1	beta-galactosidase 4%2C transcript variant X2	1476.42	-1.56111	6.62559e-10
rna-XM_004250088.5	ATP-dependent 6-phosphofructokinase 5%2C chloroplastic	1533.03	-1.10058	2.11642e-11
rna-XM_004232129.5	probable galacturonosyltransferase 14	2255.58	1.70993	6.5935e-24
rna-XM_004234947.5	protein yippee-like At4g27740	1227.05	-1.42113	3.8352e-47
rna-XM_004248952.5	endochitinase	40.5059	-4.10456	9.9605e-11
rna-XM_004236524.5	U4/U6 small nuclear ribonucleoprotein PRP4-like protein	1429.47	-1.40851	1.63619e-20
rna-XM_004238128.5	patatin-like protein 2	59.1228	-2.43666	1.79173e-10
rna-XM_004229052.5	protein AGENET DOMAIN (AGD)-CONTAINING P1-like	718.441	1.07176	9.76731e-12
rna-NM_001365516.1	uncharacterized protein	88.6524	1.35146	0.000725828
rna-XM_010315323.4	Hop-interacting protein THI039%2C transcript variant X1	3029.47	1.15711	1.6245e-06
-	-	238.489	2.41373	3.66125e-28
rna-XM_004243415.5	vascular-related unknown protein 1-like	183.004	-2.46837	2.76169e-23
rna-XM_004242538.5	BTB/POZ domain-containing protein At2g24240	587.749	-1.10706	1.31041e-09
rna-XM_004233996.5	kinesin-like protein KIN-10A	309.057	1.10362	0.000252417
rna-XM_004232957.5	codeine O-demethylase-like	257.069	1.05625	2.57113e-05
-	-	160.41	1.98344	5.44041e-09
rna-XM_004245896.5	hypothetical protein At1g04090-like	149.601	1.20983	0.00045691
-	-	864.759	1.8261	3.05375e-05
rna-XM_004231889.5	putative glycosyltransferase 7	372.469	1.44384	8.34832e-06
rna-XM_010314353.4	receptor-like cytosolic serine/threonine-protein kinase RBK1	559.691	-1.09437	1.97734e-11
rna-XM_004248665.5	isoflavone reductase homolog	470.124	1.01565	0.000785349
rna-XM_069299348.1	uncharacterized protein%2C transcript variant X4	582.427	-1.03649	3.81028e-05
rna-NM_001346969.1	protein phosphatase 2C	413.109	3.52304	7.38075e-15
rna-NM_001246942.1	somatic embryogenesis receptor kinase 3B	2022.37	-1.20603	2.75903e-14
rna-NM_001247497.1	kinesin related protein	944.029	1.32233	0.00109463
rna-XR_011210864.1	uncharacterized lncRNA	443.565	2.03167	1.29493e-11
rna-XM_010314475.4	ethylene-responsive transcription factor ERF014	444.172	-1.01059	9.37128e-10
rna-XM_004235497.5	probable GTP diphosphokinase RSH2%2C chloroplastic	3384.3	-1.37852	1.51467e-11
rna-XM_004229838.5	uncharacterized protein%2C transcript variant X2	404.13	-1.28143	2.27542e-13
rna-XM_010325053.4	oxysterol-binding protein-related protein 4C	85.2629	1.13308	0.0002646
rna-XM_004235684.5	uncharacterized protein	155.334	-1.14799	1.95325e-05
rna-XM_010319117.4	protein kinase LESK1%2C transcript variant X3	408.671	1.31324	0.000421464
rna-NM_001247920.2	hexose transporter 1	2412.68	-1.0719	1.6658e-09
rna-XM_004233962.5	G-type lectin S-receptor-like serine/threonine-protein kinase At1g34300	1597.37	-1.23261	2.21271e-12
rna-XM_004235888.4	probable CCR4-associated factor 1 homolog 7	6133.74	-1.24241	3.507e-20
-	-	52.1808	1.35512	0.00942738
rna-XM_010325407.4	uncharacterized protein	290.41	1.44021	0.00514959
rna-XR_743175.4	uncharacterized lncRNA	327.367	1.03132	6.96154e-06
rna-XM_010328777.4	protein TPX2-like%2C transcript variant X1	328.128	1.37595	0.0009085
rna-XR_740225.4	uncharacterized lncRNA	78.3061	-2.60757	4.71732e-16
rna-XM_004252996.5	poly(ADP-ribose) glycohydrolase 1-like%2C transcript variant X2	205.424	-1.59135	9.99655e-08
rna-NM_001247664.1	myo-inositol oxygenase	1353.61	-2.04871	1.58047e-35
rna-XM_004230210.5	uncharacterized protein	1785.05	-1.35897	3.75987e-32
-	-	205.012	1.28916	0.000797796
rna-NM_001320303.1	carboxylesterase 1	155.871	-1.003	1.37899e-05
rna-XM_004233508.5	uncharacterized protein	86.6198	-1.14169	0.000625214
rna-NM_001309304.1	zeaxanthin epoxidase%2C chloroplastic	1123.86	1.65178	4.24035e-09
rna-NM_001247796.1	LysM receptor-like kinase 12	75.7031	1.49467	3.39666e-06
rna-XR_011219836.1	28S ribosomal RNA	347.981	1.19289	0.00635305
rna-XR_011219879.1	ABC transporter B family member 20%2C transcript variant X1	899.272	1.19409	5.4767e-14
rna-XM_010320667.4	uncharacterized protein	401.759	1.08594	0.000195369
rna-XR_011212240.1	uncharacterized lncRNA	436.492	1.03176	9.71506e-08
rna-NM_001247696.2	aquaporin PIP2-4	1275.04	-1.10708	1.92247e-08
rna-NM_001247375.1	phosphoenolpyruvate carboxylase kinase 2	110.423	1.29249	6.36725e-05
rna-XM_004233098.5	patellin-4	1537.06	1.48401	9.03862e-08
rna-XM_069288564.1	glycine-rich cell wall structural protein 1.8-like	249.417	1.16905	2.98841e-09
rna-XM_004241132.5	protein NRT1/ PTR FAMILY 8.1	1708.31	-1.19251	1.2535e-13
rna-XM_004240676.5	protein SRC2	979.004	1.1633	1.69538e-10
rna-XM_004247405.5	NAD(P)H-quinone oxidoreductase subunit T%2C chloroplastic	441.426	1.21603	7.63789e-06
rna-XM_004243910.5	GATA transcription factor 16	260.128	1.43516	2.14371e-10
rna-XM_010314858.3	G2/mitotic-specific cyclin S13-7-like	525.859	1.30393	0.00144573
-	-	88.1579	-1.88143	3.39584e-06
-	-	123.82	1.13625	0.00106656
rna-XM_004240357.5	protein PMR5	3969.73	-1.41024	3.02188e-31
rna-XM_004236094.5	calmodulin-binding protein 60 A	814.746	1.54646	3.98966e-14
rna-XM_004250649.5	DNA repair RAD52-like protein 2%2C chloroplastic	950.427	-1.18087	7.06826e-14
-	-	115.378	1.69915	4.96569e-06
rna-XM_004232222.5	uncharacterized protein	2565.51	2.59799	1.96627e-28
rna-XM_004235678.5	molybdate transporter 2	287.063	1.832	2.36071e-14
rna-XM_069289738.1	protein LATERAL BRANCHING OXIDOREDUCTASE 1%2C transcript variant X2	1412.12	-1.05937	2.2658e-10
rna-XM_069297303.1	signal peptidase complex subunit 2	2280.58	-1.17704	1.60275e-14
rna-XM_004231975.5	mitogen-activated protein kinase kinase kinase 20-like	714.424	1.02591	0.0034234
rna-XM_004232570.5	vacuolar-sorting receptor 6	500.809	-1.09571	1.39048e-09
-	-	52.2043	-4.14943	2.95053e-15
rna-XR_011221411.1	uncharacterized lncRNA	124.534	-2.5028	1.3727e-23
rna-XM_004230285.5	WAT1-related protein At1g09380-like	258.358	1.57063	0.0058419
rna-XM_010325322.4	leucine-rich repeat receptor-like serine/threonine-protein kinase At1g17230%2C transcript variant X2	472.393	-1.30753	3.42542e-08
rna-XM_004236555.5	receptor kinase-like protein Xa21	309.633	-1.01824	2.17374e-06
rna-XM_004233297.5	uncharacterized protein	53.1437	-1.90816	1.65863e-06
rna-XM_004239670.5	uncharacterized protein	122.405	-7.51513	3.46737e-24
rna-XM_004242403.5	probably inactive leucine-rich repeat receptor-like protein kinase At5g48380%2C transcript variant X2	2146.94	-1.29483	5.65983e-12
rna-NM_001247612.2	protein ETHYLENE-INSENSITIVE 3-like 4	3838.25	-1.24721	1.60134e-41
rna-XM_004240972.5	syntaxin-related protein KNOLLE	520.521	1.51336	8.22384e-05
rna-XR_011215105.1	uncharacterized lncRNA	1763.76	-1.06807	5.88413e-34
rna-XM_004232663.3	ATP synthase gamma chain%2C chloroplastic	9734.22	1.10938	9.24718e-14
rna-XM_004250472.5	uncharacterized protein At4g38062	201.172	1.78186	0.000463352
rna-XM_004245545.5	cytochrome P450 86A22	202.334	1.13272	0.0072328
rna-XM_010324317.4	uncharacterized GPI-anchored protein At4g28100-like	225.141	1.20289	1.30604e-06
rna-XM_004235783.5	uncharacterized protein	84.9951	-2.21678	1.89964e-05
rna-XM_004232115.5	uncharacterized protein	412.804	1.23836	0.000876773
rna-XM_004243341.5	protein ECERIFERUM 16	2826.72	1.00237	3.26355e-05
rna-XM_004241260.5	uncharacterized protein	185.784	-1.11026	0.000215511
rna-XM_004239074.5	F-box protein At1g70590	407.257	2.16072	5.74737e-20
rna-XR_011211998.1	uncharacterized lncRNA%2C transcript variant X1	123.098	1.36374	6.16811e-06
rna-NM_001279328.2	plasmamembrane intrinsic protein 2.8	2733.01	1.3501	6.09296e-14
rna-XM_004242870.5	transcription factor bHLH35	979.709	1.37608	2.12409e-07
rna-XM_069299397.1	thioredoxin-like 1-2%2C chloroplastic%2C transcript variant X1	326.05	1.05885	1.32568e-07
rna-NM_001247491.2	fatty acid hydroperoxide lyase	60.3398	-2.36643	1.59721e-09
rna-XM_004251487.5	protein NRT1/ PTR FAMILY 6.4	1474.11	1.31441	2.7816e-05
rna-XM_004234067.5	serine/threonine/tyrosine-protein kinase HT1-like%2C transcript variant X1	406.232	-1.38144	3.67454e-13
rna-XR_182595.5	uncharacterized lncRNA	479.398	1.21752	0.000876773
rna-XM_004233041.5	cation/H(+) antiporter 18-like	118.192	-1.97352	0.00128674
rna-XM_004243646.5	FCS-Like Zinc finger 13	1864.25	1.04405	8.39623e-05
rna-XM_010317005.4	putative pectinesterase 11	144.819	1.42819	0.00310929
rna-XM_004234131.5	RNA polymerase sigma factor sigE%2C chloroplastic/mitochondrial%2C transcript variant X1	2224.09	1.07334	9.36539e-18
rna-XM_010328417.4	phosphatidate cytidylyltransferase 1-like%2C transcript variant X2	198.434	1.05303	0.00134496
rna-XM_004249979.4	cytochrome P450 71D7	153.562	-10.0953	6.37071e-14
rna-XR_011214969.1	protein SUPPRESSOR OF QUENCHING 1%2C chloroplastic-like%2C transcript variant X6	67.2807	1.09222	0.00964508
rna-XM_010325268.4	uncharacterized protein%2C transcript variant X1	295.369	-1.00228	1.40693e-05
-	-	2902.28	1.05892	4.4389e-05
rna-NM_001247495.3	uncharacterized protein	122.102	-1.67249	0.00149474
rna-NM_001346435.1	non-specific lipid-transfer protein	1150.2	1.53631	5.69752e-22
rna-XM_004251261.5	uncharacterized protein	718.025	1.03359	9.04564e-12
rna-XM_010317006.3	uncharacterized protein	901.618	-1.20163	5.27563e-20
rna-XM_004243579.5	butanoate--CoA ligase AAE1-like	389.812	1.13023	2.89103e-07
rna-XM_004232447.5	ferredoxin--NADP reductase%2C leaf-type isozyme%2C chloroplastic	14987.5	1.11381	2.4819e-11
rna-NM_001346974.1	fructose-bisphosphate aldolase 1	29436	1.14125	7.93914e-13
rna-XM_004247098.5	EID1-like F-box protein 3	581.568	3.56116	2.8019e-20
rna-XM_004251441.5	putative anthocyanidin reductase%2C transcript variant X2	175.619	2.00533	1.45443e-12
rna-XM_004236372.5	MYB-like transcription factor EOBI	151.413	-6.89174	1.25306e-41
rna-XM_004244771.5	probable peroxidase 61	103.503	3.61746	4.33668e-13
rna-XM_004251511.5	uncharacterized protein	561.341	1.313	9.9663e-07
rna-XM_004239892.5	transcription factor DIVARICATA%2C transcript variant X1	412.849	-1.18733	7.13473e-12
rna-XM_004232238.5	uncharacterized protein	92.9353	1.28891	2.49879e-05
rna-NM_001247262.1	FtsH protease	92.8766	1.02521	0.0050908
rna-CQW56_mgp04	-	1883.67	1.14967	0.00030555
rna-XR_011211818.1	uncharacterized lncRNA%2C transcript variant X1	120.152	-2.3978	7.58008e-22
-	-	266.964	-1.02241	8.18296e-06
rna-XM_004230086.5	uncharacterized protein	350.543	-1.0378	9.6326e-08
rna-XM_010314802.4	uncharacterized protein%2C transcript variant X5	584.191	-1.19078	1.41606e-10
rna-XM_004237147.4	uncharacterized protein	68.6467	1.00705	0.00486493
rna-XM_010319381.4	G2/mitotic-specific cyclin-2-like	484.665	1.17618	0.0004782
rna-XM_004239080.5	inorganic phosphate transporter 2-1%2C chloroplastic	2024.94	1.01313	4.27234e-10
rna-XM_004251764.5	stemmadenine O-acetyltransferase	844.474	-3.12789	2.02046e-19
rna-XM_004248054.5	secretory carrier-associated membrane protein 3	1793.41	-1.17204	2.82478e-21
rna-XM_004246449.5	1-aminocyclopropane-1-carboxylate oxidase homolog 1	55.1621	-4.17201	1.71799e-21
gene-LOC101250581	-	83.1264	1.25135	0.000738718
rna-XM_010325766.4	uncharacterized protein%2C transcript variant X1	1080.25	1.21877	1.96788e-09
rna-XM_004230362.5	zinc-finger homeodomain protein 4	264.11	1.10467	1.23958e-07
rna-XM_004240212.5	plasmodesmata-located protein 7-like	316.213	1.15787	0.00039801
rna-XM_004249603.5	short-chain dehydrogenase reductase 2a%2C transcript variant X2	105.003	-1.52574	2.15481e-06
rna-XR_011211973.1	uncharacterized lncRNA	918.839	1.18252	7.70515e-13
rna-XM_004229828.4	vestitone reductase%2C transcript variant X2	168.778	1.50558	2.24765e-08
rna-XM_004242423.5	large ribosomal subunit protein bL17c	1351.31	1.15798	6.14335e-09
rna-NM_001247575.1	wall-associated receptor kinase-like 14	956.891	1.15917	7.31899e-19
rna-XM_004238249.5	uncharacterized protein	889.057	-1.18016	1.27484e-07
rna-XM_004249977.5	protein BTR1-like	160.484	1.2661	9.61613e-06
rna-XM_004235312.4	putative gamma-glutamylcyclotransferase At3g02910	513.945	-1.49498	1.55986e-20
rna-XM_004251475.5	uncharacterized protein	1717.1	1.12652	4.71994e-12
rna-XM_004234603.5	glucan endo-1%2C3-beta-glucosidase 12	391.666	1.32752	1.51315e-07
rna-XM_004230332.5	NADPH:adrenodoxin oxidoreductase%2C mitochondrial%2C transcript variant X3	945.501	1.03496	4.44657e-20
rna-XM_069296895.1	putative late blight resistance protein homolog R1A-3%2C transcript variant X1	2158.59	-1.53701	2.72113e-24
rna-XM_004248952.5	endochitinase	56.7542	-4.01202	6.5947e-14
rna-XM_004229208.5	lipoamide acyltransferase component of branched-chain alpha-keto acid dehydrogenase complex%2C mitochondrial	1573.76	-1.13968	2.89273e-05
-	-	55.8403	-3.06179	1.74651e-07
rna-XM_004243606.5	anthocyanidin 3-O-glucosyltransferase 2	89.3185	1.24199	0.00171332
rna-XR_002027464.3	uncharacterized lncRNA	116.515	1.23553	0.000202612
rna-XM_004239659.5	probable pectate lyase 5	245.043	-1.30959	3.44821e-05
-	-	169.812	1.1798	0.000118881
rna-XR_011213285.1	uncharacterized lncRNA	371.278	1.33745	1.20155e-07
rna-XM_004247670.5	electron transfer flavoprotein subunit beta%2C mitochondrial	884.019	-1.10145	1.91403e-08
rna-XM_010318737.4	wall-associated receptor kinase-like 1	51.7987	-1.51773	3.65233e-05
rna-XM_004241734.5	14 kDa proline-rich protein DC2.15	5689.71	1.32953	1.99024e-06
rna-XR_011220936.1	uncharacterized lncRNA	362.462	1.04552	2.30025e-11
rna-XM_004234614.5	SUMO-conjugating enzyme SCE1%2C transcript variant X2	1293.99	-1.44396	6.72959e-09
rna-XM_004245496.5	probable inactive receptor kinase At4g23740	1586.33	1.00145	5.80545e-11
rna-NM_001247904.2	allene oxide synthase	1604.48	1.56049	1.67531e-12
rna-XM_004232178.5	tubulin alpha chain-like%2C transcript variant X1	2060.26	1.30981	0.000128663
rna-XM_069293559.1	uncharacterized protein	875.911	-1.62499	1.91414e-12
rna-XM_004230162.5	uncharacterized protein	152.542	1.12111	0.000478456
rna-XM_004241802.5	bifunctional aspartokinase/homoserine dehydrogenase 1%2C chloroplastic	1262.9	1.37356	6.23884e-08
rna-XM_004252908.4	late embryogenesis abundant protein D-29	334.592	1.40764	0.000244766
rna-XM_004237844.5	uncharacterized WD repeat-containing protein C2A9.03%2C transcript variant X1	235.318	1.46236	0.000217102
rna-XM_010323073.4	uncharacterized protein	5526.97	-1.03908	2.67307e-13
rna-XM_004231844.5	E3 ubiquitin-protein ligase APD4	286.253	1.28034	3.9599e-09
rna-XM_004247857.5	6%2C7%2C8-trihydroxycoumarin synthase	45.4973	-1.50285	0.000129175
rna-XM_004241818.3	casein kinase 1-like protein 2	144.52	-1.01183	0.00163228
rna-NM_001319323.1	2-isopropylmalate synthase B	2222.56	-1.23101	2.37198e-13
rna-XM_004237699.5	uncharacterized protein%2C transcript variant X1	1231.79	1.09921	8.60618e-17
rna-XM_004251103.5	E3 ubiquitin-protein ligase WAV3%2C transcript variant X1	1411.18	-1.27401	3.18683e-36
rna-XM_010325447.4	protein TPX2	199.899	1.30628	0.00430989
rna-XM_004241698.5	ethylene response factor H.7	90.5627	2.20388	1.53654e-07
rna-XM_004239126.5	protein HHL1%2C chloroplastic	4125.64	1.00778	2.2823e-12
rna-XM_004249623.5	abscisic acid receptor PYL4	255.128	-1.67712	7.32121e-16
rna-XM_004237029.5	protein NRT1/ PTR FAMILY 1.2	198.571	1.1725	0.000398968
rna-XM_004233075.5	uncharacterized protein	138.577	1.0471	8.56483e-06
rna-XM_010314539.4	beta-galactosidase 16	147.575	1.37506	8.28476e-05
rna-XM_019215053.3	subtilisin-like protease 3	428.725	2.2766	8.71264e-18
rna-XM_069286879.1	very-long-chain aldehyde decarbonylase CER1-like	947.342	-1.5776	9.91037e-19
rna-XM_004233409.5	calcium-transporting ATPase 2%2C plasma membrane-type-like	6739.17	1.7069	2.38821e-12
rna-XM_004249320.5	NADH--cytochrome b5 reductase 1%2C transcript variant X1	4130.38	-1.1874	2.10391e-11
rna-XM_004249733.5	short chain aldehyde dehydrogenase 1-like	1238.26	-1.01875	3.366e-08
rna-XM_004245620.5	PGR5-like protein 1A%2C chloroplastic	2277.63	1.35025	1.37158e-14
rna-XM_004252675.5	uncharacterized protein%2C transcript variant X1	609.144	-1.14756	7.06538e-22
rna-XM_004250863.5	ubiquitin-conjugating enzyme E2 20	886.964	1.39616	2.1708e-07
-	-	1794.53	1.62489	2.68021e-48
rna-XM_004241027.5	ethylene-responsive transcription factor ERF016-like	76.4357	2.65998	0.000161514
rna-XR_011211833.1	virus resistant/susceptible lipocalin%2C transcript variant X1	1909.84	-1.09129	3.61526e-09
rna-XM_004237387.5	cytochrome P450 71AU50	1086.25	-1.86349	9.4935e-46
rna-XM_010327158.4	flavonoid 3'-monooxygenase CYP75B137-like%2C transcript variant X1	959.811	1.30953	5.83548e-06
rna-XR_183008.5	uncharacterized lncRNA	81.7939	-1.21052	0.00251655
rna-XM_010321391.4	shikimate kinase precursor%2C transcript variant X1	1642.59	-1.13432	6.85308e-15
rna-XM_004235867.5	uncharacterized protein	1129.17	1.25265	1.03498e-34
rna-XR_003244205.1	thioredoxin family protein%2C transcript variant X2	184.021	1.25513	6.33344e-06
rna-XM_004229790.5	(S)-8-oxocitronellyl enol synthase CYC2-like	87.113	-1.33406	3.53046e-05
rna-NM_001365922.1	peptidyl-prolyl cis-trans isomerase FKBP17-3	2959.54	1.48984	6.97835e-12
rna-XM_004247014.5	uncharacterized protein	2615.49	-1.66484	3.62975e-18
gene-LOC101268840	-	47.1582	-9.33944	4.10768e-06
-	-	90.6508	-1.20307	0.000586114
rna-XR_011221695.1	uncharacterized lncRNA%2C transcript variant X2	172.814	-1.11678	0.000165998
rna-XM_004237877.5	7-deoxyloganetin glucosyltransferase	62.3263	1.28087	0.00674301
rna-NM_001374394.1	anthocyanidin synthase	141.191	-2.55041	2.0192e-05
rna-XM_004245597.5	scarecrow-like protein 28	300.749	1.34425	0.000451235
-	-	58.0005	-1.54861	0.000541478
rna-XM_004250015.5	psbP domain-containing protein 7%2C chloroplastic%2C transcript variant X1	388.223	1.22052	5.78451e-07
rna-XM_004236284.5	cytochrome P450 94B3-like	426.515	1.50975	0.00188768
rna-XM_004235942.5	UDP-glucose 6-dehydrogenase 1-like%2C transcript variant X2	467.771	1.12371	3.48372e-13
rna-XM_069294700.1	ubiquitin-conjugating enzyme E2 -like protein%2C transcript variant X1	367.941	2.90422	3.38444e-16
rna-NM_001247424.2	SNF1-related kinase	1118.36	-1.22123	3.95048e-11
rna-XM_004247965.5	anthocyanidin 3-O-glucosyltransferase 2-like	76.4792	-9.01492	1.18966e-12
rna-XM_004247120.5	probable inactive patatin-like protein 9%2C transcript variant X1	504.403	1.36892	3.8131e-17
rna-XM_004251068.5	isovaleryl-CoA dehydrogenase%2C mitochondrial	1533.28	-1.32155	4.44303e-08
rna-XM_004251491.5	nuclear transcription factor Y subunit B-3-like	2477.31	1.07564	9.69833e-15
rna-XM_069299794.1	probable plastidic glucose transporter 2-like%2C transcript variant X8	234.776	1.34341	0.000168622
rna-XM_019215582.1	classical arabinogalactan protein 26-like	526.462	1.05005	2.39857e-05
rna-NM_001366478.1	stellacyanin	79.3761	3.39157	2.74906e-05
rna-XM_004238099.5	triacylglycerol lipase OBL1-like	112.323	-1.08092	5.73576e-06
rna-NM_001346905.1	nitrite reductase	3719.8	1.10945	2.11537e-05
rna-XM_004237881.5	7-deoxyloganetin glucosyltransferase-like	639.572	1.34499	3.96554e-05
rna-XM_004250585.5	uncharacterized protein	841.771	1.02601	4.35521e-08
rna-XR_011211815.1	cocosin 1	818.439	1.51237	1.60519e-10
rna-XM_004247631.5	uncharacterized protein	51.8135	1.47432	0.0094532
rna-XM_004233879.5	microtubule-destabilizing protein 60-like%2C transcript variant X1	264.409	1.5388	0.000163508
rna-NM_001310069.1	inositol-3-phosphate synthase	585.598	1.41811	1.06727e-15
rna-NM_001247514.1	Arabinogalactan 1	5799.97	1.13196	1.19109e-16
rna-XM_004235973.5	transcription factor bHLH47%2C transcript variant X1	1248.17	1.27237	5.48322e-13
rna-XM_004247516.5	late embryogenesis abundant protein D-34-like%2C transcript variant X1	54.1613	-1.40091	0.00573267
rna-XM_069291099.1	uncharacterized protein	62.4607	2.73548	3.84741e-11
rna-XM_069290343.1	cytochrome P450 94C1-like	67.3937	-2.43141	2.58383e-15
rna-XM_069288783.1	1-aminocyclopropane-1-carboxylate oxidase homolog%2C transcript variant X2	84.1503	-3.07616	5.87254e-07
rna-XM_019211965.3	S-adenosylmethionine decarboxylase 2%2C transcript variant X1	3801.21	3.25642	5.82677e-53
rna-NM_001246882.1	uncharacterized protein	2014.33	-1.51333	2.99799e-24
rna-XM_004239791.5	probable serine/threonine-protein kinase PBL11	1653.61	-1.41786	2.91143e-21
rna-XM_004245392.5	photosynthetic NDH subunit of subcomplex B 3%2C chloroplastic	3497.98	1.53296	6.70144e-19
rna-XM_010326165.4	protein RGF1 INDUCIBLE TRANSCRIPTION FACTOR 1-like	279.386	-1.51198	3.16368e-17
rna-NM_001317374.1	myb-related protein 306-like	179.616	1.20217	0.00379869
rna-XM_004238118.5	B3 domain-containing protein At5g42700	209.23	1.19121	0.00151142
rna-XM_010321072.4	G-type lectin S-receptor-like serine/threonine-protein kinase At1g11330%2C transcript variant X1	85.4117	-1.15908	1.97477e-05
rna-XR_011213368.1	uncharacterized lncRNA	226.962	-1.32753	1.83351e-07
rna-NM_001301000.2	uncharacterized protein	125.703	-1.39623	8.55513e-07
rna-XM_004229961.5	uncharacterized protein	3206.91	1.00845	3.308e-17
rna-XM_004235283.3	cinnamoyl-CoA reductase-like SNL6	538.679	2.41679	6.7325e-28
rna-XM_004229360.5	uncharacterized protein%2C transcript variant X1	514.6	2.29837	4.27377e-07
rna-XM_004240526.5	uncharacterized protein	310.734	1.25154	5.02755e-09
rna-XM_004233230.5	2-oxoglutarate-dependent dioxygenase DAO	983.956	-1.26662	2.78123e-15
-	-	1753.34	1.23219	6.0362e-08
rna-XM_004235604.5	GATA transcription factor 12	1257.5	-1.41396	4.17308e-16
rna-XM_004234892.5	protein LPA2	1268.09	1.02954	1.05496e-08
rna-NM_001328498.1	nitrate reductase	5553.8	-1.16591	0.000370504
rna-XM_069290373.1	jasmonate-induced oxygenase 2-like	199.88	-4.41532	2.75561e-19
rna-NM_001312885.1	endo-beta-N-acetylglucosaminidase	810.614	-1.21258	1.50686e-16
rna-XM_004243164.5	uncharacterized protein	135.689	1.01686	2.98964e-05
rna-XM_069287565.1	MADS-box protein SOC1%2C transcript variant X1	56.8017	-1.34005	0.0088266
rna-XM_004245851.5	uncharacterized protein	2073.37	1.79875	5.91581e-10
rna-XM_010322407.3	extensin	853.829	-1.2478	3.47718e-07
rna-XM_004233205.5	histone acetyltransferase type B catalytic subunit	1148.15	-1.07214	4.40848e-07
rna-NM_001246893.1	glutamate decarboxylase isoform2	18110.1	-1.13946	5.29058e-39
rna-NM_001247390.2	RNA-directed RNA polymerase	67.9189	-1.21298	0.00735648
rna-NM_001279162.1	auxin-responsive protein IAA29	60.1415	-1.37215	0.00022013
rna-XM_004249914.5	uncharacterized protein	115.44	-1.70191	9.33728e-09
rna-XM_004236576.5	remorin 4.2-like	181.042	1.42913	0.00312715
rna-XM_010323959.4	protein FANTASTIC FOUR 3-like	134.161	-1.52734	2.0502e-06
rna-XM_004246464.5	uncharacterized protein	205.829	1.06203	0.0047868
-	-	83.4709	-1.13608	4.41824e-05
rna-XM_004233967.4	alpha-amylase inhibitor	313.048	2.17227	9.61029e-06
rna-NM_001375893.1	9-cis-epoxycarotenoid dioxygenase 2	105.205	1.31236	0.00498431
rna-NM_001353773.1	aluminum-activated malate transporter ALMT5	535.451	1.34635	5.59132e-15
rna-XM_004237972.5	uncharacterized protein%2C transcript variant X1	76.7749	-1.25731	0.0030048
rna-NM_001247150.2	phosphoenolpyruvate carboxykinase	57428.6	-1.29801	4.71138e-12
rna-XM_004240845.5	protein EARLY RESPONSIVE TO DEHYDRATION 15%2C transcript variant X1	733.808	-1.02149	0.000806431
rna-XM_010320709.4	transcription factor MYB86-like%2C transcript variant X2	673.512	1.16928	0.00394666
rna-XM_010318457.4	late embryogenesis abundant protein 1-like	681.101	1.57512	1.17412e-05
rna-XM_004236299.5	uncharacterized protein	1007.42	2.53994	1.19808e-16
rna-XM_004241914.5	abscisic acid receptor PYR1	931.949	-1.04129	2.69777e-14
rna-XM_004229571.5	thylakoid lumenal 19 kDa protein%2C chloroplastic	2256.79	1.1194	4.60738e-10
rna-XM_004253010.4	probable E3 ubiquitin-protein ligase RHG1A	1747.03	-1.10337	1.36921e-12
-	-	196.545	-1.85627	7.03797e-15
rna-XM_004234445.5	protein OXIDATIVE STRESS 3	760.576	-1.30849	7.84953e-06
rna-XM_004234980.4	caffeic acid 3-O-methyltransferase	2301.42	1.01653	0.000806095
rna-XM_004229357.3	dnaJ protein ERDJ3B	4377.67	-2.20441	2.74147e-56
rna-XR_011210964.1	uncharacterized lncRNA	282.588	1.17797	2.54698e-07
