# Supplementary material for: Transcriptomic Differences Between Two Fusarium oxysporum Formae Speciales During Cucumber Infection
Source: J Fungi (Basel). 2026 Jul 22;12(7):540. doi: 10.3390/jof12070540 (PMC13412168; doi:10.3390/jof12070540)
Supplement: Supplementary file 1 [file jof-12-00540-s001.zip › Table S5.xlsx]

## Sheet: Table 3. Sequences
Gene id*	Annotation	Chr	Base Mean	SigP	log2FC			Sequences
					C7 vs T2	C14 vs T2	C14 vs C7	CDS	Protein	-
Reference housekeeping gene										-
ForcV032g.10137	Translation elongation factor (Tef) 1α	6	4668	-	-	-	-	ATGGGTAAGGAGGACAAGACTCACCTTAACGTCGTCGTCATCGGCCACGTCGACTCTGGC AAGTCGACCACTACCGGTCACTTGATCTACCAGTGCGGTGGTATCGATAAGCGAACCATC GAGAAGTTCGAGAAGGAAGCCGCTGAGCTCGGTAAGGGTTCCTTCAAGTACGCCTGGGTT CTTGACAAGCTCAAGGCCGAGCGTGAGCGTGGTATCACCATCGATATTGCTCTCTGGAAG TTCGAGACTCCTCGCTACTATGTCACCGTCATTGACGCTCCCGGTCACCGTGATTTCATC AAGAACATGATCACTGGTACTTCCCAGGCCGATTGCGCCATTCTCATCATTGCCGCCGGT ACTGGTGAGTTCGAGGCTGGTATCTCCAAGGAT…	MGKEDKTHLNVVVIGHVDSGKSTTTGHLIYQCGGIDKRTIEKFEKEAAELGKGSFKYAWV LDKLKAERERGITIDIALWKFETPRYYVTVIDAPGHRDFIKNMITGTSQADCAILIIAAG TGEFEAGISKDGQTREHALLAYTLGVKNLIVAINKMDTTKWSEARYQEIIKETSSFIKKV GYNPKAVAFVPISGFNGDNMLTPSTNCPWYKGWEREIKSGKLSGKTLLEAIDSIEPPKRP VDKPLRLPLQDVYKIGGIGTVPVGRIETGVIKPGMVVTFAPSNVTTEVKSVEMHHEQLTE GQPGDNVGFNVKNVSVKDIRRGNVAGDSKNDPPMGAASFTAQVIVLNHPGQVGAGYAPVL DCHTAHIACKFAEIQEKIDRRTGKATEAAPKFI…	-
Intersection A										-
ForcV032g.1401	Carbonic anhydrase	12	6423	+	14.00	12.17	-	ATGAAGACCGCCGCTCTCTTTGCCTCCTTTTCCTCCCTAGCTATTGCTATCTGCCATTAC GGCACGGCTTTAAGCCCCCGAACTGACCTGTTCCGACGGGCCGGGGGTGCCTTTGGCTAC AATGAGCTTCAAGGACCCCTTAACTGGCATGGCCTGAACTCCGAGAATATGCTGTGTGCT ATTGGCAAGAATCAGTCGCCAATCAACATTGTCGCCGGCAAAATTAAATCCGTCAAAGGC TCCTCCTTTGGCTTTACCGCCCCTGCCTACCTGAAGGGTGCCGAGATTGAGAACCTTGGT ACCGGTGTCCAAGTCTATGTCAACGGCTCTGCTACTGTCGCTGGTAAGGCATACAGCCTG CAGCAATTCCACTTCCACACCCCCAGTGAGCAC…	MKTAALFASFSSLAIAICHYGTALSPRTDLFRRAGGAFGYNELQGPLNWHGLNSENMLCA IGKNQSPINIVAGKIKSVKGSSFGFTAPAYLKGAEIENLGTGVQVYVNGSATVAGKAYSL QQFHFHTPSEHHVGGEYYPMEVHFVFQGDDKSLAVIGFLIDIAGRHDSTDRLISSALRNV GDIPNAGDITTTGALDFRGLQSHLSRSDVFTYDGSLTTPPCAEGISFNVVASPLFVDVAT FRAVKSVIKFNSRYTQNAPGQINLVDNARNVLNGAF	-
ForcV032g.1319	Glucosidase II beta subunit-like	12	198	+	9.37	9.21	-	ATGCAGCACCCAAGCTCTGCGGCGCTGCTGAGCGCCATCTTCGCCTTTACATTGGCAGCT GCAGGCAGTTTGCCCAAGGGTGTTGGCCCAGAATTCGCCTCCCACTATAAGGGCAAGGAA AAATTCTTCTGCATCACCAATGCCGCCATCAAGCTGAGCTTGAGCCAGATCAACGACAAC TCGTGCGACTGCCCCGACGGCTCAGACGAGCCCGGCACCGCCGCCTGTGCCCTCCTCGAC CCCCTCTCCCCCGAGCAGCCCCTATCCGGTTCCGTCTCCGGCACGACAAACGTCACCAAT GCTCTGCCCGGCTTCTGGTGCGCAAACGAGGGCCACATCGGTATGTACGTGCCGTTCCTG TACGTTAACGACGGCGTCTGCGACTACGACCTC…	MQHPSSAALLSAIFAFTLAAAGSLPKGVGPEFASHYKGKEKFFCITNAAIKLSLSQINDN SCDCPDGSDEPGTAACALLDPLSPEQPLSGSVSGTTNVTNALPGFWCANEGHIGMYVPFL YVNDGVCDYDLCCDGSEEYKGVGGVKCENRCGEIGKEYRRLEEEKRRAMGKAETKRKAMA GEARDLRQRVETKVAELKGEIAALETKKEDLTRKHRKVQQEEKGKVARGGGTGGKLGVLV GLAKARVNELRQILEDVVGQRDELQERVSELEELLTKFKKGYNPNFNDEGVKAAVKSFED YSAREETERASKKVVNEDDILSVLQEDSERNGVNWKEFEEGDASVTDIIYNFEAYLPPFA RSLLHSTLDFLRIWLITDGILADNPIPGQESTL…	-
ForcV032g.1332	Glucosidase II beta subunit-like	12	139	+	8.82	8.79	-	ATGCAGCACCCAAGCTCTGCGGCGCTGCTGAGCGCCATCTTCGCCTTTACATTGGCAGCT GCAGGCAGTTTGCCCAAGGGTGTTGGCCCAGAATTCGCCTCCCACTATAAGGGCAAGGAA AAATTCTTCTGCATCACCAATGCCGCCATCAAGCTGAGCTTGAGCCAGATCAACGACAAC TCGTGCGACTGCCCCGACGGCTCAGACGAGCCCGGCACCGCCGCCTGTGCCCTCCTCGAC CCCCTCTCCCCCGAGCAGCCCCTATCCGGTTCCGTCTCCGGCACGACAAACGTCACCAAT GCTCTGCCCGGCTTCTGGTGCGCAAACGAGGGCCACATCGGTATGTACGTGCCGTTCCTG TACGTTAACGACGGCGTCTGCGACTACGACCTC…	MQHPSSAALLSAIFAFTLAAAGSLPKGVGPEFASHYKGKEKFFCITNAAIKLSLSQINDN SCDCPDGSDEPGTAACALLDPLSPEQPLSGSVSGTTNVTNALPGFWCANEGHIGMYVPFL YVNDGVCDYDLCCDGSEEYKGVGGVKCENRCGEIGKEYRRLEEEKRRAMGKAETKRKAMA GEARDLRQRVETKVAELKGEIAALETKKEDLTRKHRKVEQEEKGKVARGGGTGGKLGVLV GLAKARVHELRQILEDVVGQRDELQERVSELEELLTKFKKGYNPNFNDEGVKAAVKSFED YSAREETGRASKKVVNEDDILSVLQEDSERNGVNWKEFEEGDASVTDIIYNFEAYLPPSP APSSTAPSTSSASGSLPTASSPTTPSLARNLPS…	-
ForcV032g.1288	Glycosyl hydrolase 3 family	12	819	+	2.76	2.80	-	ATGGCAGACACCATTGACGTCGAGGCTCTGATTAAGAAGCTCAGTATTCCTGAAAAGATC GATCTGCTGACGGGTCTCGACTACTGGCACACCCGGCCTCTTCCCAAGCATGGCATCCCA TCGATCCGCCTGTCGGACGGCCCTAACGGTGTCCGCGGCATAAAGTTCTTCGACGGTGTC AAGGCGGCCTGCTTCCCTTGTGGCACCGCTCTGGGCGCCACCTTCAACACGCCGCTCCTC GAGGAGGCCGGCCGCAAGATGGGTGAGGAGACCAAACTCAAAGGCGCCCACTGCCTCCTG TCCCCGGCGATCAACATGCAGCGCGCCCCCGTGGGCGGCCGTGGCTTTGAGTCTATCGGC GAGGACCCCGTTCTCGCCGGCCTGGGCGCGGCC…	MADTIDVEALIKKLSIPEKIDLLTGLDYWHTRPLPKHGIPSIRLSDGPNGVRGIKFFDGV KAACFPCGTALGATFNTPLLEEAGRKMGEETKLKGAHCLLSPAINMQRAPVGGRGFESIG EDPVLAGLGAAALCRGIESTGVLSTPKHWICNDQEHRRNAVLSIVTERALREIYALPFQL TMRDSDPGAIMTGYNGLNDAYCSENRDILDTLLRKEWGWKGMIMSDWYGTYSTNDAINAG LDLEMPGPSRFRGDLLKFNVATDKVNEHTIDERARPILNFIKKAMALGIPENAPEMTGDT PETAELLRRIGGETLVLLKNDNNVLPLKRDKKTVVIGPNAKIATYQRGGSAAVPAYYAVT PFDGISQKLESPPSYAAGAYTHKLLPLLGNVVK…	-
ForcV032g.1318	Glycosyl hydrolase 31 family	12	602	+	7.06	7.03	-	ATGCAGTCAGGCGGGACGCTGACCTGGAGGCAAGGCATCTTCCTAGGCCTTGTGCTTCTC ATTGCCTTCTTGATGCCGCAGGCAGCCTCCGTCAAGGAGAATGACTTCAAGAAGTGCCAC CAGTCTGGCTTCTGCAAGCGGAACCGACACTACGCCGACAGAGCCTCCGCCCAAGGGCCG AAATGGGTCGCGCCATACAACATCAAGCCTGAAACCGTCTCTCTCAAGGATGGCCAGCTC TCTGCTGTCATTTTAAAAACCATCAGCGACCAGAAGGAGACGGTCAGCCTCCCTATCACC ATTTCGTTCCTCGAATCCGGCACCGCCCGCGTCACGGTCGATGAGGAGGTGCGAAAGAAT AAGAAGATCAAGCTTCGGCATGGCAGCAAAGCC…	MQSGGTLTWRQGIFLGLVLLIAFLMPQAASVKENDFKKCHQSGFCKRNRHYADRASAQGP KWVAPYNIKPETVSLKDGQLSAVILKTISDQKETVSLPITISFLESGTARVTVDEEVRKN KKIKLRHGSKARKERYNEAERLTIVGGLTLDKEAKIAKQDDSHLVIQYGPGSKLEAVIRF SPFLVDFKRDGASQIRLNDQGLLNMEHWRSKIDKVVEQPAEGMEQKPIEGEAEGSKGEDE STWWEETFGGNTDSKPRGPESVALDITFLGYDHVYGIPEHAGPMALKETRGGEGQYSEPY RLYNTDVFEYILDSPMTLYGAIPFMQAHRKDSHVGVFWLNAAETWIDITKAKTNTNTHWI SEAGLLDVFVFLGPTPKDVLKNYVALTGATALP…	-
ForcV032g.1307	Necrosis inducing protein (NPP1)	12	404	+	10.68	9.84	-	ATGCATAACAACCTCTCTCTGACACCAAGTCCAAAGTCTTACCTTTTACTTCCGCTTAAG ATGTATCCTCAGACCCTCTTCAACGCCTTCCTGGCCCTGGCCGCCACCGGAATGGCTGCT CCCTCCGAGACCCTCAACAGCCTCCATGCCCGCGCCGTGGTCAATCACGATTCTCTCAAC CCCATCCCAAAGACCATCCAGCCAGGACGCATTGGTGATGCTATCGACAGGTGGCAGCCT CTGCTTCATATTGCCGACGGATGCCAGCCTTACACTGCCGTTGATAAGGACGGCAATGTC AGCGGTGGACTCCAGGATAGTGGCAGCAGAACAGGCGGCTGCAGGGACACTAGCAAGGGT CAGACCTATGCTCGCGCCACTATGCACAATGGC…	MHNNLSLTPSPKSYLLLPLKMYPQTLFNAFLALAATGMAAPSETLNSLHARAVVNHDSLN PIPKTIQPGRIGDAIDRWQPLLHIADGCQPYTAVDKDGNVSGGLQDSGSRTGGCRDTSKG QTYARATMHNGKLAILYAWYWPKDQSASGNVFGGHRHDWESVVVFIDNYQSPGATLYAAA ASGHGNYKHDKNPPMRGNNVMVEYFTSFGKDHELQFKTSPGRTYWIYDWAAMTPAARKGL IDGPSGDPRNPWGRADVPFTDAFFANNINKAWS	-
ForcV032g.1402	Unknown	12	3265	+	13.00	11.27	-	ATGAAGTTTTCAAGAATCGTTACAGGTGCAGCATTTCTAGCCCGCACATTCGCTATTGCC ATCCCCCAATCCGATACCGATACAACCGAACAAACGACAGACGCGGCTCCCGACTTGACG AATTTGGTTATTGGACAAACCATAGGGCCTCTCATTGTCGATGCTATTGGCGAACCTCTC ACTAGAGAGGTTAATATTATCGATGCTCGTGATGAACTCTCGGATGAGAAAGTCGTTCTC AGTCAACCCTCCACACGAAGAATCTTTAATCTGGTTCTTAAAGATGCATTCGCGAAGTTT GTTCAATGCCCAAAGAATATCAAGTGGGGAGTTATGATGCTTTGGAATCCTCACGAGGAG AATACAGCCCACGATGCTCTTCACACAAAAGTC…	MKFSRIVTGAAFLARTFAIAIPQSDTDTTEQTTDAAPDLTNLVIGQTIGPLIVDAIGEPL TREVNIIDARDELSDEKVVLSQPSTRRIFNLVLKDAFAKFVQCPKNIKWGVMMLWNPHEE NTAHDALHTKVLETSINLVKKSGTFIEDHLGWKKVDEWINFAANVRLHGDYYNSVKESTS HISVYMSIKGSVNVATNQFIMRGIETGPEVWYNGIRYQMTDGSSIISSWSFDAGQL	-
Intersection B										-
ForcV032g.1380	Astacin (Peptidase family M12A)	12	72	+	8.62	5.94	-2.68	ATGGCTTCTATGTCGTTCAAATCTATCCCGATCTTGATCTTTGCGGTCTTACAACCGGCC CTCGGTGCCGTATTCCCAAGCAACATCTTCAACCGGTCAGAGATTGAGGCCATGTCTTTG GAAAAGCGTGGCTCCATGGACGCTTACCAGCTTTGGGACTCGGCTGAGATCCCCTATATT TTGCAAAGCCTCCCTCACGACTTGTCAGAGTCGATTCGCAGTGCCATGAGGGAGTGGGAA CAGTCCACCTGCATCCGCTTCCTGCCTAAGACCACCCAATCCGCCTGGGCAAACTTCAAA AAGTACGATGATGGGTGCTTCGCCAGTGGATTGGGTTCTCCTAGTTCGGGGGAAAGAATC GTCAACCTCGATTACCCCAACGCCTGGGAAAAG…	MASMSFKSIPILIFAVLQPALGAVFPSNIFNRSEIEAMSLEKRGSMDAYQLWDSAEIPYI LQSLPHDLSESIRSAMREWEQSTCIRFLPKTTQSAWANFKKYDDGCFASGLGSPSSGERI VNLDYPNAWEKIISVGTYKACLEAGTPSHELGHLIGLTHEHQRPDRDQYIRILTDRIEKD SLDQFTIDTTADVHVPFDYNSVMLYDTKAFAKTNALTPIVGSQSLKHTMETITDKEIDPW DSPTANDFKAVNDAYKCEEYYTRVIPQCLAGTIPANGDYSTYSFILDKYTEAYMSANGYT HVAVHQNCRSNAIDMDTDNWGFTPLNGWGPRAQYTVTTDRCKKDHDRHASRYEVALCKGD NEDACDIKCGLRRVCPFDGSGNQVDSKAIDIVD…	-
ForcV032g.1322	Pep1	12	624	+	6.99	3.35	-3.64	ATGCTCTACCCACGCTTTCAATCGGCCACTGTTGCCGTTATTGCCGCTGTTCTCACCCCG CTTGTCTTAGGAGCAGCTACTCCTACCCCGCAGCCAAGTATCCAGTGGGAAACCACTACC AAGGACATCCTTCTCTCTGAGATAGGTCCCTTCGACCTTGAGTCTCAGCTTACTTCTTCT GGCTCTACCTCCGGCACCATGAACAAGCGAAGCTCTTACTCCGAAGGCGTTTGCAATGCT ATAAGCTTTTTGCCACATACAGGTGGTAAATGGCATTTCGAGCAGGCTTGGTGTGACCGC ACGGGTACTGATGTCAACACCTTCAAGGTTGACTGCTTCGGTGGGCGAAACTACGTTGAA ACACTGCCTAAAAGGAAAGGAGCATGTGGTAAA…	MLYPRFQSATVAVIAAVLTPLVLGAATPTPQPSIQWETTTKDILLSEIGPFDLESQLTSS GSTSGTMNKRSSYSEGVCNAISFLPHTGGKWHFEQAWCDRTGTDVNTFKVDCFGGRNYVE TLPKRKGACGKEEWCVDFHGYNAKGDAADDVTCVNRKDIHTWVANTQTRPVEDRVTCSSG WRNDYKQSAKATFEVDVMDSDGKNRIAPENVYYILNQKRIGVSRSNDAEVGSGYITIPPG GAIQACVTAKVAQQQILNLLGAITSFKLL	-
ForcV032g.1368	SIX11	12	804	+	8.58	7.53	-1.05	GGTCTATAAAAAACCCCAGCAGCCACGAGCCCTCCGATTATATCGCTAATTCTACAAATCACACTAAAATCTACAAGTAGAAAACTTCGAAGCATAACATTCATTCCAAAATATTCCGGCTTCGGGTCTCGTTTACATTATGATGTTCTCCAAAGCCATCTCAATTATCTCACTCCTTATGAGCACCAGCCACGCCATCAGTATATGTTGCTCCTCCTTTGCTGGCCACACCTGCACGAAAGATCAATACAATAACCACCGCCAGAATGTTATATTGAACCAGATCATCGACAAAGACGGGATGAATTGCGTACGAAAGGGCGCTGGCCCGGGCCGATGGACCAGGAAAGGTGACTGGTCAGAGTGGTATGACTGTCAGCAGTGGAACGGGCCTGAGCA…		-
ForcV032g.1321	SIX13	12	253	+	9.58	5.82	-3.75	ATGACTCGGTTTCATCTTATCCTTTTACCACTACTTGTCTCCTGGTTCTCCTATTGCTTA GGGGAGTTAGAGGTGTCTGATTTGTCTGATCAGCCTCCTAGCGTCGAAAATACTTATCGG GATCAGGCCTTCAACGAAGATGAGCTACTCAAAGTCGTGGACGAGCTCTCGGTAGAGCTA ACAAAGCATACGGAACGGGCCCTAGTCTCGGAAGCAGCAGTACAGAAGCGTCAAGACGAC GAATACCCTAACGGACCTTGCCCGAGGGGAGGACGTCTTTATGTTGATTCAGATGAAGAT AGGTCATGCAACGCAAAATGGGGAATTCAAACGCACAACGATGTTAGAACGTTTGGCTCA ACTGGTTCGGTTTGCGCAGGCACGTTCAGGCGG…	MTRFHLILLPLLVSWFSYCLGELEVSDLSDQPPSVENTYRDQAFNEDELLKVVDELSVEL TKHTERALVSEAAVQKRQDDEYPNGPCPRGGRLYVDSDEDRSCNAKWGIQTHNDVRTFGS TGSVCAGTFRRITCACCYTMHPITDNDVPRMDGIYCPKWHVCKQEPERWSKWGNRVPHTS CVQATKLIEILIATKKVVKEYCTPKRWLPSTGKGKNAKFHAWAYNYSTGQLTKLKWMYLK LDGQYVQSAPGISEWGPTYSVNDHNAIELCGYPSDDMQRNSIDAELQWEVTVQ	-
ForcV032g.1354	SIX6	12	51	+	4.11	1.79	-2.32	GAGAGTGAAGTTCTATCTCCTCACAAGACACATATAAAGGCAAGACTTATCCCTTGCCAC ATCTCTCCTGAACCATCAACTTGTCCTGTCACATCCCATGAAAACTTCAATTTACAAAAT TTACTCACCTTCAAGATGAAGCTCGCTCTTATCGCATCAATCTTGGCTGCCGGCTGCGTA GCTGGTCCCCTTGCTCAAACCGAACCCGAATCTGCTGATGTGGCTGAGCACACCATCAAT TATATTGACATCGCTCCAGAAGAGTTTGAACCACCGAAGGCGGATTTATCATCTTTGGTC TCTCGAGACACCCTTCCCGTCACGAACTGTCCAGCCGGACAGACCTATGACCGCTCCGTC TGCTATAAAGCCAATACGATTCGAAGCTTTTGC…	ESEVLSPHKTHIKARLIPCHISPEPSTCPVTSHENFNLQNLLTFKMKLALIASILAAGCV AGPLAQTEPESADVAEHTINYIDIAPEEFEPPKADLSSLVSRDTLPVTNCPAGQTYDRSV CYKANTIRSFCVANPRSNREKISDTPCKPQEICVQRSLSNGKSYAKCIPVVDLVQWKTSP NGNKEGCTTTSVNPAGYHHLGTIVYDVNKNPIEVDKISYFGEPGNVNEGIGGSTSYFSSD LFQFSKSRFMKTCIFSGGYGNLNAYTWSWE	-
ForcV032g.1316	SIX9	12	64	+	6.55	4.01	-2.54	ATGAGGCTTTCAGCAGTTGCGGCAACGGCCTTTGCCATCTTCTCTACCGCCGAAGCCCAG AATAGGAATATTCAAGTTGGTTGCTATGCTGCTGATCCCCGCCAGGATGGCCTTCTCCCG AAACTTCTCCTTGACTCAAGCGCCCGCGCGAGGGCCGACCCAGAACTACGCTTTGGACTT TGGGATGCCGGGAACAAACTGTGCTGTACTAGCCCAAGGAGTTGCGGTAAATTTTATGGA TTTACCTATAACCATCCTTACAATTGGGCTTCCAGAACGAGCACCGGAATGATCGATGGC CAGAATGTCAGGTTTACTTGTGTCGGATTCAGTATGGGACAATGCACCCGGAATTAA	MRLSAVAATAFAIFSTAEAQNRNIQVGCYAADPRQDGLLPKLLLDSSARARADPELRFGL WDAGNKLCCTSPRSCGKFYGFTYNHPYNWASRTSTGMIDGQNVRFTCVGFSMGQCTRN	-
ForcV032g.1337	Unknown	12	699	+	4.87	3.49	-1.38	ATGAAATTCCTCACTCTCCTCGCTTCTGTCTCTATCGCTCTGGCGCTGGCCACCAAGCCA GTCCAACTTGGTACTGGGCAAGACACTATTGATCCTTCGCTGGAGCCTATTCCACGCAAT GGTATTGAGAATACAGACCCTGGGTCCGTCAAAGTTGTCAGATCAGACGTCCAGGCACCG GATGGAGGCCTTGAAAAGCGTGTTGATGGCATTCCGGTCCCCTACAACGTTGCTGACCCG CAACAGATACTCCTCGGAGGAATGGTCGTGTCCTTTACCATGGTCGGAAAGTGGGTAAAG GAAGGAGGACACAGTGTTTACAGATACATCTGCAAGAGCATTACCTTCACGAATCCCACC TCGACTCGTAAGGTCGTTACTTTGATCGCCAAC…	MKFLTLLASVSIALALATKPVQLGTGQDTIDPSLEPIPRNGIENTDPGSVKVVRSDVQAP DGGLEKRVDGIPVPYNVADPQQILLGGMVVSFTMVGKWVKEGGHSVYRYICKSITFTNPT STRKVVTLIANGVKLMENQIFSEHRINSAKAPAEGFGNTVDIVIGNA	-
ForcV032g.1389	Unknown	12	74	+	8.75	5.18	-3.57	ATGCGTCTGCTCATCACCTTGATGCCCTTCCTTCTACCCGTCATGGCCTCTGACCATAAG CAATGCGACTGCCAGGTTAATAATGGTAAGGGCTGGGAATATGACTGGCAGCTTACGTTT AATGCCTGCGTGGACAACTATAGCAGAACTGCTGAATACGATACTGGTGCTGGGCGTTGC ATTGCCAATCCCCACACCAGACTTGATGGCGATCGTTTCTACAACAACTGCAAGTTTTTA GCTAAAAATGGATACTACCCAGTTGTTAATGGCGCTATCGATACCACTCAACCTAAGCTT ACTGCCCAACAAGGCGGCTCTGGTTGCTATAACTAG	MRLLITLMPFLLPVMASDHKQCDCQVNNGKGWEYDWQLTFNACVDNYSRTAEYDTGAGRC IANPHTRLDGDRFYNNCKFLAKNGYYPVVNGAIDTTQPKLTAQQGGSGCYN	-
ForcV032g.1298	Unknown	12	205	+	10.22	6.77	-3.46	ATGAAGCCAGTCTTTATCTCTATTGCCAGTATGGCTCTTGCGTCGGCTACTCCGATTATT TCTGATACAGGCTCATCTCTGCAAGTCAGAGGCAATGACGAGTCAGACATAGTTCTGGAA AAGCGCGCTATGGCGGCTATGGACAGCAATATACTGGACAAGCGCCGTGGTAGTACTAGG CTTTTGAACGTGCCCAACAGTGTCGGCACCGCGGTCAAAACCATTGGCCTTATTGTAGTG AAAGCTATTGTCGATGCTGCTGGTGATGTTCTCTTTGAAATCACTAATAATAGCGCGACT CTGTACAAGGTATCATTTCGTGAATCCGGTACTATGCTGGACGCCGGTAATCCTGAGGTC GCTTCCCACCATACAATCGACTATGATCCTTTG…	MKPVFISIASMALASATPIISDTGSSLQVRGNDESDIVLEKRAMAAMDSNILDKRRGSTR LLNVPNSVGTAVKTIGLIVVKAIVDAAGDVLFEITNNSATLYKVSFRESGTMLDAGNPEV ASHHTIDYDPLGGIKRGDTVSITTQMLG	-
ForcV032g.1310	Unknown	12	283	+	7.47	4.36	-3.11	ATGAAATTCCTCACTCTCCTCGCTTCTGTCTCTATCGCTCTAGCGCTGGCCACCAAGCCA GTCCAACTTGGTACTGGGCAAGACACTATTGATCCTTCGCTGGAGCCTATTCCACGCAAT GGTATTGAGAATACAGACCCTGGGTCCGTCAAAGTTGTCAGATCAGACGTCCAGGCAACA AACGGAGGTCTCCAAAAGCGTCTTGATGGTATTCCTGTTCCCTACAACGTTCCCGGCCCC CAAGAGATGCTCCTCGGAGGAATGGTCGTGTCCTTTACCATGGTCGGAAAGTGGGTAAAG GAAGGAGGACACAGTGTTTACAGATACATCTGCAAGAGCATTACCTTCACGAATCCCACC TCGACTCGTAAAGTCGTCACTTTGATCGCCAAT…	MKFLTLLASVSIALALATKPVQLGTGQDTIDPSLEPIPRNGIENTDPGSVKVVRSDVQAT NGGLQKRLDGIPVPYNVPGPQEMLLGGMVVSFTMVGKWVKEGGHSVYRYICKSITFTNPT STRKVVTLIANGVELLKNQPFSEHRINSAKAPAEGFGNTVDIVIGNA	-
ForcV032g.1303	Unknown	12	178	+	9.08	5.12	-3.96	ATGAGATGCCTTACTGTCCTCGCCTTTGTCTTTACTGGCCTGGCGCTAGCTACCAAGCCT CACCCACCTGGCACTGAGCAAGGCGCTACTGACTCTTCGCTGGAGCATATTGCACGCCAT GACGTTGAGAATGTAGACTCTGACTCCGTCAAAGTTATTAGATCGGACGACCAGGCACCA TATGGAGGCCTTGAAAAGCGTATAGATGGCATACCGATTCCTACCGGACCCAACCCCGAG CAGTTAACTATGGCAGGAGTCCTCGTGTCATTCACCATGGTCGGACAGTGGATACGGAAA GAAGGAGGGAGTACTTTAAAATACGTCTGCTCGCAAATTAACATCCGTAATCCTACTACC GTTAACAAGGTGGTCACCTTGGCCTCGAAAGGT…	MRCLTVLAFVFTGLALATKPHPPGTEQGATDSSLEHIARHDVENVDSDSVKVIRSDDQAP YGGLEKRIDGIPIPTGPNPEQLTMAGVLVSFTMVGQWIRKEGGSTLKYVCSQINIRNPTT VNKVVTLASKGVTLLKNQPFTHERVMGIKAPEGGFGQTFDIVVGNQRGS	-
ForcV032g.1312	Unknown	12	81	+	8.89	5.26	-3.63	ATGAAGCCAGTCTTTATCTCTATTGCCAGTATGGCTCTTCTTGCGTCGGCTACTCCGATT ATTTCTGATACGAGCTCATCTCTGCAAGTCAGAGGCAATGACGAGTCAGACATAGTTCTG GAAAAGCGCGCTATGGCGGCCATGAACAGCAATATACTGGACAAGCGCACTGGTCGTCAT GGACTGATGCAAGTGCCCAACAGTGTCGGCACCGCGGTCAAAACCATTGGCTTTATTATA GTGAAAGCTATTGTCAATGCTGCTGGTGATCTTGTCTTTCAAATCACTAATAATGGCGGG ACTCCGTACAAGGTATCATTTCGTGAATCCGGTACTATGCTGGACGCCGGTAATCCTGAG GTCGCTTCCCACCATACAATCGACTATGATCCT…	MKPVFISIASMALLASATPIISDTSSSLQVRGNDESDIVLEKRAMAAMNSNILDKRTGRH GLMQVPNSVGTAVKTIGFIIVKAIVNAAGDLVFQITNNGGTPYKVSFRESGTMLDAGNPE VASHHTIDYDPLGGIKRGDTVSITTQMLG	-
Intersection C										-
ForcV032g.5475	Alkaline phosphatase family	3	42	+	-	-	2.51	ATGGTCAAAATAAATGCCATTGCCGCTCTTGCGGCCTCAATTGCTGCTGTGTCTGCCCAG ACCTACCAGCGTCTCGGCACATGTCCCACTCTGGGCTGTGTTCTTCCCCCCGACCAGAGT GATTTCCTGCCCGGCCAGCTCTTCGATCTCCGTGTCGAAGTCCACGCTCCCGTGAACGGC TCCGAGGCTGCTCACAACGGAAAGCCCGATGAGAAGTTCACCGTGACCATCGCCAAGAAG GGCGAGAAGGCCAAGGACTTTGCAAAGGCCTTTGGCGTCAGTGAGCCCAAGCTCGAGACA TGGAAGTTCAAGTGGTACGAGGATCTGTTTGCCGAAGACGAGGACAAGCCCAGCATTGTC AACGTTGCTTCCAAAGTCTACCGCAAGATTGCC…	MVKINAIAALAASIAAVSAQTYQRLGTCPTLGCVLPPDQSDFLPGQLFDLRVEVHAPVNG SEAAHNGKPDEKFTVTIAKKGEKAKDFAKAFGVSEPKLETWKFKWYEDLFAEDEDKPSIV NVASKVYRKIALYEPGTYTVTLNYYNGEKTTAEWTVRELQPKRKAKNVIFFIGDGMTTNM ITAARLLGHKSINGKYQTLMKLDEFPVLGHQMTHSIDSYITDSANSASALYTGHKSTVNA MGVYADSSPNPFDDPKVETIVEVFKRVWGGAWGAVSTAFLADATPIALSGHTRLRGQYGP LIDQALNGMTNYSWTQHGGPDVFFGGGAENFFAGKGSYQGKDYYKEFQKKGYTVSLNKTS LLKADKSKRALGVFCQSNLPVWLDRNVYKDNLE…	-
ForcV032g.6816	Beta-glucosidase (SUN family)	4	128	+	-	-	1.65	ATGAGACTCATCAACCTTTCGGCTGCCCTTCTGGGCGCCTTGTCTGCGCCATCAATGGTC GCTGGCAAGCAACACGGTCACCGTCACAATGGTTTTGAGCACTTGCGACAACATCTTCCC GTTCAGTCTTCGACTCTTGAGAAGCGTGGTGGACAATGCCAGTTCCCTACCGATGACCCC AACATGGTCGCCGTCACTCCCGATGCGAAGAACGCCGGTTGGGCTATGAGCCCCGATCAG GAGTGCAAGCCTGGGTCTTACTGCCCTTTTGCCTGCAAGCCCGGTATGGTTATGAACCAA TGGGATCCGGATTCTACTTATGAGTATCCCGCTTCAATGAACGGAGGTCTCTTCTGTAAC AAGAATGGTGAAATTGAGAAGCCTTTTGAGGGC…	MRLINLSAALLGALSAPSMVAGKQHGHRHNGFEHLRQHLPVQSSTLEKRGGQCQFPTDDP NMVAVTPDAKNAGWAMSPDQECKPGSYCPFACKPGMVMNQWDPDSTYEYPASMNGGLFCN KNGEIEKPFEGKPNCVSGTGSIEAVNKCGSKMSWCQTVLPGNEAMLIPTLVTSSATLAVP GSSYWCSTAAHFYINPPGTGEEGCIWGTESEPIGNWSPYVAGANTESNGQTFVKIGWNPI WEDSALKSKLPDFGVEIQCPDGGCNGLPCRIDPAKGEGNVGSSLSAKGAGGAAFCVVTVQ KGSTAQIVAFSSGKGSSGGDDDDDEETESSTAEAEPSTTAEAKVTTSEEPVVSTTKEPST TAEPTTSALPTTTSSTSTTTTSVETTSSAETSS…	-
ForcV032g.8080	Cellulose-binding lipase acylhydrolase	5	111	+	-	-	2.63	ATGCTGTCCAAACTTCTTCTTGCTGCCATGGGTAGCATCTTGGCTCAGAGCGCTGCAGTC CACGCAGCGGGAAGCATCGGCTATCTCTTCACTTTTGGCGACTCATACTCCCAGACAGGC TTCGACCCCAACGGTGCAAAGCCCTCCGCTGCAAACCCACTCGGCAACCCGCCCTTCCCC GGATGGACAGCAGCTGGTGGTGCGAATTGGGTTGGAGACATTGTCAAAGAGCAAAACAAC TCTCTCGTGCTGTCGTATAACTTTGCGTATGGAGGTGCTACTGTCGATGCCAACATCGTC AAGCCCTATGCAAGCACTGTCTTGAGCTTCGTAGACCAGGTCAACCAGTTCTCTAACTCT GTTGGCAAGCATCCAGCTGGTACCTCTTGGACA…	MLSKLLLAAMGSILAQSAAVHAAGSIGYLFTFGDSYSQTGFDPNGAKPSAANPLGNPPFP GWTAAGGANWVGDIVKEQNNSLVLSYNFAYGGATVDANIVKPYASTVLSFVDQVNQFSNS VGKHPAGTSWTAQNTIAGVWIGVNDVGNSFYLQDADAVVEKATTRYFELLQVLYKAGLRK FVLLSVPPTELTPLMIQQGADSNALLVKAIKLYNSKLASKLSAFKKANSGVKTLLVDTSV SFKKAINNPKAYGAPDATCYNSDGKSCLWFNDYHPGIAINQLVAEQVANELEANGFGW	-
ForcV032g.487	Glycoside hydrolase family 74 protein	10	612	+	-	-	3.31	ATGAAGTTGCTCTCTCTTCTCGCTGCTTCGGCAAGCGTTGCGCAAGCTGCTCTCAAATGG CAGAATGTCCGTTTCGGCGGTGGAGGCGGCTTTGTCCCTGGCATCGAGTTCCATCCAACT ACCAAGGGCGTTGCCTATGCACGAACCGATATTGGTGGTCTTTATCGTCTCAATGCGGAT GATTCTTGGACACCACTCACTGACAATACTGGTGTTGATGCGACATGGAGCCGATGGGGT ATTGACGCTCTGGCCCTTGATCCAAGCAACCCTAACAAGGTCCTCACCGCTGCTGGATTA TATACCAACTCATGGGACCCCAACAAGGGAGCAATTGGTATCAGTAATGACAAAGGCGCC ACATGGTCCTTCACTGAGCTCCCCTTCAAAGTA…	MKLLSLLAASASVAQAALKWQNVRFGGGGGFVPGIEFHPTTKGVAYARTDIGGLYRLNAD DSWTPLTDNTGVDATWSRWGIDALALDPSNPNKVLTAAGLYTNSWDPNKGAIGISNDKGA TWSFTELPFKVGGNMPGRGMGERLAVDPKNSNIIYFGARSGNGLWKSTDGGKSFSKVTSF TNVGTYVADPSDSSGYNSDIQGLSFVTFDSTSSLVNGATSRIFVGVADTKTASVYVTTDA GKTWKPVDGQPVKYLPHKGQFSPKEKALYLSYSNGGGPYDGTAGAVYRYDVAANTWKDIT PPGDIYFGFGGLALDRQKSGTLVVASLNSWYPDAQFFRSTDSGKTWSTLWNYNAQGNLDL HYSISTPKAPWIYKNFISVDTKKLGWMVEALAI…	-
ForcV032g.4992	Glycosyl hydrolase 12 (cellulase H)	2	102	+	-	-	2.78	ATGAAGTTCTTCACTGCTATCTCTGCCCTTTTGGCTGTCGCTTCAGCTACGCCTACTACT CCTTCCAAGACCCTTGATAAACGAGCTACCACCTGGTGTGATGCTTTCGGGTCCCTTCAA ACCGAAGGATACACCGTTTACCACAACAACTGGGGTAGCGGCCAGGCTACTTCCGGTTCT CAGTGCACTACCTTCAACTCTGTCAAGAACAAGTCCTTCTCATGGTCTACTAAGTGGAGC TGGGCCGGTGGAAACATCCACGTCAAGAGCTACTCCAACGTCGCTCTCGAGAACATCAAC AAGAAGGTCTCAGCCATCAAGTCCATCCCCACAAAGTGGACATGGCGCTACACCGGAACC AACATGGTTTCCGATGTATCCTACGATCTGTGG…	MKFFTAISALLAVASATPTTPSKTLDKRATTWCDAFGSLQTEGYTVYHNNWGSGQATSGS QCTTFNSVKNKSFSWSTKWSWAGGNIHVKSYSNVALENINKKVSAIKSIPTKWTWRYTGT NMVSDVSYDLWLAPSVGAANKYEIMIWVGSYGGAGPISDSGSTPLATLTINGAQWKLFRG PNGDTTVYSFVATKNQGNFEGDLLPFLTYLTKSQGVPSSYVATSFQAGTEPFVGSNCVFA TSAYSLSVN	-
ForcV032g.543	Glycosyl hydrolase 5 (cellulase A)	10	375	+	-	-	3.04	ATGAAGTTTGCTTCAATTGTCGCGGCCGCTTTTGCTAGCGCTCCGGCGTTGGCTGTACCT GCTGGGTTCGTTACCACTGATGGAACAAAGTTCCAACTTGACGGAAAGGACTTTTTCTTC GCTGGTAGCAATGCCTACTACCTCCCCTTCAACGTCTGGGGAACGGATCACTACGCAGAT GTCAAGCTAGGCCTTCAACTTGCAAAAGACGCTGGTCTCAAAGTCATGCGCACCTGGGCC TTCCACGACAACAACAGGACTTATGTCTCTGGTGGTTTGCCTCAGTACGGTACTGGTGCT GAGAACACTGTCATGCAGTTCTTTGAGAAGGACGGAAGCGTCAAGATTGATCTGAGCAAG CTTGATGTTGTGATTGAAGCTGCTGAGGCTACC…	MKFASIVAAAFASAPALAVPAGFVTTDGTKFQLDGKDFFFAGSNAYYLPFNVWGTDHYAD VKLGLQLAKDAGLKVMRTWAFHDNNRTYVSGGLPQYGTGAENTVMQFFEKDGSVKIDLSK LDVVIEAAEATNMKLILALTNNWADYGGMDVYTVNLGGRYHDDFYRLPAIKKAFKNYISA VVNRYKDSPAVFAWEIANEPRCGADGTRNLPRGPDCTPATITSWVSEMSTYIKSLDPNHL VTTGSEGGFNRQSDDWTYNGADGTDFDAEIKLPNIDFNTFHSYPQYWSKTTDWVVQWIKD HAAAGATAKKPVLHEEYGWTDKSTRIATLSKWQKASLDLEVSDMYWQFGTSKFSYGKNHD DGNTIYLEDDEAQPLVYEHAAAVNAANGGAAPT…	-
ForcV032g.7661	Pectate lyase	4	58	+	-	-	3.35	GTCAACTTAAGATTCTTATACTCAAGCAACATGAAATTTTCCTTGCTGCTCGCTTTGACG GCCAGTTCCGTGGCGCAAGCAGCCCAACTTGCATTCCCTGGAGCTGAGGGCTTTGGTAGG TATGCAGTTGGTGGTCGTCAAGGTGAGGTATACAAAGTGACAAACCTCAATGACTCTGGA ACGGGCTCGCTTCGAGACGCAGTATCGAAGCCCAACAGGATAGTTGTCTTTGACGTCGGT GGAGTTATCAAGATCTCTGAACGCATCGTCGTGTCTAAGAACATCTACATCGCTGGCCAA ACTGCTCCCGGTGGTGGGATCGTCGTCTACGGCAATGGTTGGTCTCTCTCCAACGCCAAT GACTCCATTGTGCGATACATCACCATCCGTATG…	VNLRFLYSSNMKFSLLLALTASSVAQAAQLAFPGAEGFGRYAVGGRQGEVYKVTNLNDSG TGSLRDAVSKPNRIVVFDVGGVIKISERIVVSKNIYIAGQTAPGGGIVVYGNGWSLSNAN DSIVRYITIRMGKGGTSGKDAIGIADGKNIIFDHVSVSWGRDETFSINGDVTNVTIQNTI IAQGLVSHSCGGLMQTDGGVSLFRNLYIDNKTRNPKVKGVNDFQNNVVYNWGGGGGYIAG DSQADSHANIINNYFISGPDTTVTAFTRGNSFFHAYVKDNFYDSNRNGKLDGAALCEKAS CYSDIDFVKTPYNYPAPTALTPQAAVELVLKGVGNSLHRDTVDTALIDQVKSYGTKGGQI SDEKEFGGVGEIANGAALKDSDGDGIPDEWETK…	-
ForcV032g.10674	Peptidase M28 family	7	382	+	-	-	2.16	ATGAGATTCACCACTCTATCCCTCCCCCTCTTCGCCCTGGCGGCCAGCGCCACCAAGAAG CCCCTCGTCAACGAGCTCAAGCTCCAGAAGGACATCAACATCAAGGACCTCATGGCCGGA GCCCAGAAGCTCCAGGACATCGCTGAGGCCAACGGCAACACCCGTGTCTTCGGTGGAGCT GGTCACAACGCCACTGTCGACTACCTCTACAAGACCCTCAAGGCGACTGGCTACTACAAC GTCAAGAAGCAGCCCTTCACTGAGCTGTACTCTGCCGGTACTGCCTCCCTCAAGGTTGAC GGCGATGATATCACTGCCGCCATCATGACTTACACTCCTGCTGGTGAGGCTACTGGTCCT CTTGTCGTTGCTGAGAACCTTGGCTGCGAGGCT…	MRFTTLSLPLFALAASATKKPLVNELKLQKDINIKDLMAGAQKLQDIAEANGNTRVFGGA GHNATVDYLYKTLKATGYYNVKKQPFTELYSAGTASLKVDGDDITAAIMTYTPAGEATGP LVVAENLGCEASDFPAESEGKVVLVLRGECPFSQKSTNGKTAGAAAVIVYNNVPGELAGT LGEPFGEFAPIVGISQEDGQAILAKTKAGEVTVDLKVDATVENRVTFNVIAETKEGDHDN VLVVGGHSDSVAAGPGINDDGSGIIGILKVAQALTKYRVKNAVRFGFWSAEEFGLLGSYA YMKSINGSDAEVAKIRAYLNFDMIASPNYVYGIYDGDGSAFNLTGPAGSDAIEKDFERFF KTKRLGYVPSEFSGRSDYAAFIENGIPSGGLFT…	-
ForcV032g.472	Unknown	10	146	+	-	-	2.11	ATGAAGTTCTCTACCATCACAACCCTTCTCTCCACTAGCGCAGGTGTCCTCGCAGCCGGT CCCAGCGCTACAGCCAAGAAGGCCACAGCCATTGAGTCCATCAAGGGCGACAACGGCATC ACCACTCCCCTCCCCATCCAGCCCGGCATGGTCGACGACTGCGACGCCTTCTACTACGTC AAGCCTGGCGACAACTGCCTCATCATCTCCGCCCAATTCGGCATCTCCTTTGACCAGTTC AAGGAATGGAACCCCACCGTCGGCAAGGACTGCCTCAGCCTCTGGGCTGATGCCAACGTT TGCGTCCGCACCATTGGCTTTGAGTACCCTGAGACCGCTGCTTGCTATGTCAATGAGGAT ATTCTTCCTTGGGGAAGTAACAAGGTTGCTGCT…	MKFSTITTLLSTSAGVLAAGPSATAKKATAIESIKGDNGITTPLPIQPGMVDDCDAFYYV KPGDNCLIISAQFGISFDQFKEWNPTVGKDCLSLWADANVCVRTIGFEYPETAACYVNED ILPWGSNKVAAAKAATEWCSNGAQGVYNIGEKRAKCVDAPSGDGKFIFEIYNEWGIRQGL PATECRKNLLLPISKCTDGGQGRVKSWHTETYLEKGKC	-

## Sheet: Intersection A (505)
Gene id	Annotation	BaseMean	T2 vs C7 Log2FC	T2 vs C14 Log2FC	Signal peptide	Chromosomes
ForcV032g.1943	MAP kinase kinase activity	111.036	-1.78566	-1.74489		1_Forc_A10[-]1039866-1041762
ForcV032g.1967	KR domain	76.2603	1.74312	1.76911		1_Forc_A10[-]1110710-1113598
ForcV032g.2010	Hemerythrin HHE cation binding domain	77.7607	-2.05016	-1.36641		1_Forc_A10[-]1243463-1244744
ForcV032g.2021	Belongs to the globin family	430.571	-2.90834	-2.22124		1_Forc_A10[-]1265876-1268157
ForcV032g.2024	Belongs to the class-I aminoacyl-tRNA synthetase family	90.1579	-2.87289	-2.13345		1_Forc_A10[-]1276364-1281682
ForcV032g.2038	Zinc-binding dehydrogenase	235.363	1.24669	1.41557		1_Forc_A10[-]1307384-1308861
ForcV032g.2047	NADPH oxidase	66.7925	-2.06542	-2.85952		1_Forc_A10[-]1327626-1330290
ForcV032g.2222	SprT-like family	74.5923	-1.62456	-1.14473		1_Forc_A10[-]1909456-1912078
ForcV032g.2343	Leucine Rich Repeat domain protein	257.782	-2.61359	-2.36833		1_Forc_A10[-]2298357-2300984
ForcV032g.2453	-	107.674	-2.58197	-2.19965		1_Forc_A10[-]2633591-2635539
ForcV032g.2558	Methylmalonate-semialdehyde dehydrogenase, mitochondrial precursor	102.79	1.78102	1.45849		1_Forc_A10[-]2933333-2935547
ForcV032g.2560	-	1656.57	-1.15594	-1.45231	Signal peptide	1_Forc_A10[-]2936008-2940683
ForcV032g.2564	Inorganic pyrophosphatase	365.835	1.19669	1.16704		1_Forc_A10[-]2947289-2949134
ForcV032g.2583	bZIP Maf transcription factor	375.499	-1.65633	-1.77046		1_Forc_A10[-]2991883-2996066
ForcV032g.2634	-	95.7362	-2.45942	-2.12614		1_Forc_A10[-]3157003-3159065
ForcV032g.2881	Belongs to the aldehyde dehydrogenase family	142.492	-1.2626	-2.10648		1_Forc_A10[-]3899366-3901802
ForcV032g.3014	to open reading frame	51.9061	2.02106	1.74363		1_Forc_A10[-]4311477-4312904
ForcV032g.3027	PRO41 protein	86.4647	-2.55071	-1.91979		1_Forc_A10[-]4342223-4344506
ForcV032g.3030	Chitin Synthase	296.757	-1.15438	-1.44494		1_Forc_A10[-]4353576-4358364
ForcV032g.3073	to MFS phosphate transporter	155.139	2.98919	1.67274		1_Forc_A10[-]4500998-4504561
ForcV032g.3109	-	213.482	-1.60105	-1.3978		1_Forc_A10[-]4590671-4602512
ForcV032g.3133	Glycoside-hydrolase family GH114	68.7353	2.89362	2.21991	Signal peptide	1_Forc_A10[-]4653171-4656917
ForcV032g.3138	Helical region found in SNAREs	171.496	1.02507	1.04986		1_Forc_A10[-]4661447-4666358
ForcV032g.3142	Protein of unknown function (DUF3602)	543.377	-2.57064	-1.63722		1_Forc_A10[-]4673807-4674763
ForcV032g.3162	4-coumarate coenzyme A ligase	384.288	-2.52517	-2.21286		1_Forc_A10[-]4778139-4778971
ForcV032g.3183	Minor allergen Alt a 7	358.162	-1.37708	-1.60081		1_Forc_A10[-]4839792-4840972
ForcV032g.3190	Repeat in Drosophila CG10860, human KIAA0680 and C, elegans F26H9,2	61.7068	1.27578	1.47376		1_Forc_A10[-]4859278-4860112
ForcV032g.3213	to ribitol kinase	108.967	-2.39072	-2.3694		1_Forc_A10[-]4950484-4953233
ForcV032g.3215	glutamate synthase	187.347	1.41909	1.29889		1_Forc_A10[-]4962778-4970669
ForcV032g.3234	Belongs to the mitochondrial carrier (TC 2,A,29) family	72.4382	1.06967	1.0283		1_Forc_A10[-]5032094-5033860
ForcV032g.3253	to 3-oxoacyl-(acyl-carrier-protein) reductase	203.1	2.79648	2.17303		1_Forc_A10[-]5084285-5086960
ForcV032g.3389	to aminopeptidase B	105.855	1.34509	1.13521		1_Forc_A10[-]5538979-5542835
ForcV032g.3407	Major Facilitator Superfamily	114.02	-2.81785	-2.63827		1_Forc_A10[-]5607401-5609460
ForcV032g.3426	Enoyl-CoA hydratase/isomerase	89.512	1.9872	1.79514		1_Forc_A10[-]5679617-5680892
ForcV032g.3447	Serine aminopeptidase, S33	85.8692	1.96634	1.81086		1_Forc_A10[-]5751336-5752567
ForcV032g.3494	Major Facilitator Superfamily	55.166	-5.15467	-5.60722		1_Forc_A10[-]5902096-5903880
ForcV032g.3520	Beta-lactamase	54.091	2.74372	1.81265		1_Forc_A10[-]6004813-6006103
ForcV032g.1835	Belongs to the citrate synthase family	224.534	1.63815	1.76624		1_Forc_A10[-]683988-685979
ForcV032g.1865	Fungal specific transcription factor domain	71.5349	-1.58206	-1.99753		1_Forc_A10[-]767863-769739
ForcV032g.1876	Sodium:neurotransmitter symporter family	132.336	-9.14305	-9.13463		1_Forc_A10[-]794563-796968
ForcV032g.1934	biotin synthase	99.0297	1.70275	1.9776		1_Forc_A10[+]1013219-1015103
ForcV032g.1946	Belongs to the BolA IbaG family	143.703	-1.05896	-1.21762		1_Forc_A10[+]1048811-1050632
ForcV032g.2012	Belongs to the glycosyl hydrolase 3 family	356.365	-2.80174	-1.84861		1_Forc_A10[+]1247697-1250685
ForcV032g.2061	Zinc finger, C3HC4 type (RING finger)	390.822	-1.7216	-1.73009		1_Forc_A10[+]1371519-1375273
ForcV032g.2101	Belongs to the Ca(2 ) cation antiporter (CaCA) (TC 2,A,19) family	138.204	1.61594	1.43661		1_Forc_A10[+]1498394-1503050
ForcV032g.2131	ABC transporter transmembrane region	71.9458	1.54177	1.56329		1_Forc_A10[+]1594542-1599996
ForcV032g.2244	Domain of unknown function (DUF1708)	111.54	-1.20291	-1.57956		1_Forc_A10[+]1982874-1987576
ForcV032g.2279	Glycine-rich protein domain (DUF2403)	322.255	-3.11262	-3.60284	Signal peptide	1_Forc_A10[+]2093213-2095216
ForcV032g.2297	Pleckstrin homology domain	341.518	-1.9243	-1.89797		1_Forc_A10[+]2147338-2149801
ForcV032g.2300	Belongs to the aldehyde dehydrogenase family	52.741	1.4624	1.32372		1_Forc_A10[+]2161107-2166993
ForcV032g.2310	PSP1 C-terminal conserved region	93.6192	-1.66695	-1.1493		1_Forc_A10[+]2191434-2197385
ForcV032g.2323	RNA12 protein	67.5471	1.9867	1.16169		1_Forc_A10[+]2234051-2237071
ForcV032g.2338	-	105.879	-1.24221	-1.93973		1_Forc_A10[+]2279701-2282421
ForcV032g.2411	phosphotransferase enzyme family domain protein	145.899	2.12611	2.23044		1_Forc_A10[+]2521717-2527789
ForcV032g.2446	-	91.2938	-3.82407	-3.06176		1_Forc_A10[+]2615231-2618695
ForcV032g.2557	Phenol hydroxylase, C-terminal dimerisation domain	232.68	-1.93503	-1.39787		1_Forc_A10[+]2929695-2932981
ForcV032g.2732	cytochrome P-450	197.826	-1.57199	-1.11531		1_Forc_A10[+]3471284-3473445
ForcV032g.2772	-	130.714	3.2088	3.3804		1_Forc_A10[+]3580463-3582731
ForcV032g.2787	Prokaryotic RING finger family 4	89.7063	-1.50835	-1.29067		1_Forc_A10[+]3625167-3629706
ForcV032g.2817	-	585.186	-3.52964	-3.18403		1_Forc_A10[+]3727438-3728444
ForcV032g.2832	ATP-NAD kinase	185.935	-1.27132	-1.88412		1_Forc_A10[+]3781386-3785346
ForcV032g.2846	-	239.3	-2.82636	-2.62324		1_Forc_A10[+]3812239-3813108
ForcV032g.2874	Catalyzes the conversion of GlcNAc-6-P into GlcNAc-1-P during the synthesis of uridine diphosphate UDP-GlcNAc, which is a biosynthetic precursor of chitin and also supplies the amino sugars for N-linked oligosaccharides of glycoproteins	163.914	1.41726	1.19907		1_Forc_A10[+]3884579-3886906
ForcV032g.2979	Belongs to the mitochondrial carrier (TC 2,A,29) family	66.2393	1.848	2.02348		1_Forc_A10[+]4210921-4212751
ForcV032g.2987	Maltogenic Amylase, C-terminal domain	54.5018	1.36885	2.04518		1_Forc_A10[+]4234277-4236838
ForcV032g.3004	WD40 repeats	121.237	-1.572	-1.89885		1_Forc_A10[+]4279076-4283624
ForcV032g.3045	Belongs to the cytochrome P450 family	97.9949	-2.09942	-2.58731		1_Forc_A10[+]4405550-4407566
ForcV032g.3093	A Receptor for Ubiquitination Targets	525.734	-1.70804	-1.65639		1_Forc_A10[+]4559102-4562612
ForcV032g.3122	Enolase, N-terminal domain	376.974	1.16513	1.1836		1_Forc_A10[+]4624889-4627263
ForcV032g.3248	-	510.491	-1.46157	-1.36275		1_Forc_A10[+]5068753-5072319
ForcV032g.3387	Belongs to the type-B carboxylesterase lipase family	173.301	-1.47728	-2.5447	Signal peptide	1_Forc_A10[+]5535359-5537902
ForcV032g.3455	Pyrimidine precursor biosynthesis enzyme	164.132	2.1781	2.55304		1_Forc_A10[+]5772967-5774671
ForcV032g.3459	Belongs to the glycosyl hydrolase 1 family	70.4048	-1.73191	-1.70597	Signal peptide	1_Forc_A10[+]5784929-5786863
ForcV032g.3461	Amino acid permease	397.14	-1.2795	-1.53551		1_Forc_A10[+]5789998-5792204
ForcV032g.3482	Las17-binding protein actin regulator	123.836	2.16793	2.97546		1_Forc_A10[+]5857433-5859633
ForcV032g.1813	Ankyrin repeat	60.8808	-2.76093	-2.83424		1_Forc_A10[+]592570-596092
ForcV032g.3554	-	138.143	-5.84281	-4.91278		1_Forc_A10[+]6120043-6120749
ForcV032g.3561	-	141.257	-2.64347	-2.28739	Signal peptide	1_Forc_A10[+]6156280-6160235
ForcV032g.1836	Belongs to the isocitrate lyase PEP mutase superfamily, Isocitrate lyase family	87.2214	1.39735	1.40712		1_Forc_A10[+]686401-688567
ForcV032g.146	to metalloprotease 1 precursor	231.671	4.22452	2.43734	Signal peptide	10_Forc_A11[-]1001996-1003104
ForcV032g.297	Belongs to the peroxidase family	70.1282	4.14524	6.36849		10_Forc_A11[-]1708889-1713037
ForcV032g.421	Belongs to the major facilitator superfamily, Sugar transporter (TC 2,A,1,1) family	142.081	-9.70038	-8.53035		10_Forc_A11[-]2138571-2140572
ForcV032g.423	Belongs to the glycosyl hydrolase 3 family	79.6016	-8.85595	-7.72891		10_Forc_A11[-]2143121-2146018
ForcV032g.449	Guanyl-specific ribonuclease F1 precursor	229.659	5.54205	4.03928	Signal peptide	10_Forc_A11[-]2210966-2211809
ForcV032g.498	short chain dehydrogenase	53.9461	-2.23273	-1.51995		10_Forc_A11[-]2374809-2376560
ForcV032g.501	integral membrane protein	60.2268	-1.92464	-2.95707		10_Forc_A11[-]2393290-2394797
ForcV032g.598	Glycosyl hydrolase family 10	50.5665	7.15763	11.7413	Signal peptide	10_Forc_A11[-]2778170-2779725
ForcV032g.630	Pectate lyase superfamily protein	267.953	3.00904	2.78244	Signal peptide	10_Forc_A11[-]2982191-2989630
ForcV032g.232	Major Facilitator Superfamily	63.1712	-2.44311	-3.27666		10_Forc_A11[+]1447579-1450040
ForcV032g.266	ChrR Cupin-like domain	150.974	-2.31818	-2.96893		10_Forc_A11[+]1599458-1600284
ForcV032g.274	Belongs to the tannase family	54.8175	-2.86408	-3.48314		10_Forc_A11[+]1621947-1625547
ForcV032g.332	ABC-transporter extracellular N-terminal	109.396	8.79532	11.5408		10_Forc_A11[+]1847422-1852967
ForcV032g.369	RTA1 like protein	192.697	8.77502	10.1937		10_Forc_A11[+]1949959-1951399
ForcV032g.371	RTA1 like protein	348.067	6.92328	8.35374		10_Forc_A11[+]1953570-1954634
ForcV032g.388	Major Facilitator Superfamily	155.726	-7.2608	-7.72677		10_Forc_A11[+]2018457-2020353
ForcV032g.399	short chain dehydrogenase	66.4196	1.76203	1.31972		10_Forc_A11[+]2061408-2063708
ForcV032g.437	-	110.29	-1.56698	-2.52782		10_Forc_A11[+]2177022-2177638
ForcV032g.469	Belongs to the major facilitator superfamily, Sugar transporter (TC 2,A,1,1) family	235.119	-1.09611	-2.0619		10_Forc_A11[+]2275861-2278052
ForcV032g.478	Protein SnodProt1 precursor	252.716	-5.30105	-3.99994	Signal peptide	10_Forc_A11[+]2305812-2306476
ForcV032g.508	Major Facilitator Superfamily	226.642	-5.56733	-5.30505		10_Forc_A11[+]2416875-2418987
ForcV032g.514	C2H2 type zinc-finger (2 copies)	54.204	-5.41235	-4.34529		10_Forc_A11[+]2448771-2449908
ForcV032g.558	Eukaryotic-type carbonic anhydrase	89.4106	-2.56657	-1.65185	Signal peptide	10_Forc_A11[+]2623160-2624577
ForcV032g.596	Major Facilitator Superfamily	69.6524	-2.71996	-2.50248		10_Forc_A11[+]2770194-2772407
ForcV032g.599	Glycosyltransferase family 28 N-terminal domain	153.117	6.93897	9.47608		10_Forc_A11[+]2780376-2783488
ForcV032g.631	Conserved hypothetical protein	243.704	3.08873	2.01156	Signal peptide	10_Forc_A11[+]2991186-2994020
ForcV032g.894	ethyl tert-butyl ether degradation	181.454	1.71505	2.04837		11_Forc_A12[-]1021329-1022343
ForcV032g.901	Alpha/beta hydrolase family	98.9798	5.37182	6.08468		11_Forc_A12[-]1040746-1043155
ForcV032g.924	Major Facilitator Superfamily	188.272	-3.84688	-4.36843		11_Forc_A12[-]1114406-1116273
ForcV032g.972	Belongs to the tannase family	88.6142	-3.3539	-3.22668	Signal peptide	11_Forc_A12[-]1271469-1276546
ForcV032g.1035	Alcohol dehydrogenase GroES-like domain	74.5537	3.81754	6.55078		11_Forc_A12[-]1457068-1458502
ForcV032g.1062	Indoleamine 2,3-dioxygenase	75.6206	-3.10326	-3.6981		11_Forc_A12[-]1559818-1565721
ForcV032g.1070	alpha/beta hydrolase fold	92.4349	4.67871	2.50378		11_Forc_A12[-]1591800-1593107
ForcV032g.719	-	103.108	3.96958	4.76443		11_Forc_A12[-]374480-375795
ForcV032g.732	-	201.977	-4.56769	-3.80543		11_Forc_A12[-]429813-431478
ForcV032g.735	-	62.8553	2.73025	2.58456		11_Forc_A12[-]438536-439858
ForcV032g.760	Belongs to the short-chain dehydrogenases reductases (SDR) family	58.5925	8.11497	12.6986		11_Forc_A12[-]509041-511397
ForcV032g.861	Ring hydroxylating alpha subunit (catalytic domain)	169.864	-3.53412	-4.99705		11_Forc_A12[-]922732-924261
ForcV032g.988	7 transmembrane receptor (rhodopsin family)	107.798	-2.82027	-2.40404		11_Forc_A12[+]1312065-1313688
ForcV032g.1136	Protein of unknown function (DUF3759)	64.4687	4.15331	4.67597		11_Forc_A12[+]1914293-1914995
ForcV032g.1155	Methyltransferase domain	235.193	-1.28152	-1.1402		11_Forc_A12[+]1986866-1989246
ForcV032g.698	Fibronectin type III-like domain	167.205	-2.4003	-2.39265	Signal peptide	11_Forc_A12[+]290546-293306
ForcV032g.733	Strictosidine synthase	719.602	-1.67119	-2.18946	Signal peptide	11_Forc_A12[+]432250-435779
ForcV032g.740	amino acid	94.3072	-3.13799	-2.89468		11_Forc_A12[+]453847-456978
ForcV032g.642	Cytoplasmic phospholipase A2, catalytic subunit	143.477	3.27576	4.23667	Signal peptide	11_Forc_A12[+]64984-67136
ForcV032g.827	-	55.1234	-4.11125	-3.52855		11_Forc_A12[+]787605-788881
ForcV032g.835	Enoyl-(Acyl carrier protein) reductase	103.857	2.30354	2.99771		11_Forc_A12[+]814797-815941
ForcV032g.1334	Conserved hypothetical protein	107.747	-4.5008	-4.38316		12_Forc_A1[-]1023343-1026956
ForcV032g.1345	Cytochrome P450	52.6293	-8.36451	-6.83336		12_Forc_A1[-]1104771-1107615
ForcV032g.1370	-	69.4028	-8.58503	-7.65949		12_Forc_A1[-]1173392-1175249
ForcV032g.1372	helix-turn-helix, Psq domain	51.2212	-2.7377	-2.39764		12_Forc_A1[-]1178300-1180015
ForcV032g.1381	hAT family C-terminal dimerisation region	73.4439	-3.84514	-3.28417		12_Forc_A1[-]1211812-1214841
ForcV032g.1410	-	121.149	-9.24148	-8.69268		12_Forc_A1[-]1340053-1341725
ForcV032g.1412	-	55.2234	-4.77654	-3.64661		12_Forc_A1[-]1342153-1343176
ForcV032g.1413	-	330.111	-3.50882	-3.24672		12_Forc_A1[-]1343462-1347524
ForcV032g.1486	-	146.697	-3.46295	-2.63298		12_Forc_A1[-]2310003-2310692
ForcV032g.1488	3'-5' exonuclease	89.0118	-4.21119	-3.7782		12_Forc_A1[-]2322336-2324180
ForcV032g.1496	tol protein	64.9687	-1.82755	-1.9259		12_Forc_A1[-]2364708-2366977
ForcV032g.1288	Belongs to the glycosyl hydrolase 3 family	680.594	-2.75522	-2.79746		12_Forc_A1[-]499874-873168
ForcV032g.1307	Necrosis inducing protein (NPP1)	303.18	-10.6795	-9.84328	Signal peptide	12_Forc_A1[-]766283-768416
ForcV032g.1309	Reverse transcriptase (RNA-dependent DNA polymerase)	206.313	-1.87131	-2.62253		12_Forc_A1[-]779538-785199
ForcV032g.1314	-	93.9568	-9.1426	-7.84331		12_Forc_A1[-]856857-857529
ForcV032g.1319	Glucosidase II beta subunit-like protein	148.461	-9.37164	-9.2143	Signal peptide	12_Forc_A1[-]881729-884263
ForcV032g.1332	Glucosidase II beta subunit-like protein	104.682	-8.81896	-8.79152	Signal peptide	12_Forc_A1[+]1016717-1019460
ForcV032g.1347	-	85.9939	-3.49131	-2.9519		12_Forc_A1[+]1111440-1112534
ForcV032g.1350	Conserved hypothetical protein	72.0868	-8.81182	-7.29791		12_Forc_A1[+]1115228-1117544
ForcV032g.1369	-	132.357	-8.25731	-8.02964		12_Forc_A1[+]1172035-1173958
ForcV032g.1382	Thioesterase domain	254.26	-5.03615	-3.60887		12_Forc_A1[+]1215221-1219008
ForcV032g.1259	Reverse transcriptase (RNA-dependent DNA polymerase)	132.294	-1.48288	-1.39494		12_Forc_A1[+]126048-131681
ForcV032g.1398	hAT family C-terminal dimerisation region	955.068	-7.67078	-7.62498		12_Forc_A1[+]1282229-1288071
ForcV032g.1401	Carbonate dehydratase	4818.38	-13.9956	-12.1722	Signal peptide	12_Forc_A1[+]1295929-1297172
ForcV032g.1402	-	2451.22	-12.9963	-11.2742	Signal peptide	12_Forc_A1[+]1300698-1301818
ForcV032g.1409	-	79.4141	-4.75646	-4.03405		12_Forc_A1[+]1339413-1341636
ForcV032g.1416	hAT family C-terminal dimerisation region	108.043	-4.91753	-4.61748		12_Forc_A1[+]1348730-1351130
ForcV032g.1265	-	86.2104	-2.5574	-1.84918		12_Forc_A1[+]175309-177456
ForcV032g.1490	-	64.9454	-5.22096	-4.53984		12_Forc_A1[+]2326376-2327038
ForcV032g.1501	FtsJ-like methyltransferase	55.2336	-3.6124	-3.00635		12_Forc_A1[+]2393930-2395650
ForcV032g.1318	Belongs to the glycosyl hydrolase 31 family	452.641	-7.06332	-7.02901		12_Forc_A1[+]874933-878233
ForcV032g.1325	Cryptococcal mannosyltransferase 1	126.568	-9.18538	-8.93798		12_Forc_A1[+]970695-972604
ForcV032g.1554	NAD(P)H-binding	61.297	-2.75798	-3.87814		13_SB2_X13[-]422178-423560
ForcV032g.1580	Belongs to the class-I aminoacyl-tRNA synthetase family	123.154	-3.21619	-3.24175		13_SB2_X13[-]642231-649025
ForcV032g.1540	-	101.516	2.65348	2.53325		13_SB2_X13[+]222060-222944
ForcV032g.3853	zinc finger	357.6	-3.88795	-3.99978		2_Forc_A9[-]1037761-1042955
ForcV032g.3855	DnaJ molecular chaperone homology domain	173.01	-1.75147	-1.21201		2_Forc_A9[-]1052934-1056910
ForcV032g.3892	Conserved hypothetical protein	128.575	-2.17627	-2.23238		2_Forc_A9[-]1180273-1186107
ForcV032g.3932	zinc finger	1062.42	-1.07389	-1.01009		2_Forc_A9[-]1330012-1334080
ForcV032g.4031	Chitin Synthase	639.584	-1.25813	-1.35487		2_Forc_A9[-]1613008-1619594
ForcV032g.4145	Phytanoyl-CoA dioxygenase (PhyH)	466.51	-4.36037	-4.5065		2_Forc_A9[-]1995659-2004063
ForcV032g.4201	Pyridine nucleotide-disulphide oxidoreductase	61.3116	-7.27818	-7.89432		2_Forc_A9[-]2250161-2252749
ForcV032g.4202	-	74.7299	-8.31361	-7.61975		2_Forc_A9[-]2253134-2255044
ForcV032g.4435	Belongs to the TPP enzyme family	243.233	-1.99609	-1.59766		2_Forc_A9[-]3060954-3063181
ForcV032g.4507	D-xylulose 5-phosphate/D-fructose 6-phosphate phosphoketolase	476.1	-1.51701	-1.09076		2_Forc_A9[-]3270873-3274598
ForcV032g.4560	to vesicular-fusion protein sec17	113.882	1.1766	1.09893		2_Forc_A9[-]3445407-3447199
ForcV032g.4754	Triose-phosphate Transporter family	88.4857	2.64121	1.76816		2_Forc_A9[-]4058893-4060987
ForcV032g.4772	to acetoacetyl-CoA	81.8515	1.68584	1.78364		2_Forc_A9[-]4103238-4105749
ForcV032g.3688	Alcohol dehydrogenase GroES-like domain	110.418	-4.94915	-5.15338		2_Forc_A9[-]418132-419517
ForcV032g.4836	Extracellular serine-rich protein	155.05	-2.31562	-3.26005	Signal peptide	2_Forc_A9[-]4311515-4312922
ForcV032g.4899	Belongs to the terpene cyclase mutase family	93.0652	-1.26573	-1.04342		2_Forc_A9[-]4541559-4544280
ForcV032g.4942	Belongs to the histidine acid phosphatase family	165.844	-2.15967	-2.25812		2_Forc_A9[-]4695487-4697070
ForcV032g.5056	Major Facilitator Superfamily	101.836	-8.06757	-7.4651		2_Forc_A9[-]5066838-5068904
ForcV032g.3738	Bin/amphiphysin/Rvs domain for vesicular trafficking	185.882	-1.38483	-1.38089		2_Forc_A9[-]667681-673404
ForcV032g.3624	Meiotically up-regulated gene family	50.5841	2.23309	1.98568	Signal peptide	2_Forc_A9[-]85923-89630
ForcV032g.3890	Clr5 domain	228.896	-1.1768	-1.42222		2_Forc_A9[+]1174701-1178862
ForcV032g.3918	7 transmembrane receptor (Secretin family)	116.584	-2.31946	-2.20956		2_Forc_A9[+]1271973-1274301
ForcV032g.3955	-	132.231	-1.12425	-1.35563		2_Forc_A9[+]1402324-1404307
ForcV032g.3983	Electron transfer flavoprotein subunit alpha	105.278	1.16248	1.61196		2_Forc_A9[+]1485316-1486614
ForcV032g.4032	Belongs to the TRAFAC class myosin-kinesin ATPase superfamily, Myosin family	628.034	-1.03166	-1.04781		2_Forc_A9[+]1622841-1629473
ForcV032g.4173	-	99.4092	3.62379	3.19821		2_Forc_A9[+]2143961-2145353
ForcV032g.4185	-	60.812	-4.03633	-5.3826	Signal peptide	2_Forc_A9[+]2186512-2187991
ForcV032g.4203	Carbon-nitrogen hydrolase	240.072	-8.50032	-8.89202		2_Forc_A9[+]2255376-2256788
ForcV032g.4204	Tryptophan dimethylallyltransferase	80.9778	-8.17309	-8.25666		2_Forc_A9[+]2257027-2258640
ForcV032g.4219	-	228.645	-4.21871	-3.72578		2_Forc_A9[+]2332372-2337010
ForcV032g.4237	Altered inheritance of mitochondria protein 6	62.5452	2.45357	2.52104		2_Forc_A9[+]2378752-2380086
ForcV032g.4255	Alcohol dehydrogenase GroES-like domain	80.6024	3.15627	4.67754		2_Forc_A9[+]2429082-2430738
ForcV032g.3654	-	367.336	4.97905	1.7843	Signal peptide	2_Forc_A9[+]247649-248384
ForcV032g.4338	Ion channel regulatory protein UNC-93	146.761	-4.25407	-4.98079		2_Forc_A9[+]2723794-2725826
ForcV032g.4348	Protoglobin	270.213	-4.47096	-3.19318		2_Forc_A9[+]2749426-2751275
ForcV032g.3659	Belongs to the Ca(2 ) cation antiporter (CaCA) (TC 2,A,19) family	73.4867	-2.16545	-1.93844		2_Forc_A9[+]297599-299686
ForcV032g.4632	Enoyl-(Acyl carrier protein) reductase	71.2403	-1.93836	-1.05669		2_Forc_A9[+]3646313-3654784
ForcV032g.4645	Life-span regulatory factor	848.342	-2.96838	-2.53606		2_Forc_A9[+]3697838-3699154
ForcV032g.4692	to acyl-CoA dehydrogenase	346.602	1.24076	1.81935		2_Forc_A9[+]3864965-3866824
ForcV032g.4698	Belongs to the ubiquitin-conjugating enzyme family	306.695	-1.2776	-1.15497		2_Forc_A9[+]3882007-3883689
ForcV032g.4716	Fungal specific transcription factor domain	250.23	-1.73461	-1.71137		2_Forc_A9[+]3929623-3932952
ForcV032g.4756	Taurine catabolism dioxygenase TauD, TfdA family	68.4407	2.08624	1.88003		2_Forc_A9[+]4067847-4070138
ForcV032g.4893	Fungal specific transcription factor domain	54.0403	-1.62056	-1.13487		2_Forc_A9[+]4520275-4523831
ForcV032g.4951	2-nitropropane dioxygenase	179.21	1.77431	1.1965		2_Forc_A9[+]4712617-4713922
ForcV032g.4955	-	215.914	-7.10282	-4.92092		2_Forc_A9[+]4720887-4721453
ForcV032g.4960	-	117.657	-1.89891	-1.47134		2_Forc_A9[+]4738369-4744823
ForcV032g.4967	PWI domain	171.558	1.60613	1.48715		2_Forc_A9[+]4790906-4794682
ForcV032g.4999	mannitol-1-phosphate dehydrogenase	1300.76	2.1297	3.3484		2_Forc_A9[+]4902269-4903884
ForcV032g.3692	Amino acid permease	101.047	-4.06222	-3.68434		2_Forc_A9[+]492204-494310
ForcV032g.5058	-	52.8325	-2.54631	-2.07308		2_Forc_A9[+]5072456-5075366
ForcV032g.3701	Aldose 1-epimerase	68.8648	-1.99664	-3.40901	Signal peptide	2_Forc_A9[+]522203-523635
ForcV032g.3715	Major Facilitator Superfamily	210.876	-3.89232	-3.30572		2_Forc_A9[+]587126-590699
ForcV032g.3731	Zn_pept	72.2972	-2.17679	-1.84839	Signal peptide	2_Forc_A9[+]652508-654025
ForcV032g.3733	Belongs to the mitochondrial carrier (TC 2,A,29) family	78.8024	-3.05138	-2.05742		2_Forc_A9[+]655233-656591
ForcV032g.3766	Leucine Rich repeat	144.805	-1.21884	-1.18324		2_Forc_A9[+]767095-770819
ForcV032g.3822	FAD binding domain	280.501	1.34564	1.35218		2_Forc_A9[+]960723-962405
ForcV032g.5363	-	126.534	-2.16338	-2.28105		3_Forc_A5[-]1109964-1111183
ForcV032g.5435	Voltage-dependent anion channel	86.2878	-2.2997	-1.53147		3_Forc_A5[-]1296879-1298791
ForcV032g.5542	Nitrogen metabolic regulation protein	168.674	-1.05446	-1.49512		3_Forc_A5[-]1658214-1660826
ForcV032g.5592	ABC transporter	86.45	-1.38538	-1.08817		3_Forc_A5[-]1815559-1817016
ForcV032g.5600	NDT80 / PhoG like DNA-binding family	97.7685	-2.39118	-2.72077		3_Forc_A5[-]1833369-1836535
ForcV032g.5605	-	60.7001	-1.34797	-1.34068		3_Forc_A5[-]1848789-1852045
ForcV032g.5680	Homeodomain	151.353	-2.04544	-1.85373		3_Forc_A5[-]2077850-2080449
ForcV032g.5716	Sterile alpha motif,	117.707	-1.39041	-1.66389		3_Forc_A5[-]2184966-2188436
ForcV032g.5761	-	75.2675	2.87431	2.59217		3_Forc_A5[-]2344092-2345823
ForcV032g.5762	-	169.703	-2.21251	-2.68808	Signal peptide	3_Forc_A5[-]2347610-2348429
ForcV032g.5773	Belongs to the enoyl-CoA hydratase isomerase family	152.244	1.27653	1.6286		3_Forc_A5[-]2366498-2368541
ForcV032g.5887	-	799.301	1.00512	1.04133		3_Forc_A5[-]2730569-2731825
ForcV032g.5926	to alpha-1,6-mannosyltransferase subunit Mnn10	123.7	-1.4639	-1.74569		3_Forc_A5[-]2839116-2842820
ForcV032g.5994	-	269.024	-4.87621	-3.23437		3_Forc_A5[-]3042573-3045261
ForcV032g.6062	Domain of unknown function (DUF1996)	238.041	-1.13542	-1.30116		3_Forc_A5[-]3228026-3230560
ForcV032g.6130	Belongs to the eukaryotic ribosomal protein eS12 family	855.14	1.54516	1.2156		3_Forc_A5[-]3464925-3465882
ForcV032g.6183	CENP-B N-terminal DNA-binding domain	189.41	-1.71853	-2.01311		3_Forc_A5[-]3621400-3625193
ForcV032g.6204	DSBA-like thioredoxin domain	78.0876	1.86964	1.80991		3_Forc_A5[-]3697898-3700018
ForcV032g.6249	zinc finger	151.573	-1.68328	-1.34854		3_Forc_A5[-]3825667-3829425
ForcV032g.6318	cAMP phosphodiesterases class-II	178.515	-1.19159	-1.45012		3_Forc_A5[-]4083603-4086705
ForcV032g.6457	-	82.8963	1.73933	1.83632		3_Forc_A5[-]4535449-4541232
ForcV032g.6463	WSC domain	269.411	2.41465	1.79987	Signal peptide	3_Forc_A5[-]4570564-4573103
ForcV032g.6577	Podospora anserina S mat genomic DNA chromosome	86.9241	-3.37124	-3.07305		3_Forc_A5[-]5145564-5150265
ForcV032g.5511	Zinc finger, C2H2 type	227.712	-1.54948	-1.38022		3_Forc_A5[+]1570318-1573057
ForcV032g.5657	HMG-box domain	86.5338	-1.30756	-1.40538		3_Forc_A5[+]2003934-2008458
ForcV032g.5709	Catalyzes a 2-step reaction, involving the ATP-dependent carboxylation of the covalently attached biotin in the first step and the transfer of the carboxyl group to pyruvate in the second	348.586	1.21648	1.87643		3_Forc_A5[+]2166585-2171194
ForcV032g.5719	Transcriptional regulatory protein pro-1	154.674	-1.44159	-1.3533		3_Forc_A5[+]2198247-2201764
ForcV032g.5826	Leucine Rich repeat	100.574	-1.84982	-2.20773		3_Forc_A5[+]2540277-2543324
ForcV032g.5947	to cutinase G-box binding protein	967.889	-1.13746	-1.38241		3_Forc_A5[+]2918709-2922488
ForcV032g.5961	Belongs to the OSBP family	176.515	1.44815	1.14153		3_Forc_A5[+]2956427-2959697
ForcV032g.5971	Belongs to the class-I aminoacyl-tRNA synthetase family	106.692	1.12342	1.12843		3_Forc_A5[+]2978673-2982470
ForcV032g.6012	to anion exchange family	81.0412	-2.79428	-1.96164		3_Forc_A5[+]3084707-3087177
ForcV032g.6134	Belongs to the enoyl-CoA hydratase isomerase family	129.677	2.17642	2.37556		3_Forc_A5[+]3473936-3475352
ForcV032g.6145	Belongs to the TrkH potassium transport family	213.241	-1.39589	-1.93969		3_Forc_A5[+]3500717-3504952
ForcV032g.6352	Belongs to the glycosyl hydrolase 3 family	205.891	-3.73631	-3.60338		3_Forc_A5[+]4207355-4211076
ForcV032g.6376	Major Facilitator Superfamily	82.466	1.79261	1.26184		3_Forc_A5[+]4305497-4309904
ForcV032g.6436	Thioesterase superfamily	98.0233	5.92284	4.8842		3_Forc_A5[+]4465966-4467280
ForcV032g.5292	Bacteriorhodopsin-like protein	76.8039	-2.50021	-2.08518		3_Forc_A5[+]815179-816770
ForcV032g.6928	to squalene	118.352	-1.70406	-1.03598		4_Forc_A3[-]1132557-1134692
ForcV032g.6946	Kelch motif	88.0357	2.0987	1.81895	Signal peptide	4_Forc_A3[-]1188504-1192096
ForcV032g.6971	to protein kinase activator	117.52	-1.52791	-1.27737		4_Forc_A3[-]1279181-1282686
ForcV032g.7048	to multidrug resistant protein	441.31	3.37968	4.41359		4_Forc_A3[-]1478978-1481327
ForcV032g.7113	integral membrane protein	74.0344	-1.68988	-1.13132		4_Forc_A3[-]1681684-1684375
ForcV032g.7275	-	139.212	-1.74247	-1.59023		4_Forc_A3[-]2222026-2222808
ForcV032g.7316	Zn(II)2Cys6 transcription factor	526.353	-2.31836	-1.97247		4_Forc_A3[-]2358283-2361810
ForcV032g.7338	Conserved hypothetical protein	188.346	-2.37877	-3.16926		4_Forc_A3[-]2409925-2411793
ForcV032g.7389	Fungal protein of unknown function (DUF1774)	217.697	-2.00343	-2.5236		4_Forc_A3[-]2563999-2565584
ForcV032g.7491	Fungal specific transcription factor domain	139.817	-1.42756	-1.65883		4_Forc_A3[-]2876904-2884758
ForcV032g.7494	to dihydrodipicolinate synthetase	100.389	-2.39734	-3.48817		4_Forc_A3[-]2892051-2894212
ForcV032g.7512	Belongs to the thiolase family	485.459	1.58186	2.30134		4_Forc_A3[-]2946818-2948506
ForcV032g.7571	to siroheme synthase	56.1233	-2.53047	-1.54044		4_Forc_A3[-]3120411-3122369
ForcV032g.7620	Zinc finger, C2H2 type	397.209	-1.87651	-1.19937		4_Forc_A3[-]3300078-3301850
ForcV032g.7638	-	82.0448	-1.90609	-1.36459		4_Forc_A3[-]3357003-3360073
ForcV032g.6687	Catalyzes the methyl transfer from S-adenosyl-methionine to the C-24 of zymosterol to form fecosterol	60.5167	-2.8172	-1.9746		4_Forc_A3[-]361457-363009
ForcV032g.7733	Conserved hypothetical protein	302.035	3.1592	3.15027		4_Forc_A3[-]3644467-3646386
ForcV032g.7744	homoserine dehydrogenase	71.8952	1.8232	1.22382		4_Forc_A3[-]3676475-3677728
ForcV032g.7825	N amino acid transport system protein	82.7856	-2.06323	-3.48166		4_Forc_A3[-]3956705-3958451
ForcV032g.7870	protein ubiquitination	91.7826	6.86609	10.4152	Signal peptide	4_Forc_A3[-]4154602-4155473
ForcV032g.7877	Glycosyl hydrolase family 3 N terminal domain	100.476	-8.97188	-8.45113		4_Forc_A3[-]4178502-4180581
ForcV032g.7958	-	436.826	-2.22041	-1.40292		4_Forc_A3[-]4439887-4443717
ForcV032g.6786	-	214.493	-1.74875	-1.10153		4_Forc_A3[-]703796-704653
ForcV032g.6818	Belongs to the thiolase family	85.2227	1.70347	2.52813		4_Forc_A3[-]805921-807500
ForcV032g.6896	Protein tyrosine kinase	176.169	-1.41457	-1.37032		4_Forc_A3[+]1035457-1039285
ForcV032g.6914	Zinc-binding dehydrogenase	68.2944	1.83656	2.25958		4_Forc_A3[+]1099482-1100870
ForcV032g.6930	norsolorinic acid reductase	192.137	9.15421	10.8814		4_Forc_A3[+]1139976-1141872
ForcV032g.6995	3-hydroxyisobutyrate dehydrogenase	71.0733	1.66499	1.68998		4_Forc_A3[+]1351163-1352544
ForcV032g.7205	-	115.173	-1.75186	-2.64457		4_Forc_A3[+]1994582-1996853
ForcV032g.7262	Conserved hypothetical protein	112.146	-2.48863	-2.88283		4_Forc_A3[+]2189380-2191707
ForcV032g.7293	Cytochrome	74.0551	2.83322	2.20199		4_Forc_A3[+]2284989-2287198
ForcV032g.7325	Conserved hypothetical protein	189.996	-1.18518	-1.23171		4_Forc_A3[+]2375996-2379347
ForcV032g.7363	Belongs to the mitochondrial carrier (TC 2,A,29) family	113.601	1.43694	2.29783		4_Forc_A3[+]2489073-2491091
ForcV032g.7453	Belongs to the peptidase A1 family	101.624	-1.91015	-2.02577	Signal peptide	4_Forc_A3[+]2763340-2766840
ForcV032g.7521	KR domain	174.561	-2.4737	-2.3856		4_Forc_A3[+]2969786-2972902
ForcV032g.7598	-	214.338	-2.26384	-3.22279	Signal peptide	4_Forc_A3[+]3227269-3229761
ForcV032g.7640	Belongs to the peptidase S8 family	152.621	-1.61498	-2.33326	Signal peptide	4_Forc_A3[+]3367262-3369472
ForcV032g.7700	-	83.9286	1.60239	2.81517		4_Forc_A3[+]3558303-3559779
ForcV032g.7792	Amino acid permease	95.7589	-6.67446	-8.26425		4_Forc_A3[+]3838620-3840546
ForcV032g.7803	Belongs to the major facilitator superfamily, Sugar transporter (TC 2,A,1,1) family	205.11	-1.69131	-1.53769		4_Forc_A3[+]3889928-3892906
ForcV032g.7933	-	135.239	-1.9697	-3.04433		4_Forc_A3[+]4360963-4365053
ForcV032g.7935	Belongs to the cation transport ATPase (P-type) (TC 3,A,3) family	98.1185	-3.33284	-2.32212		4_Forc_A3[+]4371571-4375678
ForcV032g.7970	to tartrate transporter	77.3291	-2.12212	-1.83321		4_Forc_A3[+]4482674-4484840
ForcV032g.8343	to developmental regulator medusa	110.077	-3.1884	-2.74617		5_Forc_A2[-]1216310-1221702
ForcV032g.8393	Major Facilitator Superfamily	67.108	-3.12312	-2.15166		5_Forc_A2[-]1396347-1398177
ForcV032g.8046	Belongs to the major facilitator superfamily, Sugar transporter (TC 2,A,1,1) family	1638.24	-7.94049	-7.48053		5_Forc_A2[-]141945-144027
ForcV032g.8527	to phosphatidyl synthase	174.401	5.0767	6.08692		5_Forc_A2[-]1848982-1851033
ForcV032g.8533	to endo alpha-1,4 polygalactosaminidase	74.3385	2.07376	2.20046		5_Forc_A2[-]1863570-1865039
ForcV032g.8651	SCP-2 sterol transfer family	238.799	1.50019	1.27523		5_Forc_A2[-]2207373-2208324
ForcV032g.8675	-	262.211	-2.78661	-1.69044		5_Forc_A2[-]2283560-2284685
ForcV032g.8745	Ornithine decarboxylase antizyme	268.667	-1.16125	-1.23877		5_Forc_A2[-]2534340-2535949
ForcV032g.8757	G-protein coupled receptor activity	604.622	-2.90904	-2.0289		5_Forc_A2[-]2567504-2583024
ForcV032g.8812	GTP-binding protein	2786.5	-1.58926	-1.23529		5_Forc_A2[-]2743244-2745227
ForcV032g.8868	Sugar (and other) transporter	63.9106	-2.27805	-2.67351		5_Forc_A2[-]2899651-2901866
ForcV032g.8950	-	553.418	-4.28009	-2.53602		5_Forc_A2[-]3159488-3160331
ForcV032g.9000	PRELI-like family	1062.32	-1.61689	-1.13308		5_Forc_A2[-]3292472-3293705
ForcV032g.9023	Belongs to the isocitrate and isopropylmalate dehydrogenases family	459.58	1.65599	1.60087		5_Forc_A2[-]3367891-3371142
ForcV032g.9088	-	65.1901	-2.6212	-2.98372	Signal peptide	5_Forc_A2[-]3569472-3570579
ForcV032g.8092	Major Facilitator Superfamily	434.28	-7.41759	-7.8698		5_Forc_A2[-]376950-378978
ForcV032g.9218	fungal STAND N-terminal Goodbye domain	63.9311	1.6874	1.50402		5_Forc_A2[-]4009070-4014089
ForcV032g.8100	Major Facilitator Superfamily	109.23	-3.05126	-3.02852		5_Forc_A2[-]408548-410356
ForcV032g.8116	D-isomer specific 2-hydroxyacid dehydrogenase, NAD binding domain	108.327	3.21772	1.36511		5_Forc_A2[-]450802-452196
ForcV032g.8130	Belongs to the ABC transporter superfamily, ABCG family, PDR (TC 3,A,1,205) subfamily	397.719	-3.87794	-3.12925		5_Forc_A2[-]488583-493963
ForcV032g.8169	-	58.4577	3.10834	2.59121		5_Forc_A2[-]635133-638296
ForcV032g.8212	Myb-like DNA-binding domain	50.6499	-1.86217	-2.34206		5_Forc_A2[-]802535-805387
ForcV032g.8248	Belongs to the sterol desaturase family	71.5861	-3.49626	-2.32471		5_Forc_A2[-]917879-919868
ForcV032g.8253	Kinase-like	459.005	-1.56928	-1.44826		5_Forc_A2[-]931846-935170
ForcV032g.8324	Arrestin_N terminal like	332.85	-2.04707	-1.44898		5_Forc_A2[+]1156416-1158801
ForcV032g.8048	Beta-galactosidase	1221.65	-6.50213	-6.03627		5_Forc_A2[+]144259-148393
ForcV032g.8489	Ubiquitin-binding domain	135.326	-1.24934	-1.5318		5_Forc_A2[+]1713118-1714852
ForcV032g.8543	Alpha-trehalose glucohydrolase	125.753	1.31268	1.03551		5_Forc_A2[+]1890591-1893875
ForcV032g.8546	Belongs to the isocitrate lyase PEP mutase superfamily, Isocitrate lyase family	563.177	8.45344	7.87456		5_Forc_A2[+]1895878-1898230
ForcV032g.8614	Belongs to the aldehyde dehydrogenase family	202.089	1.29609	1.15457		5_Forc_A2[+]2102738-2105143
ForcV032g.8680	T5orf172	51.0776	-2.53163	-2.29523		5_Forc_A2[+]2301123-2302576
ForcV032g.8722	Delta(24(24(1)))-sterol reductase	258.128	3.17127	2.4776		5_Forc_A2[+]2444342-2447113
ForcV032g.8749	to enoyl-CoA hydratase isomerase family protein	80.6091	2.2667	1.52125		5_Forc_A2[+]2551649-2552699
ForcV032g.8841	Belongs to the cytochrome b5 family	105.234	1.44252	1.2501		5_Forc_A2[+]2818263-2819056
ForcV032g.8863	Belongs to the eukaryotic ribosomal protein eL42 family	593.079	1.10967	1.12303		5_Forc_A2[+]2889670-2890962
ForcV032g.8957	to aldo-keto reductase AKR7	155.284	2.0862	2.11844		5_Forc_A2[+]3176312-3181953
ForcV032g.8970	to acyl-coa dehydrogenase	271.408	1.1628	1.35492		5_Forc_A2[+]3214730-3216715
ForcV032g.9036	-	69.2359	-1.67469	-2.08184	Signal peptide	5_Forc_A2[+]3412297-3415357
ForcV032g.9182	Na+ dependent nucleoside transporter C-terminus	347.614	-1.04184	-1.59224		5_Forc_A2[+]3880166-3883107
ForcV032g.9245	Wsc domain-containing protein	135.825	5.93503	2.07603		5_Forc_A2[+]4137371-4139777
ForcV032g.8025	Flavin containing amine oxidoreductase	148.072	-9.34833	-9.22367		5_Forc_A2[+]73742-75714
ForcV032g.8028	Copper amine oxidase, enzyme domain	87.815	-8.7011	-8.36497		5_Forc_A2[+]81781-84182
ForcV032g.9605	GAL4-like Zn(II)2Cys6 (or C6 zinc) binuclear cluster DNA-binding domain	524.129	-1.36555	-1.45583		6_Forc_A4[-]1176690-1180090
ForcV032g.9336	Methyltransferase domain	51.8837	-4.04535	-4.47091		6_Forc_A4[-]143348-144933
ForcV032g.9696	C2H2-type zinc finger	78.5756	-2.19258	-1.94186		6_Forc_A4[-]1482626-1485358
ForcV032g.9709	Putative amidoligase enzyme	64.0982	-4.27213	-4.63231		6_Forc_A4[-]1532428-1534161
ForcV032g.9792	to zinc finger protein	336.772	-1.33711	-1.25924		6_Forc_A4[-]1764923-1767993
ForcV032g.9805	Belongs to the hexokinase family	52.5648	-2.2597	-2.89502		6_Forc_A4[-]1805964-1808778
ForcV032g.9810	Domain of unknown function (DUF2014)	173.459	-1.76367	-1.15451		6_Forc_A4[-]1820905-1825174
ForcV032g.9811	-	79.4009	-1.38285	-1.3928		6_Forc_A4[-]1826313-1828610
ForcV032g.10028	Protein of unknown function (DUF3433)	73.1205	-1.42528	-1.59478		6_Forc_A4[-]1861365-1863664
ForcV032g.10155	ABC transporter transmembrane region	64.6893	-4.2315	-5.33656		6_Forc_A4[-]1861365-1863665
ForcV032g.10188	-	78.3992	-1.44632	-1.27366		6_Forc_A4[-]1861365-1863666
ForcV032g.10081	-	2818.48	-4.04406	-2.78883		6_Forc_A4[-]1861365-1863667
ForcV032g.10178	CFEM domain	849.783	-1.29542	-1.80226	Signal peptide	6_Forc_A4[-]1861365-1863667
ForcV032g.10132	-	89.6543	-2.4604	-2.80525		6_Forc_A4[-]1861365-1863668
ForcV032g.10242	-	507.182	-1.47177	-1.38787	Signal peptide	6_Forc_A4[-]1861365-1863668
ForcV032g.10030	-	128.343	-1.05647	-1.06806		6_Forc_A4[-]1861365-1863668
ForcV032g.10104	to alpha-ketoglutarate-dependent taurine dioxygenase	100.582	4.72781	4.46451		6_Forc_A4[-]1861365-1863668
ForcV032g.9865	Clr5 domain	89.134	-1.51332	-1.1254		6_Forc_A4[-]1980349-1982539
ForcV032g.9875	Fungal specific transcription factor domain	260.962	-1.49052	-1.00487		6_Forc_A4[-]2009889-2016288
ForcV032g.9885	Sodium:dicarboxylate symporter family	561.076	-8.90899	-8.6124		6_Forc_A4[-]2039230-2041097
ForcV032g.9890	Cyclin	422.832	-2.41255	-2.09425		6_Forc_A4[-]2049815-2053746
ForcV032g.9919	Ribosomal protein s17	288.399	-2.41709	-3.65569	Signal peptide	6_Forc_A4[-]2149403-2152045
ForcV032g.10184	2-methylcitrate dehydratase	277.638	1.16031	1.60256		6_Forc_A4[-]2996947-2999171
ForcV032g.10400	Sulfotransferase domain	196.182	6.60259	7.85171		6_Forc_A4[-]3778478-3779606
ForcV032g.10454	Methyltransferase domain	109.333	-2.12174	-2.23056		6_Forc_A4[-]4013030-4014783
ForcV032g.9408	benzoate 4-monooxygenase	262.331	-6.00142	-5.5235		6_Forc_A4[-]493640-495463
ForcV032g.9426	Belongs to the major facilitator superfamily, Sugar transporter (TC 2,A,1,1) family	816.437	-2.25924	-2.75197		6_Forc_A4[-]574174-576327
ForcV032g.9490	-	408.376	-3.45367	-4.43515		6_Forc_A4[-]830816-831656
ForcV032g.9508	acetyl-CoA hydrolase	323.587	1.59372	2.21818		6_Forc_A4[-]877971-880496
ForcV032g.9583	Glucose-repressible protein Grg1	368.594	2.6224	3.86112		6_Forc_A4[+]1122579-1123441
ForcV032g.9695	Belongs to the malate synthase family	760.463	4.22618	3.37399		6_Forc_A4[+]1475545-1477864
ForcV032g.9701	tetraspanin	70.8307	-2.50064	-3.28048		6_Forc_A4[+]1510814-1512284
ForcV032g.9806	Glucosamine-6-phosphate	79.3355	-4.3357	-4.27047		6_Forc_A4[+]1809655-1811768
ForcV032g.9843	Zinc finger, C2H2 type	148.846	-1.78739	-1.64925		6_Forc_A4[+]1924215-1928091
ForcV032g.9871	vivid PAS protein VVD	77.1189	2.40548	2.04866		6_Forc_A4[+]1994416-1996645
ForcV032g.9878	FAD dependent oxidoreductase	71.502	-1.40255	-1.25487		6_Forc_A4[+]2021556-2024280
ForcV032g.9944	to D-arabinitol	53.7532	-3.92929	-4.18308		6_Forc_A4[+]2207718-2209586
ForcV032g.10287	2-deoxy-D-gluconate 3-dehydrogenase	50.2554	2.48346	1.55543		6_Forc_A4[+]3357572-3358693
ForcV032g.10297	GAL4-like Zn(II)2Cys6 (or C6 zinc) binuclear cluster DNA-binding domain	143.18	1.10538	1.19473		6_Forc_A4[+]3388123-3392522
ForcV032g.10352	helix loop helix domain	529.88	-3.61776	-2.80809		6_Forc_A4[+]3591200-3592998
ForcV032g.10360	Sodium/hydrogen exchanger family	56.654	-1.89317	-1.85235		6_Forc_A4[+]3632859-3636056
ForcV032g.10368	to enoyl-CoA hydratase isomerase family protein	71.059	2.88066	3.23962		6_Forc_A4[+]3667265-3668369
ForcV032g.10381	Beta-lactamase	944.724	3.13634	4.02834		6_Forc_A4[+]3704586-3706109
ForcV032g.10387	Sugar (and other) transporter	70.9544	-7.71653	-6.58479		6_Forc_A4[+]3721926-3723831
ForcV032g.9511	-	427.743	-1.86853	-1.93937		6_Forc_A4[+]889734-893839
ForcV032g.10734	Belongs to the cation transport ATPase (P-type) (TC 3,A,3) family	529.837	-2.19547	-2.31695		7_Forc_A6[-]1064665-1068732
ForcV032g.10739	Motif C-terminal to PAS motifs (likely to contribute to PAS structural domain)	54.3441	-2.98969	-2.32397		7_Forc_A6[-]1086702-1089332
ForcV032g.10766	FAD dependent oxidoreductase	52.1443	-2.33665	-1.88013		7_Forc_A6[-]1159226-1162961
ForcV032g.10773	-	276.363	-3.58664	-2.70107		7_Forc_A6[-]1182080-1182757
ForcV032g.10796	Extracellular tail, of 10TM putative phosphate transporter	527.163	-1.66525	-1.64217		7_Forc_A6[-]1253570-1257430
ForcV032g.10806	-	124.307	-2.39619	-1.90468		7_Forc_A6[-]1287124-1289987
ForcV032g.10868	to ATP transporter	61.6613	3.78978	5.05132		7_Forc_A6[-]1460523-1462746
ForcV032g.10907	Enoyl-CoA hydratase/isomerase	115.918	3.0256	3.46673		7_Forc_A6[-]1587996-1589125
ForcV032g.10945	-	109.203	1.62382	2.2256		7_Forc_A6[-]1728522-1729282
ForcV032g.10995	Methyltransferase domain	198.32	-1.13387	-1.24829		7_Forc_A6[-]1875903-1879022
ForcV032g.11072	Fungal specific transcription factor domain	238.218	-1.4799	-1.62361		7_Forc_A6[-]2107713-2111681
ForcV032g.11128	Catalyzes the reversible transfer of the terminal phosphate group between ATP and AMP, Plays an important role in cellular energy homeostasis and in adenine nucleotide metabolism, Adenylate kinase activity is critical for regulation of the phosphate utilization and the AMP de novo biosynthesis pathways	196.195	1.88729	1.81924	Signal peptide	7_Forc_A6[-]2309154-2310701
ForcV032g.10525	-	53.4431	4.89156	3.57991	Signal peptide	7_Forc_A6[-]245087-245760
ForcV032g.11275	heat shock factor	445.807	-1.74583	-1.48558		7_Forc_A6[-]2768533-2772548
ForcV032g.11306	Amino acid permease	488.626	-1.82471	-1.43885		7_Forc_A6[-]2857319-2859484
ForcV032g.11354	Methyltransferase domain	147.728	-1.86135	-2.26598		7_Forc_A6[-]2989258-2991229
ForcV032g.11357	Amidohydrolase family	934.753	-3.10446	-2.78827		7_Forc_A6[-]2996536-2999103
ForcV032g.11387	to animal haem peroxidase family protein	83.3732	-3.42967	-2.73117		7_Forc_A6[-]3087179-3092244
ForcV032g.10549	-	53.9012	8.05244	12.6361	Signal peptide	7_Forc_A6[-]314647-315416
ForcV032g.11427	-	75.4974	-4.6147	-5.57239	Signal peptide	7_Forc_A6[-]3214738-3215769
ForcV032g.11447	Altered inheritance of mitochondria protein 24, mitochondrial	110.268	3.44722	3.69209		7_Forc_A6[-]3283091-3284092
ForcV032g.11452	Belongs to the glycosyl hydrolase 1 family	133.956	9.208	13.7916		7_Forc_A6[-]3292501-3294419
ForcV032g.11456	Belongs to the glycosyl hydrolase 3 family	204.025	9.76233	12.5006		7_Forc_A6[-]3302330-3305328
ForcV032g.10592	integral membrane protein	205.032	-3.33242	-3.42136		7_Forc_A6[-]607164-608741
ForcV032g.10608	-	115.428	-1.56655	-2.28598		7_Forc_A6[-]709014-710372
ForcV032g.10692	Fibronectin type III-like domain	330.105	-6.63555	-5.71869	Signal peptide	7_Forc_A6[-]953855-957490
ForcV032g.10764	Domain of unknown function (DUF4267)	73.5261	4.84157	5.78204		7_Forc_A6[+]1158311-1159038
ForcV032g.10767	-	70.4654	-2.40186	-1.52603		7_Forc_A6[+]1164844-1166544
ForcV032g.10782	to deacetylase	539.014	-4.09171	-4.39484	Signal peptide	7_Forc_A6[+]1206528-1207766
ForcV032g.10851	extracellular serine-rich protein	162.267	2.16378	1.20908	Signal peptide	7_Forc_A6[+]1404848-1406802
ForcV032g.10903	-	58.1004	-1.64669	-1.46682		7_Forc_A6[+]1571051-1574504
ForcV032g.10929	ABC transporter transmembrane region	173.791	-1.72016	-1.59263		7_Forc_A6[+]1670946-1675395
ForcV032g.11007	-	133.077	2.11412	2.51035	Signal peptide	7_Forc_A6[+]1915188-1916684
ForcV032g.11038	-	61.6327	1.92019	3.19363		7_Forc_A6[+]2012431-2014396
ForcV032g.11100	ribosomal protein	782.735	1.22136	1.12227		7_Forc_A6[+]2181274-2182578
ForcV032g.11187	acyl-CoA dehydrogenase	292.449	1.76111	2.06655		7_Forc_A6[+]2498135-2500134
ForcV032g.11206	glutaryl-CoA dehydrogenase, mitochondrial precursor	114.383	1.09606	1.67735		7_Forc_A6[+]2555493-2557201
ForcV032g.11209	-	643.417	-1.29025	-1.05478	Signal peptide	7_Forc_A6[+]2565773-2568268
ForcV032g.11262	Belongs to the thiolase family	198.325	2.31498	1.67641		7_Forc_A6[+]2728816-2730477
ForcV032g.11300	Ion channel regulatory protein UNC-93	65.8277	-1.73349	-1.77135		7_Forc_A6[+]2828222-2830398
ForcV032g.11313	Aminotransferase class-V	204.653	1.88988	1.51178		7_Forc_A6[+]2873216-2875297
ForcV032g.11318	Uncharacterized conserved protein	132.635	-1.58973	-1.284		7_Forc_A6[+]2894412-2896418
ForcV032g.11428	-	64.4678	-7.9329	-7.76932	Signal peptide	7_Forc_A6[+]3216404-3217351
ForcV032g.11454	Belongs to the major facilitator superfamily, Sugar transporter (TC 2,A,1,1) family	275.573	10.275	14.8586		7_Forc_A6[+]3297727-3299810
ForcV032g.11455	Belongs to the glycosyl hydrolase 43 family	196.822	9.7212	14.3048		7_Forc_A6[+]3300565-3302244
ForcV032g.11457	Belongs to the glycosyl hydrolase 43 family	216.654	9.90893	14.4926		7_Forc_A6[+]3305760-3307599
ForcV032g.11500	Methyltransferase domain	89.3142	-1.59605	-1.92429		7_Forc_A6[+]3548195-3549994
ForcV032g.10575	Conserved hypothetical protein	94.8327	-2.52943	-3.72566		7_Forc_A6[+]540130-541587
ForcV032g.10576	N amino acid transport system protein	117.189	-3.18138	-2.08448		7_Forc_A6[+]542905-546180
ForcV032g.10593	FAD binding domain	336.21	-1.92518	-2.66591		7_Forc_A6[+]609728-611639
ForcV032g.10625	Belongs to the cation transport ATPase (P-type) (TC 3,A,3) family	253.147	-2.332	-2.27693		7_Forc_A6[+]742571-747026
ForcV032g.10634	NAD(P) transhydrogenase, mitochondrial precursor	193.225	-1.15282	-1.50668		7_Forc_A6[+]768573-772304
ForcV032g.11720	Transmembrane amino acid transporter protein	119.874	-4.30581	-2.72736		8_Forc_A7[-]1036245-1039265
ForcV032g.11726	Belongs to the globin family	951.31	-3.76061	-2.84779		8_Forc_A7[-]1063846-1066650
ForcV032g.11770	to meiosis induction protein kinase Ime2	171.708	-1.08917	-1.49347		8_Forc_A7[-]1243995-1248244
ForcV032g.11796	-	465.838	-1.87258	-1.50831		8_Forc_A7[-]1308405-1308985
ForcV032g.11833	Protein of unknown function (DUF3984)	225.855	-2.21885	-1.59597		8_Forc_A7[-]1409358-1411107
ForcV032g.12034	Belongs to the aldehyde dehydrogenase family	127.914	1.33506	1.54447		8_Forc_A7[-]2032606-2036054
ForcV032g.12115	Phosducin	88.0516	-1.06644	-1.40836		8_Forc_A7[-]2316995-2318786
ForcV032g.12155	Peptidase inhibitor I78 family	76.6456	3.68163	4.14052		8_Forc_A7[-]2452018-2452707
ForcV032g.12203	helix loop helix domain	689.536	-2.2838	-1.53455		8_Forc_A7[-]2593333-2595168
ForcV032g.12205	-	156.317	1.37146	1.49741		8_Forc_A7[-]2596785-2598481
ForcV032g.12236	ZIP Zinc transporter	53.3545	-3.23802	-2.65778		8_Forc_A7[-]2744801-2746893
ForcV032g.12243	Protein of unknown function (DUF3808)	81.3018	2.07537	2.06621		8_Forc_A7[-]2767925-2770507
ForcV032g.12263	to cyclopropane-fatty-acyl-phospholipid synthase	51.2454	-2.29975	-1.43673		8_Forc_A7[-]2842516-2844477
ForcV032g.12334	GPR1/FUN34/yaaH family	189.043	2.64893	4.12278		8_Forc_A7[-]3097549-3098931
ForcV032g.12336	Type I phosphodiesterase / nucleotide pyrophosphatase	258.419	2.39473	1.7033		8_Forc_A7[-]3103700-3106631
ForcV032g.12354	NmrA-like family	117.757	4.14369	4.70438		8_Forc_A7[-]3183488-3185014
ForcV032g.11639	Mannan endo-1,6-alpha-mannosidase	187.835	-1.47894	-1.34408	Signal peptide	8_Forc_A7[-]750079-752253
ForcV032g.11642	Glutathione S-transferase, N-terminal domain	76.1285	2.05966	2.91516		8_Forc_A7[-]766964-769132
ForcV032g.11669	-	51.0905	-2.65754	-2.75457		8_Forc_A7[-]857050-863907
ForcV032g.11690	RTA1 like protein	326.597	-1.66724	-1.64465		8_Forc_A7[-]944209-945736
ForcV032g.11728	to clock-controlled gene-9 protein	206.593	-1.97533	-1.24826		8_Forc_A7[+]1071796-1075905
ForcV032g.11763	-	100.66	-1.14707	-1.46109		8_Forc_A7[+]1223209-1229379
ForcV032g.11805	Serine-threonine rich protein	204.917	-2.30417	-3.23561	Signal peptide	8_Forc_A7[+]1328596-1330187
ForcV032g.11842	Domain of unknown function (DUF4452)	682.891	-1.30441	-1.11571		8_Forc_A7[+]1441230-1443407
ForcV032g.11843	-	143.188	1.79643	3.34227		8_Forc_A7[+]1443774-1444678
ForcV032g.11900	to phenol	220.598	-2.84205	-2.32887		8_Forc_A7[+]1629247-1631650
ForcV032g.11905	Regulator of G protein signaling domain	432.377	-1.45629	-1.47185		8_Forc_A7[+]1644521-1648270
ForcV032g.11926	Zinc finger, C2H2 type	2233.14	-2.37428	-1.79916		8_Forc_A7[+]1700044-1703039
ForcV032g.11985	-	93.0686	-1.25715	-1.93049	Signal peptide	8_Forc_A7[+]1904275-1906247
ForcV032g.12072	to uracil phosphoribosyltransferase	92.0719	-1.2408	-1.65389		8_Forc_A7[+]2151243-2152344
ForcV032g.12092	-	54.7221	-2.41075	-2.2152		8_Forc_A7[+]2232070-2234165
ForcV032g.12095	Catalyzes the oxidation of uric acid to 5- hydroxyisourate, which is further processed to form (S)-allantoin	516.954	-2.56528	-2.43708		8_Forc_A7[+]2242925-2244211
ForcV032g.12100	to NADPH oxidase	106.73	-1.28749	-1.37468		8_Forc_A7[+]2250531-2252843
ForcV032g.12142	zinc finger	688.267	-2.13088	-1.70165		8_Forc_A7[+]2397537-2400632
ForcV032g.12187	Related to 3-oxoacyl-(acyl carrier protein) reductase	90.8117	2.42968	2.23857		8_Forc_A7[+]2558634-2559836
ForcV032g.12290	to flavin-containing monooxygenase	606.438	4.48893	4.61393		8_Forc_A7[+]2923248-2925417
ForcV032g.11577	Belongs to the iron ascorbate-dependent oxidoreductase family	50.5664	-3.52553	-2.93934		8_Forc_A7[+]448495-449965
ForcV032g.11588	NADH:flavin oxidoreductase / NADH oxidase family	206.987	-5.93942	-4.98373		8_Forc_A7[+]473309-474995
ForcV032g.11609	-	126.702	9.16297	12.7848	Signal peptide	8_Forc_A7[+]606494-607017
ForcV032g.11630	Belongs to the major facilitator superfamily, Sugar transporter (TC 2,A,1,1) family	904.929	-5.14232	-5.24818		8_Forc_A7[+]721059-723886
ForcV032g.11632	Amino acid permease	389.367	-2.52482	-3.41486		8_Forc_A7[+]725026-727290
ForcV032g.11696	-	60.2218	3.94801	5.54855	Signal peptide	8_Forc_A7[+]963697-964568
ForcV032g.12808	-	82.4626	8.63706	8.58282		9_Forc_A8[-]1636212-1638080
ForcV032g.12904	Belongs to the purine-cytosine permease (2,A,39) family	96.2305	-2.52723	-2.86784		9_Forc_A8[-]2012453-2014912
ForcV032g.12905	family decarboxylase	121.627	-4.85144	-3.56264		9_Forc_A8[-]2015141-2017246
ForcV032g.12921	-	97.7137	-2.09302	-3.39361		9_Forc_A8[-]2078902-2079716
ForcV032g.12932	Hypoxia induced protein conserved region	468.654	-4.61037	-5.06793		9_Forc_A8[-]2107251-2108308
ForcV032g.12957	Belongs to the ABC transporter superfamily, ABCG family, PDR (TC 3,A,1,205) subfamily	97.5281	7.78359	11.4054		9_Forc_A8[-]2205824-2210604
ForcV032g.13023	Acyl-CoA dehydrogenase, middle domain	53.4275	3.45295	1.399		9_Forc_A8[-]2526034-2529614
ForcV032g.12437	Fungal trichothecene efflux pump (TRI12)	364.937	-5.02139	-5.87584		9_Forc_A8[-]252851-254894
ForcV032g.12513	-	216.528	-7.89778	-8.03561		9_Forc_A8[-]550290-551363
ForcV032g.12612	NAD(P)H-binding	100.544	-8.06037	-7.35068		9_Forc_A8[-]888152-894853
ForcV032g.12638	-	298.545	-8.69985	-8.12325		9_Forc_A8[-]983832-984629
ForcV032g.12688	Multicopper oxidase	64.5294	-4.22846	-3.90652		9_Forc_A8[+]1185291-1187264
ForcV032g.12723	Sugar (and other) transporter	122.495	-2.58981	-2.36985		9_Forc_A8[+]1333366-1335827
ForcV032g.12761	CAIB BAIF family enzyme	53.2942	-2.49101	-3.20859		9_Forc_A8[+]1448104-1450115
ForcV032g.12762	to catechol dioxygenase	97.2195	-2.47872	-2.92313		9_Forc_A8[+]1450601-1451977
ForcV032g.12800	GMC oxidoreductase	169.969	2.70189	1.81577		9_Forc_A8[+]1587059-1589251
ForcV032g.12839	Belongs to the type-B carboxylesterase lipase family	304.271	-2.03872	-1.98572	Signal peptide	9_Forc_A8[+]1749030-1752787
ForcV032g.12906	Belongs to the GMC oxidoreductase family	86.6223	-2.011	-1.75838		9_Forc_A8[+]2017539-2020178
ForcV032g.12956	Amino acid permease	51.1663	7.30097	11.8846		9_Forc_A8[+]2203188-2205511
ForcV032g.12435	Protein of unknown function (DUF3129)	63.2544	-2.08669	-2.71082	Signal peptide	9_Forc_A8[+]244252-245672
ForcV032g.12509	Tubulin-tyrosine ligase family	51.7599	-5.43029	-7.49688		9_Forc_A8[+]540039-542729
ForcV032g.12514	Arrestin (or S-antigen), C-terminal domain	549.547	-10.958	-11.3801		9_Forc_A8[+]551745-553276
ForcV032g.12388	-	96.4855	-2.56964	-2.03505		9_Forc_A8[+]67861-68736
ForcV032g.12552	Belongs to the FGGY kinase family	437.005	1.23062	1.7041		9_Forc_A8[+]682356-686594
ForcV032g.12624	Sugar (and other) transporter	434.125	-5.93976	-5.63255		9_Forc_A8[+]929900-932117
ForcV032g.12637	neutral amino acid permease	170.612	-2.61922	-2.16114		9_Forc_A8[+]982258-983971

## Sheet: Intersection B (101)
Gene_id	Annotation	BaseMean	T2 vs C7 Log2FC	T2 vs C14 Log2FC	C7 vs C14 Log2FC	Signal peptide	Chromosomes
ForcV032g.2316	Belongs to the carnitine choline acetyltransferase family	280.094	3.46002	4.80625	1.34623		1_Forc_A10[-]2216997-2221065
ForcV032g.2691	-	221.897	-1.38402	-2.67916	-1.29514		1_Forc_A10[-]3349857-3354411
ForcV032g.2816	-	157.586	-2.14494	-1.1263	1.01864		1_Forc_A10[-]3721759-3723681
ForcV032g.1863	-	55.7198	-2.77479	-4.73158	-1.9568		1_Forc_A10[-]762292-765150
ForcV032g.1914	-	187.247	-3.23664	2.24142	5.47806		1_Forc_A10[-]959412-960156
ForcV032g.1737	Belongs to the major facilitator superfamily, Sugar transporter (TC 2,A,1,1) family	62.4794	-6.00106	-2.45369	3.54737		1_Forc_A10[+]159634-161579
ForcV032g.2194	Belongs to the aldehyde dehydrogenase family	2514.3	1.48093	2.92125	1.44032		1_Forc_A10[+]1798477-1800380
ForcV032g.2379	Acetyl-coenzyme A synthetase	379.507	4.03309	5.36241	1.32932		1_Forc_A10[+]2407277-2410447
ForcV032g.2424	-	179.489	-5.30128	-2.15711	3.14417		1_Forc_A10[+]2553061-2554188
ForcV032g.3165	Enoyl-(Acyl carrier protein) reductase	92.4992	-3.15391	-4.7548	-1.60089		1_Forc_A10[+]4788632-4791228
ForcV032g.3224	Bacteriorhodopsin-like protein	62.117	-5.36539	-3.25195	2.11343		1_Forc_A10[+]4990639-4992105
ForcV032g.3383	Sodium-phosphate symporter which plays a fundamental housekeeping role in phosphate transport	71.5984	-3.19528	-4.96679	-1.7715		1_Forc_A10[+]5512747-5514791
ForcV032g.1834	Glycosyl hydrolases family 16	67.4785	-1.61717	-3.02441	-1.40724	Signal peptide	1_Forc_A10[+]680823-682805
ForcV032g.1864	Conserved hypothetical protein	81.3565	-3.09973	-4.61672	-1.51699		1_Forc_A10[+]766078-768198
ForcV032g.438	Belongs to the peptidase S1 family	1381.92	-2.079	-4.1404	-2.0614	Signal peptide	10_Forc_A11[-]2177941-2179101
ForcV032g.550	-	699.236	-5.88232	-4.50195	1.38037	Signal peptide	10_Forc_A11[-]2586983-2589002
ForcV032g.228	Belongs to the peptidase M28 family	267.066	-1.23207	-2.86898	-1.6369	Signal peptide	10_Forc_A11[+]1432857-1434721
ForcV032g.244	Belongs to the major facilitator superfamily, Sugar transporter (TC 2,A,1,1) family	108.309	-5.62346	-4.22522	1.39825		10_Forc_A11[+]1503702-1505898
ForcV032g.577	Glucose sorbosone	218.541	-1.32199	-2.41132	-1.08933	Signal peptide	10_Forc_A11[+]2691336-2693100
ForcV032g.762	Enoyl-(Acyl carrier protein) reductase	183.469	5.90825	8.77188	2.86363		11_Forc_A12[-]509041-511397
ForcV032g.810	Calcineurin-like phosphoesterase	136.718	-1.45234	2.32351	3.77584	Signal peptide	11_Forc_A12[-]690374-692036
ForcV032g.1014	-	96.3592	-1.99291	-4.29207	-2.29917	Signal peptide	11_Forc_A12[+]1389666-1392710
ForcV032g.1128	to choline dehydrogenase	64.0449	-5.61252	-4.23148	1.38104	Signal peptide	11_Forc_A12[+]1891288-1893768
ForcV032g.1140	Belongs to the peptidase M28 family	169.779	-3.11459	-5.03076	-1.91617	Signal peptide	11_Forc_A12[+]1928400-1930274
ForcV032g.1220	Belongs to the tannase family	167.332	-10.3792	-6.41928	3.95989		11_Forc_A12[+]2396429-2398597
ForcV032g.855	cytochrome P-450	251.444	-4.55005	-3.27038	1.27967		11_Forc_A12[+]902267-904137
ForcV032g.1337	-	557.922	-4.86922	-3.48837	1.38085	Signal peptide	12_Forc_A1[-]1047067-1048301
ForcV032g.1368	SIX11	609.395	-8.58006	-7.52712	1.05295	Signal peptide	12_Forc_A1[-]1169878-1170680
ForcV032g.1389	-	55.8368	-8.75403	-5.18285	3.57118	Signal peptide	12_Forc_A1[-]1250977-1251819
ForcV032g.1400	Aromatic acid exporter family member 2	684.016	-12.1253	-10.3681	1.75722		12_Forc_A1[-]1290371-1294659
ForcV032g.1429	to a-pheromone processing metallopeptidase Ste23	116.397	1.9045	3.60396	1.69945		12_Forc_A1[-]1510168-1514683
ForcV032g.1298	-	157.434	-10.2215	-6.76557	3.45595	Signal peptide	12_Forc_A1[-]721734-722636
ForcV032g.1301	-	79.6394	-4.9169	-1.98062	2.93628		12_Forc_A1[-]733893-743245
ForcV032g.1306	-	76.0536	-8.96357	-7.04796	1.91561		12_Forc_A1[-]764734-765890
ForcV032g.1310	-	227.066	-7.46845	-4.35768	3.11077	Signal peptide	12_Forc_A1[-]824853-826074
ForcV032g.1316	SIX9	53.6496	-6.54599	-4.01043	2.53555		12_Forc_A1[-]864394-865211
ForcV032g.1320	-	80.2239	-8.96929	-7.46244	1.50685		12_Forc_A1[-]885037-969366
ForcV032g.1322	Pep1	486.29	-6.99299	-3.3517	3.64129	Signal peptide	12_Forc_A1[-]942125-943275
ForcV032g.1327	AMP-binding enzyme	62.4771	-8.7849	-6.41031	2.3746		12_Forc_A1[-]975373-977282
ForcV032g.1377	-	667.351	-12.3139	-9.06767	3.24627		12_Forc_A1[+]1193470-1264004
ForcV032g.1380	Astacin (Peptidase family M12A)	55.0584	-8.62238	-5.94095	2.68143	Signal peptide	12_Forc_A1[+]1209923-1211760
ForcV032g.1386	Cytochrome P450	82.72	-9.26179	-6.36656	2.89522		12_Forc_A1[+]1228630-1230996
ForcV032g.1300	Amp-dependent synthetase ligase	66.8788	-8.88641	-6.22211	2.66429		12_Forc_A1[+]727482-729096
ForcV032g.1303	-	137.099	-9.07926	-5.12262	3.95664	Signal peptide	12_Forc_A1[+]739400-740277
ForcV032g.1312	-	60.9995	-8.88974	-5.26127	3.62847	Signal peptide	12_Forc_A1[+]834734-835753
ForcV032g.1317	-	76.7728	-6.55566	-4.12768	2.42797		12_Forc_A1[+]865846-866465
ForcV032g.1321	SIX13	191.684	-9.57506	-5.82113	3.75392	Signal peptide	12_Forc_A1[+]898741-899873
ForcV032g.1324	precursor	119.431	-9.66807	-7.58373	2.08434		12_Forc_A1[+]958243-959843
ForcV032g.3912	KR domain	250.227	1.03967	2.12254	1.08286		2_Forc_A9[-]1253556-1254959
ForcV032g.4071	-	55.4869	-2.67385	1.82728	4.50114		2_Forc_A9[-]1772218-1772838
ForcV032g.4074	Glycosyl hydrolase family 61	748.838	-1.32288	-4.17742	-2.85454		2_Forc_A9[-]1780429-1781847
ForcV032g.4171	to zinc-containing alcohol dehydrogenase superfamily	384.428	2.55817	4.20018	1.64201		2_Forc_A9[-]2131264-2132637
ForcV032g.4231	-	126.675	-4.70306	-3.12778	1.57528		2_Forc_A9[-]2365552-2366829
ForcV032g.5057	Major Facilitator Superfamily	162.345	-2.20539	-1.17682	1.02857		2_Forc_A9[-]5070468-5072271
ForcV032g.4661	Conserved hypothetical protein	178.75	-1.0912	1.23554	2.32675		2_Forc_A9[+]3773496-3775261
ForcV032g.5196	to neutral alkaline nonlysosomal ceramidase	136.512	-2.61216	-5.6338	-3.02165		3_Forc_A5[-]431772-434151
ForcV032g.6388	Belongs to the mitochondrial carrier (TC 2,A,29) family	312.609	2.20064	4.2523	2.05166		3_Forc_A5[-]4332705-4334637
ForcV032g.6562	-	149.065	-3.40031	-1.99062	1.40968		3_Forc_A5[-]5082940-5083341
ForcV032g.5353	Membrane-associating domain	180.607	-1.13965	1.96374	3.10339		3_Forc_A5[+]1031583-1032553
ForcV032g.5133	Methyltransferase domain	77.0422	-2.19465	-3.76656	-1.57191		3_Forc_A5[+]159815-161570
ForcV032g.5540	POT family	236.232	-9.25216	-10.4423	-1.1901	Signal peptide	3_Forc_A5[+]1649236-1651651
ForcV032g.7609	-	361.173	-1.71765	-3.80189	-2.08424	Signal peptide	4_Forc_A3[-]3262218-3263876
ForcV032g.7665	RTA1 like protein	61.9841	2.69485	4.75089	2.05604		4_Forc_A3[-]3443370-3446803
ForcV032g.7967	Catalyzes the cleavage of L-kynurenine (L-Kyn) and L-3- hydroxykynurenine (L-3OHKyn) into anthranilic acid (AA) and 3- hydroxyanthranilic acid (3-OHAA), respectively	176.293	-2.27418	-4.65115	-2.37697		4_Forc_A3[-]4478262-4479918
ForcV032g.6947	-	253.242	3.68578	2.46732	-1.21847	Signal peptide	4_Forc_A3[+]1194749-1199265
ForcV032g.7105	-	72.966	2.06486	4.64249	2.57763		4_Forc_A3[+]1659836-1663794
ForcV032g.7808	-	207.614	2.66651	4.98904	2.32253		4_Forc_A3[+]3903717-3905343
ForcV032g.9105	NAD(P)H-binding	130.95	-5.43488	-2.83572	2.59916		5_Forc_A2[-]3620183-3621849
ForcV032g.8325	Protein kinase domain	174.023	2.26138	3.55177	1.29039		5_Forc_A2[+]1161707-1164339
ForcV032g.8378	Belongs to the cytochrome P450 family	222.235	-6.46083	-4.65271	1.80812		5_Forc_A2[+]1344513-1346518
ForcV032g.8466	to aldo-keto reductase	211.988	2.8534	5.45766	2.60426		5_Forc_A2[+]1639547-1640951
ForcV032g.8053	Tri14-like protein	91.6919	-5.0108	-3.08174	1.92907	Signal peptide	5_Forc_A2[+]167908-169220
ForcV032g.8720	CsbD-like	252.282	1.80082	5.29599	3.49517		5_Forc_A2[+]2440279-2441331
ForcV032g.9802	Nitrite reductase	164.421	-3.99096	-2.44288	1.54808		6_Forc_A4[-]1797218-1801013
ForcV032g.10380	L-lysine 6-monooxygenase (NADPH-requiring)	2435.46	3.86219	5.9967	2.13451		6_Forc_A4[-]3701700-3703932
ForcV032g.9751	-	146.881	1.63474	4.03316	2.39842		6_Forc_A4[+]1628825-1629361
ForcV032g.9382	Belongs to the peptidase M28 family	148.489	-1.69073	-4.27778	-2.58705	Signal peptide	6_Forc_A4[+]350394-351887
ForcV032g.10383	AMP-binding enzyme C-terminal domain	135.969	-2.56414	-1.28944	1.2747		6_Forc_A4[+]3710041-3712296
ForcV032g.10393	Methyltransferase domain	148.411	-1.61091	3.48927	5.10018		6_Forc_A4[+]3748469-3750520
ForcV032g.10727	-	4260.74	-2.09531	-1.04193	1.05338		7_Forc_A6[-]1050153-1050715
ForcV032g.10528	Domain of unknown function (DUF1929)	172.411	-1.85906	-3.12575	-1.26669	Signal peptide	7_Forc_A6[-]250395-252883
ForcV032g.10542	2,3-dihydroxybenzoic acid decarboxylase	118.866	-1.95529	-4.34144	-2.38615		7_Forc_A6[-]287453-288645
ForcV032g.10544	to salicylate	75.3407	-3.46566	-6.10816	-2.6425		7_Forc_A6[-]290248-291866
ForcV032g.11431	-	687.606	4.35492	8.23778	3.88285	Signal peptide	7_Forc_A6[-]3222203-3223807
ForcV032g.10554	Transmembrane amino acid transporter protein	55.0343	-5.93616	-4.44248	1.49368		7_Forc_A6[-]332933-334621
ForcV032g.11432	Glycosyl hydrolase family 3 C-terminal domain	173.753	4.79234	7.52233	2.73		7_Forc_A6[+]3224305-3226729
ForcV032g.11433	Belongs to the major facilitator superfamily, Sugar transporter (TC 2,A,1,1) family	61.5092	4.14638	8.699	4.55262		7_Forc_A6[+]3228780-3230762
ForcV032g.11467	Saccharopine dehydrogenase NADP binding domain	245.326	5.34669	9.87307	4.52639		7_Forc_A6[+]3383546-3384806
ForcV032g.11965	Belongs to the short-chain dehydrogenases reductases (SDR) family	83.9295	2.72145	5.08225	2.3608		8_Forc_A7[-]1841729-1842883
ForcV032g.12286	Prokaryotic phospholipase A2	620.133	-1.19715	-2.33236	-1.13522	Signal peptide	8_Forc_A7[-]2915502-2916206
ForcV032g.11744	Nucleotide-diphospho-sugar transferase	75.7143	5.40797	9.23836	3.83039		8_Forc_A7[+]1146237-1147839
ForcV032g.11972	Belongs to the cation transport ATPase (P-type) (TC 3,A,3) family	119.087	-3.31171	-1.61324	1.69848		8_Forc_A7[+]1867969-1871977
ForcV032g.12168	-	80.9183	-4.18968	-2.70481	1.48487		8_Forc_A7[+]2485842-2489274
ForcV032g.12303	-	50.2128	-8.50187	-6.02914	2.47272	Signal peptide	8_Forc_A7[+]2976627-2978685
ForcV032g.12650	to catechol dioxygenase	292.392	-2.45461	-1.33057	1.12404		9_Forc_A8[-]1036605-1037871
ForcV032g.12670	Beta-galactosidase, domain 2	113.012	4.05568	-2.28931	-6.345	Signal peptide	9_Forc_A8[-]1139193-1142826
ForcV032g.12824	bnr asp-box repeat domain protein	330.139	-1.57653	-3.05219	-1.47566	Signal peptide	9_Forc_A8[-]1687564-1689105
ForcV032g.12724	-	406.108	1.77301	4.18681	2.41381		9_Forc_A8[+]1336690-1337535
ForcV032g.12841	CFEM domain	106.312	-4.7242	-8.3247	-3.6005		9_Forc_A8[+]1753280-1753854
ForcV032g.12854	Belongs to the glycosyl hydrolase 3 family	125.116	-1.65604	-3.40511	-1.74906		9_Forc_A8[+]1795684-1801400
ForcV032g.12915	Belongs to the peptidase M36 family	397.679	-1.85921	-5.54922	-3.69001		9_Forc_A8[+]2051140-2053393

## Sheet: Intersection C (90)
Gene id	Annotation	BaseMean	C7 vs C14 Log2FC	SigP	Chromosomes
ForcV032g.10285	Aldo/keto reductase family	238.748	-2.26311		6_Forc_A4[+]3353552-3355025
ForcV032g.10294	-	52.5458	1.44212		6_Forc_A4[+]3377568-3378902
ForcV032g.10462	Belongs to the GMC oxidoreductase family	66.2101	-4.29632		6_Forc_A4[+]4050674-4053849
ForcV032g.10627	Protein phosphatase inhibitor 2 (IPP-2)	90.118	1.06328		7_Forc_A6[+]747539-749000
ForcV032g.10652	Conserved hypothetical protein	229.318	1.38836		7_Forc_A6[-]815957-819360
ForcV032g.10674	Belongs to the peptidase M28 family	375.332	-2.16357	Signal peptide	7_Forc_A6[+]890493-892291
ForcV032g.10724	GDP-mannose 4,6 dehydratase	83.1099	-2.10567		7_Forc_A6[+]1042700-1043827
ForcV032g.10863	-	152.584	-1.18853		7_Forc_A6[+]1435478-1436736
ForcV032g.10866	-	84.1024	-1.17805		7_Forc_A6[-]1454318-1457667
ForcV032g.10905	Voltage gated chloride channel	72.9115	1.16246		7_Forc_A6[-]1578146-1581723
ForcV032g.11061	Domain of unknown function (DUF4112)	87.926	1.74777		7_Forc_A6[-]2080094-2081771
ForcV032g.11099	Belongs to the mitochondrial carrier (TC 2,A,29) family	203.187	1.47567		7_Forc_A6[+]2179690-2181267
ForcV032g.11160	-	2264.19	-1.15436		7_Forc_A6[-]2399283-2441012
ForcV032g.11640	-	457.895	-1.06323		8_Forc_A7[-]754759-755438
ForcV032g.11811	4F5 protein family	217.771	1.08001		8_Forc_A7[+]1353562-1354417
ForcV032g.11975	Belongs to the thiolase family	388.334	1.50252		8_Forc_A7[+]1874399-1876105
ForcV032g.12053	allergen asp	773.327	-1.17042	Signal peptide	8_Forc_A7[+]2091962-2093426
ForcV032g.12148	Cutinase	62.356	-2.26218		8_Forc_A7[-]2420609-2421893
ForcV032g.12200	XPA-binding protein 1	72.9533	1.09635		8_Forc_A7[-]2590323-2591212
ForcV032g.12504	Sodium-phosphate symporter which plays a fundamental housekeeping role in phosphate transport	688.581	-1.39851		9_Forc_A8[-]523515-525920
ForcV032g.12716	mfs-multidrug-resistance transporter	780.672	2.20572		9_Forc_A8[-]1305094-1307165
ForcV032g.12750	Oxidoreductase family, C-terminal alpha/beta domain	61.3279	-1.96054		9_Forc_A8[-]1412356-1413896
ForcV032g.12796	Mandelate racemase / muconate lactonizing enzyme, C-terminal domain	102.743	-2.62842		9_Forc_A8[+]1565565-1567133
ForcV032g.12810	Belongs to the glycosyl hydrolase 43 family	240.622	-2.94684		9_Forc_A8[+]1645545-1647349
ForcV032g.1827	Glycosyl Hydrolase Family 88	144.032	-2.15932		1_Forc_A10[+]660253-661504
ForcV032g.1933	-	68.0355	1.15616		1_Forc_A10[+]1009682-1012373
ForcV032g.2023	to heat shock protein	138.907	1.13414		1_Forc_A10[-]1273521-1275769
ForcV032g.2140	Hypoxia induced protein conserved region	2463.43	1.87943		1_Forc_A10[-]1619281-1620840
ForcV032g.2539	Possible catecholamine-binding domain present in a variety of eukaryotic proteins,	373.525	1.77417	Signal peptide	1_Forc_A10[+]2879104-2880887
ForcV032g.2689	-	97.7776	-1.10738		1_Forc_A10[-]3339293-3342457
ForcV032g.2757	Protein of unknown function (DUF3712)	971.556	-1.09966		1_Forc_A10[-]3544902-3546487
ForcV032g.2922	pci domain-containing protein	304.77	-1.08946		1_Forc_A10[+]4040988-4042425
ForcV032g.3100	-	54.5377	1.15717		1_Forc_A10[+]4571336-4572648
ForcV032g.3189	-	234.669	1.15575		1_Forc_A10[+]4857728-4858931
ForcV032g.3194	-	101.504	1.08645		1_Forc_A10[+]4875335-4879248
ForcV032g.3271	-	86.9454	1.30311		1_Forc_A10[+]5152966-5156402
ForcV032g.3328	-	163.127	-1.07437		1_Forc_A10[+]5315671-5318956
ForcV032g.3350	zinc finger of C3HC4-type, RING	100.146	1.48537		1_Forc_A10[-]5393526-5396822
ForcV032g.3391	Protein tyrosine phosphatase, catalytic domain	215.173	1.4915		1_Forc_A10[-]5548075-5551812
ForcV032g.3437	Belongs to the inositol phosphokinase (IPK) family	94.8538	1.1335		1_Forc_A10[+]5721807-5727008
ForcV032g.3762	Chalcone isomerase like	101.968	1.48257		2_Forc_A9[+]763742-766406
ForcV032g.3783	CFEM domain	1642.98	-1.03986	Signal peptide	2_Forc_A9[-]833756-834825
ForcV032g.3844	Heat shock protein	531.661	1.62732		2_Forc_A9[-]1019054-1022004
ForcV032g.4058	Aldehyde dehydrogenase	142.566	-2.04208		2_Forc_A9[-]1735781-1737602
ForcV032g.4226	amine oxidase	101.454	1.88272	Signal peptide	2_Forc_A9[-]2344536-2347094
ForcV032g.4573	helix loop helix domain	92.5371	1.20488		2_Forc_A9[+]3477457-3481809
ForcV032g.4585	Belongs to the chaperonin (HSP60) family	184.612	1.2522		2_Forc_A9[+]3519994-3524356
ForcV032g.4704	Belongs to the DapA family	211.659	-1.19983		2_Forc_A9[+]3898297-3899757
ForcV032g.472	-	129.81	-2.10699	Signal peptide	10_Forc_A11[+]2290988-2291962
ForcV032g.4751	2Fe-2S iron-sulfur cluster binding domain	73.4546	1.01543		2_Forc_A9[-]4050556-4051777
ForcV032g.4869	PAS fold	69.3436	1.08012		2_Forc_A9[+]4432041-4439165
ForcV032g.487	Glycoside hydrolase family 74 protein	737.552	-3.3103	Signal peptide	10_Forc_A11[+]2334197-2336692
ForcV032g.4910	Platelet-activating factor acetylhydrolase, isoform II	299.068	1.64832		2_Forc_A9[+]4570391-4574587
ForcV032g.4992	Belongs to the glycosyl hydrolase 12 (cellulase H) family	208.972	-2.78412	Signal peptide	2_Forc_A9[+]4875427-4876465
ForcV032g.5254	His Kinase A (phosphoacceptor) domain	70.4491	1.08088		3_Forc_A5[-]659918-663617
ForcV032g.5415	Eisosome protein 1	201.983	1.50913		3_Forc_A5[+]1254490-1257699
ForcV032g.543	Belongs to the glycosyl hydrolase 5 (cellulase A) family	447.177	-3.03651	Signal peptide	10_Forc_A11[+]2563942-2565665
ForcV032g.5475	Belongs to the alkaline phosphatase family	224.391	-2.51392	Signal peptide	3_Forc_A5[+]1427578-1430068
ForcV032g.565	Glycine-rich rna binding protein	71.5251	-2.33914		10_Forc_A11[-]2656944-2660883
ForcV032g.6087	Belongs to the class-III pyridoxal-phosphate-dependent aminotransferase family	522.97	2.1648		3_Forc_A5[+]3331844-3333787
ForcV032g.6247	mitochondrial ribosomal protein	57.425	1.01977		3_Forc_A5[+]3822527-3823270
ForcV032g.6339	Tubulin is the major constituent of microtubules, It binds two moles of GTP, one at an exchangeable site on the beta chain and one at a non-exchangeable site on the alpha chain	269.734	-1.07681		3_Forc_A5[+]4173719-4175812
ForcV032g.6340	to alkaline phosphatase	52.4514	6.02356	Signal peptide	3_Forc_A5[-]4175531-4178070
ForcV032g.6450	Fungal specific transcription factor domain	67.9953	1.1942		3_Forc_A5[+]4513667-4516749
ForcV032g.653	Belongs to the ABC transporter superfamily, ABCG family, PDR (TC 3,A,1,205) subfamily	126.765	2.88965		11_Forc_A12[-]94945-100275
ForcV032g.6721	C6 transcription factor	121.599	2.39713		4_Forc_A3[-]464000-468844
ForcV032g.6816	Beta-glucosidase (SUN family)	118.695	-1.65207	Signal peptide	4_Forc_A3[+]801181-803743
ForcV032g.7097	Aspartate aminotransferase	1009.43	1.16609		4_Forc_A3[+]1634782-1638195
ForcV032g.728	Fungal-type cellulose-binding domain	158.649	-6.25842	Signal peptide	11_Forc_A12[+]411438-412979
ForcV032g.7395	zinc finger	50.174	1.38788		4_Forc_A3[-]2589751-2593948
ForcV032g.743	PAP2 superfamily	211.05	1.02799		11_Forc_A12[+]471144-472916
ForcV032g.7493	Common central domain of tyrosinase	457.194	-1.14386	Signal peptide	4_Forc_A3[-]2886445-2888681
ForcV032g.7648	GPR1/FUN34/yaaH family	61.2571	2.63864		4_Forc_A3[+]3399514-3400942
ForcV032g.7661	Pectate lyase	74.8275	-3.34508	Signal peptide	4_Forc_A3[-]3435614-3438814
ForcV032g.7923	Pal1 cell morphology protein	108.211	1.1312		4_Forc_A3[-]4336057-4338758
ForcV032g.7955	Monoamine oxidase N	78.6602	-1.63368		4_Forc_A3[-]4428314-4430269
ForcV032g.798	2OG-Fe(II) oxygenase superfamily	57.4088	1.10365		11_Forc_A12[+]648079-649975
ForcV032g.8007	Belongs to the glycosyl hydrolase 1 family	51.7505	-3.44274		4_Forc_A3[+]4655355-4657111
ForcV032g.8080	to cellulose-binding GDSL lipase acylhydrolase	174.144	-2.63374	Signal peptide	5_Forc_A2[+]289420-292974
ForcV032g.8296	Histone methyltransferase that specifically methylates histone H3 to form H3K79me, This methylation is required for telomere silencing and for the pachytene checkpoint during the meiotic cell cycle by allowing the recruitment of RAD9 to double strand breaks, Nucleosomes are preferred as substrate compared to free histones	93.9752	1.08063		5_Forc_A2[-]1048991-1051023
ForcV032g.8359	Mitochondrial intermembrane space	85.9458	1.02792		5_Forc_A2[-]1279328-1280973
ForcV032g.8451	Arrestin (or S-antigen), C-terminal domain	279.841	1.89864		5_Forc_A2[-]1572988-1578714
ForcV032g.8542	Yippee zinc-binding/DNA-binding /Mis18, centromere assembly	54.1596	1.23609		5_Forc_A2[+]1888358-1889767
ForcV032g.8782	Glutathione S-transferase, C-terminal domain	51.7258	1.48541		5_Forc_A2[-]2651128-2653146
ForcV032g.879	Amino acid permease	95.3579	-2.49505		11_Forc_A12[+]982830-986507
ForcV032g.8803	to acetate-CoA ligase	2697.19	-1.56962		5_Forc_A2[+]2716989-2721780
ForcV032g.8887	Belongs to the zinc-containing alcohol dehydrogenase family, Class-III subfamily	697.977	1.20122		5_Forc_A2[+]2959996-2961678
ForcV032g.8992	PRELI-like family	90.7295	1.09037		5_Forc_A2[+]3270339-3274496
ForcV032g.9042	-	91.5227	1.44033		5_Forc_A2[-]3429417-3430178
ForcV032g.9995	CFEM domain	419.877	1.53595	Signal peptide	6_Forc_A4[-]2365111-2366176

## Sheet: As Forl's Intersection A (105)
Gene id	Annotation	BaseMean	T2 vs C7 Log2FC	C7 vs C14 Log2FC	Signal peptide	Chromosomes
ForcV032g.2148	Scaffold protein Nfu/NifU N terminal	98.3038	-1.11272	1.21919	-	1_Forc_A10[-]1663103-1664541
ForcV032g.2229	-	1253.25	-1.17108	2.10255	-	1_Forc_A10[-]1943964-1946134
ForcV032g.2425	Nucleoporin FG repeat region	88.1436	1.4491	-1.09515	-	1_Forc_A10[-]2553654-2558718
ForcV032g.2550	transcription, DNA-templated	101.413	-2.06214	1.56391	-	1_Forc_A10[-]2909328-2914374
ForcV032g.2653	Copper/zinc superoxide dismutase (SODC)	100.397	2.34329	-1.52085	Signal peptide	1_Forc_A10[-]3227498-3228826
ForcV032g.2897	Belongs to the small heat shock protein (HSP20) family	188.888	-3.93457	4.35505	-	1_Forc_A10[-]3950758-3952250
ForcV032g.3465	WLM domain	234.005	-3.12568	3.43306	-	1_Forc_A10[-]5800254-5801691
ForcV032g.3508	Permease for cytosine/purines, uracil, thiamine, allantoin	90.5667	-1.66338	1.25133	-	1_Forc_A10[-]5952901-5955244
ForcV032g.3551	NACHT domain	50.2019	-2.23165	1.37413	-	1_Forc_A10[-]6112731-6115888
ForcV032g.1819	N-terminal domain of oxidoreductase	601.79	-1.95794	2.29639	-	1_Forc_A10[-]618365-619677
ForcV032g.1735	Hydrolyzes a variety of simple alpha-D-galactoside as well as more complex molecules such as oligosaccharides and polysaccharides	66.1999	-4.74402	3.41419	-	1_Forc_A10[+]154975-157484
ForcV032g.2748	Belongs to the gluconokinase GntK GntV family	182.569	1.38673	-1.27115	-	1_Forc_A10[+]3525825-3527440
ForcV032g.3509	Protein of unknown function (DUF917)	121.249	-1.81672	1.90304	-	1_Forc_A10[+]5955615-5959128
ForcV032g.3572	Belongs to the cytochrome P450 family	64.3595	-3.57566	2.08748	-	1_Forc_A10[+]6196456-6198351
ForcV032g.463	Belongs to the major facilitator superfamily, Sugar transporter (TC 2,A,1,1) family	138.478	-3.3424	3.71667	-	10_Forc_A11[-]2261196-2263316
ForcV032g.199	Belongs to the type-B carboxylesterase lipase family	102.307	1.70745	-2.26542	Signal peptide	10_Forc_A11[+]1235446-1237424
ForcV032g.373	FAD dependent oxidoreductase	57.7166	-4.65874	3.41397	Signal peptide	10_Forc_A11[+]1963204-1964765
ForcV032g.592	-	178.648	1.74521	-1.91651	-	10_Forc_A11[+]2735745-2737495
ForcV032g.920	Hydrophobic surface binding protein A	825.842	1.85228	-2.40644	-	11_Forc_A12[-]1097052-1098025
ForcV032g.1219	Altered inheritance of mitochondria protein 24, mitochondrial	81.4182	-3.81596	2.62224	-	11_Forc_A12[-]2390046-2391020
ForcV032g.1229	-	53.307	-3.12906	2.07904	-	11_Forc_A12[-]2465306-2466511
ForcV032g.1216	-	144.99	5.20937	-5.23111	Signal peptide	11_Forc_A12[+]2311526-2312616
ForcV032g.797	-	93.3601	-3.40186	2.22313	-	11_Forc_A12[+]642974-644243
ForcV032g.1251	-	56.5239	-2.80581	1.90448	-	12_Forc_A1[-]14403-15024
ForcV032g.1710	HicA toxin of bacterial toxin-antitoxin,	56.472	-1.79138	1.54989	-	13_SB2_X13[+]1652415-1655379
ForcV032g.3924	FAD binding domain	136.833	-1.42492	1.10848	-	2_Forc_A9[-]1295416-1297947
ForcV032g.4015	Nitrate reductase is a key enzyme involved in the first step of nitrate assimilation in plants, fungi and bacteria	52.0778	-1.87286	1.4726	-	2_Forc_A9[-]1560184-1563883
ForcV032g.4133	Belongs to the oxygen-dependent FAD-linked oxidoreductase family	126.576	1.24403	-1.46083	Signal peptide	2_Forc_A9[-]1953427-1955564
ForcV032g.4884	Belongs to the glycosyl hydrolase 31 family	59.8486	1.64465	-1.60528	Signal peptide	2_Forc_A9[-]4486057-4489321
ForcV032g.5025	to cytochrome P450 phenylacetate hydroxylase	61.5533	-2.03561	2.40853	-	2_Forc_A9[-]4973416-4975361
ForcV032g.3867	Carbon-nitrogen hydrolase	59.6226	2.64146	-1.79933	-	2_Forc_A9[+]1094978-1096375
ForcV032g.4044	to phospholipase D	131.831	-1.72335	1.71777	-	2_Forc_A9[+]1664189-1669393
ForcV032g.4115	-	264.261	-1.7976	2.15476	-	2_Forc_A9[+]1884477-1885766
ForcV032g.4196	to beta-fructofuranosidase	89.2446	-3.1956	4.8546	Signal peptide	2_Forc_A9[+]2232096-2234084
ForcV032g.4263	Male sterility protein	144.022	1.2557	-1.92896	-	2_Forc_A9[+]2468930-2472411
ForcV032g.4771	to 20S cyclosome subunit	63.4599	-2.08764	1.47271	-	2_Forc_A9[+]4100171-4103807
ForcV032g.4807	Tubulin binding cofactor C	77.38	-1.83422	2.28594	-	2_Forc_A9[+]4221171-4223435
ForcV032g.4835	Belongs to the cytochrome b5 family	51.01	-1.40617	1.20273	-	2_Forc_A9[+]4310292-4311538
ForcV032g.5029	homogentisate 1,2-dioxygenase	76.5464	-2.87812	2.23998	-	2_Forc_A9[+]4980524-4982228
ForcV032g.5051	amine oxidase	219.452	-2.22709	3.0596	-	2_Forc_A9[+]5046423-5048752
ForcV032g.3819	alcohol dehydrogenase	159.719	-2.34933	2.89568	-	2_Forc_A9[+]952645-954565
ForcV032g.5639	-	143.305	-1.8132	1.69635	-	3_Forc_A5[-]1941733-1943618
ForcV032g.6122	-	1197.66	-1.9294	2.16039	-	3_Forc_A5[-]3444886-3446338
ForcV032g.6241	to Saccharomyces cerevisiae YHR131C and YNL144C	119.499	2.00658	-1.53856	-	3_Forc_A5[-]3809318-3812421
ForcV032g.6435	Ring finger	62.1413	-1.44361	2.01442	-	3_Forc_A5[-]4463215-4465125
ForcV032g.6481	Amb_all	91.1591	2.74121	-2.72897	Signal peptide	3_Forc_A5[-]4655232-4658173
ForcV032g.5238	Glyco_18	65.3481	2.55918	-1.62379	Signal peptide	3_Forc_A5[-]613824-615395
ForcV032g.5366	Transcription elongation factor implicated in the maintenance of proper chromatin structure in actively transcribed regions	53.7617	-1.37621	1.092	-	3_Forc_A5[+]1117323-1118111
ForcV032g.5273	Glyco_18	338.565	3.54308	-2.68909	Signal peptide	3_Forc_A5[+]735941-739729
ForcV032g.7373	AFG1-like ATPase	115.299	-1.37719	1.57036	-	4_Forc_A3[-]2509953-2511976
ForcV032g.7488	response to estrogen	415.985	-1.78528	1.66455	-	4_Forc_A3[-]2863917-2872137
ForcV032g.7594	Protein of unknown function (DUF3237)	104.042	-1.72219	2.32101	-	4_Forc_A3[-]3207568-3209549
ForcV032g.7708	Mandelate racemase / muconate lactonizing enzyme, C-terminal domain	79.0585	2.45595	-1.89803	-	4_Forc_A3[-]3577542-3579283
ForcV032g.7731	Complex I intermediate-associated protein 30 (CIA30)	67.0714	-1.4036	1.77934	-	4_Forc_A3[-]3641624-3642873
ForcV032g.7756	to proline permease	88.286	-2.05763	2.08476	-	4_Forc_A3[-]3721653-3723903
ForcV032g.7872	-	149.005	-8.24163	4.23285	-	4_Forc_A3[-]4165266-4165814
ForcV032g.7965	-	50.5097	-5.70589	3.62745	-	4_Forc_A3[-]4470118-4471000
ForcV032g.7100	Belongs to the aldehyde dehydrogenase family	152.457	-1.19791	1.3903	-	4_Forc_A3[+]1645617-1647547
ForcV032g.6661	to cell wall glucanosyltransferase	424.888	1.15085	-1.39207	Signal peptide	4_Forc_A3[+]259348-260598
ForcV032g.7649	to FAD-dependent oxidoreductase	80.8804	-3.41471	1.92457	-	4_Forc_A3[+]3401433-3403568
ForcV032g.7973	-	1253.16	1.1542	-1.33925	Signal peptide	4_Forc_A3[+]4493818-4496084
ForcV032g.6758	Belongs to the major facilitator superfamily, Sugar transporter (TC 2,A,1,1) family	56.5236	-4.75548	3.37896	-	4_Forc_A3[+]612811-614930
ForcV032g.6770	Belongs to the PdxS SNZ family	200.753	-1.21009	1.85678	-	4_Forc_A3[+]651033-653376
ForcV032g.8307	-	231.62	-4.43376	2.54209	-	5_Forc_A2[-]1090159-1090942
ForcV032g.8388	-	51.9597	1.95797	-2.07816	-	5_Forc_A2[-]1369882-1371730
ForcV032g.8406	WD domain, G-beta repeat	280.55	-1.11028	1.42663	-	5_Forc_A2[-]1438607-1442907
ForcV032g.8487	-	243.238	-2.85307	1.93569	-	5_Forc_A2[-]1702385-1704028
ForcV032g.8530	Mandelate racemase / muconate lactonizing enzyme, C-terminal domain	193.572	1.36483	-1.9604	-	5_Forc_A2[-]1856681-1858720
ForcV032g.8624	-	51.4024	-1.57342	1.4956	-	5_Forc_A2[-]2129918-2133321
ForcV032g.8077	Glycosyl hydrolases family 18	408.339	-3.30078	3.00219	-	5_Forc_A2[-]281249-282979
ForcV032g.9132	-	601.965	-1.67814	1.15204	-	5_Forc_A2[-]3719828-3721025
ForcV032g.8190	Oxidoreductase family, NAD-binding Rossmann fold	94.3256	-1.15901	1.00546	-	5_Forc_A2[-]715189-723394
ForcV032g.8269	interspecies interaction between organisms	119.241	-1.66508	1.33148	-	5_Forc_A2[-]964344-966996
ForcV032g.8844	zinc finger	100.288	-1.40247	1.25534	-	5_Forc_A2[+]2821843-2825419
ForcV032g.8962	Belongs to the DapA family	121.63	2.47741	-2.73184	-	5_Forc_A2[+]3189925-3191179
ForcV032g.9152	Eukaryotic protein of unknown function (DUF829)	191.618	-2.16322	1.67165	-	5_Forc_A2[+]3780579-3781686
ForcV032g.9185	cellulose-binding family ii	91.0091	3.56726	-4.04719	Signal peptide	5_Forc_A2[+]3902328-3903771
ForcV032g.8233	Helix-loop-helix DNA-binding domain	107.609	-2.32614	2.4782	-	5_Forc_A2[+]874518-878974
ForcV032g.9823	Belongs to the glycosyl hydrolase 32 family	53.1296	-3.54358	4.20273	Signal peptide	6_Forc_A4[-]1861365-1863664
ForcV032g.9927	Conserved hypothetical protein	760.443	-2.01251	1.97514	-	6_Forc_A4[-]2172180-2175305
ForcV032g.9958	Domain of unknown function (DUF4336)	198.053	-1.75918	2.10081	-	6_Forc_A4[-]2246749-2248123
ForcV032g.10379	HPP family	594.61	-2.05997	1.62994	-	6_Forc_A4[-]3699324-3700552
ForcV032g.9443	-	169.108	5.30541	-6.77341	Signal peptide	6_Forc_A4[-]634348-635272
ForcV032g.9767	IBR domain, a half RING-finger domain	52.1163	-1.5306	1.3051	-	6_Forc_A4[+]1683411-1692222
ForcV032g.9855	Aminotransferase class I and II	166.357	-1.46319	1.13828	-	6_Forc_A4[+]1951878-1956118
ForcV032g.10070	Belongs to the mitochondrial carrier (TC 2,A,29) family	83.9263	-2.56536	1.9447	-	6_Forc_A4[+]2617069-2619294
ForcV032g.9376	Bacterial extracellular solute-binding protein	164.426	-2.38195	2.27685	Signal peptide	6_Forc_A4[+]325979-327328
ForcV032g.10375	to cell wall glycosyl hydrolase	181.434	1.7018	-2.64954	Signal peptide	6_Forc_A4[+]3689592-3690939
ForcV032g.9428	Zinc-binding dehydrogenase	119.125	-2.11151	1.72353	-	6_Forc_A4[+]580704-582560
ForcV032g.11130	Coproporphyrinogen III oxidase	225.555	-2.88734	1.96529	-	7_Forc_A6[-]2314792-2316701
ForcV032g.10568	Belongs to the OSBP family	139.092	-2.8472	1.78403	-	7_Forc_A6[-]526320-527742
ForcV032g.10690	-	74.8172	-3.52364	2.87223	-	7_Forc_A6[-]947933-949061
ForcV032g.11172	Catalyzes the condensation of formaldehyde and glutathione to S-hydroxymethylglutathione	616.002	-2.11783	1.83765	-	7_Forc_A6[+]2452428-2453836
ForcV032g.11183	-	300.284	2.65338	-2.25591	-	7_Forc_A6[+]2482066-2482791
ForcV032g.11373	-	50.0935	-1.33715	1.82898	-	7_Forc_A6[+]3038205-3042764
ForcV032g.10646	Amidase	50.7136	-2.12124	1.81278	-	7_Forc_A6[+]798579-804384
ForcV032g.12353	-	107.889	-4.00091	4.66488	-	8_Forc_A7[-]3181589-3182925
ForcV032g.12644	NADH:flavin oxidoreductase / NADH oxidase family	347.285	-3.4343	4.38723	-	9_Forc_A8[-]1011313-1012787
ForcV032g.12851	to 4-coumarate--CoA ligase	102.272	2.59177	-1.72198	-	9_Forc_A8[-]1786132-1788111
ForcV032g.12614	Belongs to the glycosyl hydrolase 32 family	76.6772	-4.57923	3.58869	-	9_Forc_A8[-]895217-897203
ForcV032g.12756	Protein of unknown function (DUF3533)	66.8886	-2.11518	3.37372	-	9_Forc_A8[+]1431267-1432910
ForcV032g.12793	Belongs to the short-chain dehydrogenases reductases (SDR) family	78.6582	3.68974	-3.18527	-	9_Forc_A8[+]1558384-1559490
ForcV032g.12794	Belongs to the DapA family	104.537	2.2261	-1.93137	-	9_Forc_A8[+]1559994-1562982
ForcV032g.12525	Belongs to the glycosyl hydrolase 18 family	266.127	-2.78374	2.62434	Signal peptide	9_Forc_A8[+]585682-587584
ForcV032g.12607	Fungal specific transcription factor domain	113.779	-1.44531	1.73598	-	9_Forc_A8[+]876525-879206
