# Supplementary material for: Transcriptomic Differences Between Two Fusarium oxysporum Formae Speciales During Cucumber Infection
Source: J Fungi (Basel). 2026 Jul 22;12(7):540. doi: 10.3390/jof12070540 (PMC13412168; doi:10.3390/jof12070540)
Supplement: Supplementary file 1 [file jof-12-00540-s001.zip › Table S6.xlsx]

## Sheet: Table 4. Sequences
Gene id*	Annotation	Chr	Base Mean	SigP	log2FC			Sequences		-
					T2 vs C7	T2 vs C14	C14 vs C7	CDS	Protein	-
Reference housekeeping gene										-
ForlZUM2407.10198	Translation elongation factor (Tef) 1α	7	3319	-	-	-	-	ATGGGTAAGGAGGACAAGACTCACCTTAACGTCGTCGTCATCGGCCACGTCGACTCTGGC AAGTCGACCACTACCGGTCACTTGATCTACCAGTGCGGTGGTATCGACAAGCGAACCATC GAGAAGTTCGAGAAGGAAGCCGCTGAGCTCGGTAAGGGTTCCTTCAAGTACGCCTGGGTT CTTGACAAGCTCAAGGCCGAGCGTGAGCGTGGTATCACCATCGATATTGCTCTCTGGAAG TTCGAGACTCCTCGCTACTATGTCACCGTCATTGACGCTCCCGGTCACCGTGATTTCATC AAGAACATGATCACTGGTACTTCCCAGGCCGATTGCGCCATTCTCATCATTGCCGCCGGT ACTGGTGAGTTCGAGGCTGGTATCTCCAAGGAT…	MGKEDKTHLNVVVIGHVDSGKSTTTGHLIYQCGGIDKRTIEKFEKEAAELGKGSFKYAWV LDKLKAERERGITIDIALWKFETPRYYVTVIDAPGHRDFIKNMITGTSQADCAILIIAAG TGEFEAGISKDGQTREHALLAYTLGVKNLIVAINKMDTTKWSEARYQEIIKETSSFIKKV GYNPKAVAFVPISGFNGDNMLTPSTNCPWYKGWEREIKSGKLTGKTLLEAIDSIEPPKRP VDKPLRLPLQDVYKIGGIGTVPVGRIETGVIKPGMVVTFAPSNVTTEVKSVEMHHEQLTE GQPGDNVGFNVKNVSVKDIRRGNVAGDSKNDPPMGAASFTAQVIVLNHPGQVGAGYAPVL DCHTAHIACKFAEIQEKIDRRTGKATEAAPKFI…	-
Intersection A										-
ForlZUM2407.9438	Unknown	6	682	+	5.42	-	5.88	ATGAAGTACTGTTGGGGGGAGGAGCTAGTCAAGTATAAGAACCTTCAATTCTCCCTCCGT ATATGTGCTTTTAGATATCATCAGCCAACAGTCAACCAACGACCATCACAACAACAAAAG TCAATTCTCACATCACTACCCAAAATGCATTTCACCAAGGCGATCCTCCTCTCCCTCGTC GGGACCGCCTTTGCCGCTCCCCAGGTCATCAGCGGAGATGAGTCTAACGACATGATGAAG CGCGAGTTGTTCCCCCGTGCCACCGGAACATGCAGGGAGGTCAACAAGGCCAAGAACGAG TGCAAGATATACAGCGCCAGTGCTCACAAATGGGTTACCTGCGGAGGAGAATGCCCAAAA TCTGGAAACCCCTGCCAATGCAAGTAA	MKYCWGEELVKYKNLQFSLRICAFRYHQPTVNQRPSQQQKSILTSLPKMHFTKAILLSLV GTAFAAPQVISGDESNDMMKRELFPRATGTCREVNKAKNECKIYSASAHKWVTCGGECPK SGNPCQCK	-
ForlZUM2407.1214	Sulfate adenylyltransferase	12	245	-	1.69	-	1.76	ATGGCCAACACTCCTAACGGTGGTGTCCTCAAGGACCTCTTCGCTCGCGATCTGCCTCGC CAGGCCGAGCTCGAGTCTGAGTCCCAGAAGCTCCCTGCCCTCACTCTCAGCGAGCGACAC CTTTGCGATCTTGAGTTGATCCTCAACGGTGGTTTCTCTCCTCTTGAAGGTTTCCTGACT GAGAAGGACTACAATGGCGTTGTCGAGAACAACCGCCTCGCTGATGGCGCCCTCTTCTCC ATGCCCATCAACCTCGATGTCAATCAGGCCGAGATCGACCAGCTCGGCATCAAGGCCGGT GCTCGCATCACCCTCCGCGATTTCCGTGACGACCGAAACCTCGCCATCCTGACTGTCGAG GATGTCTACCGGCCTGACAAGGTCAACGAGGCC…	MANTPNGGVLKDLFARDLPRQAELESESQKLPALTLSERHLCDLELILNGGFSPLEGFLT EKDYNGVVENNRLADGALFSMPINLDVNQAEIDQLGIKAGARITLRDFRDDRNLAILTVE DVYRPDKVNEAKKVFGSDDDTHPGVKYLFDTAKEFYIGGKLEAINRLEHYDFLDLRFTPS ELRAHFNKLGWQKVVAFQTRNPMHRAHRELTVRAARSQQANVLIQPVVGLTKPGDIDHFT RVRVYKALLPRYPNGMAALALLPLAMRMGGPREALWHAIIRKNHGATHFIVGRDHAGPGK NKQGKDHYGPYDAQVLVQEHQEELGIKMVKFQAMIYLPDSDEYLPVNEIPEGTRTLNISG TELRHRLRTGKEIPEWFSYPEVVKVLREENPLP…	-
ForlZUM2407.1217	Hydroxymethylglutaryl-CoA reductase (1)	12	278	-	2.73	-	2.39	ATGCTTGGTTTCCTGCCCAAACTTTTCCGTCGCGCTGAATACCCAGACGAAAAACCCGAT CCTCCTACCAAGGCCAACAAGAAGATCACGCCGATCCTCCAGTACATTGCAAGCATCTCA TGCAACCACCCCCTCTACACTATATGCGTCATCGCCGTGCTCGCCAGTACCACCTATGTT GGCATTGTTAAGAATAGCCTCTACGGAGCCACGGTTAGCGTTAGACAAACAGAATGGAGC TCGCTGGCTCAAGGAAGCAGTAGTGTTTTCGCTAGCCCCGAAACCAGCTGGGAGTGGCAG AGCTTCGATCCGCGCACCCAACTGCCTGCTAATGCTAACCACCTGGCCCTGCTTACCTTG GTATTTGCTGAGTCGTCGCAGAGCCCTCAGGTT…	MLGFLPKLFRRAEYPDEKPDPPTKANKKITPILQYIASISCNHPLYTICVIAVLASTTYV GIVKNSLYGATVSVRQTEWSSLAQGSSSVFASPETSWEWQSFDPRTQLPANANHLALLTL VFAESSQSPQVAPQSHDVPIPSNLAITHLPSSSNSSETFSQDTALTFAVNYGQAPQFVAA VQKVPYHVPEQHLRETVSSKEGHKMWIMKVISTKTRRSWVRWAHNAAYKYIDLLNNAKLL DVGIVFIGYLSMYSTFLSLFWRMRCLGSNAWLARGVLLSSVFAFIFGLHITQRLGVPINI VHLLEAFPLFVNVVGFRKSILLARAVLSHASNPCRLEEKDAKTQQFSAKWLRHEGVIHRA VQRAVEETGFEIVKSYAIEISLITLGSASGLHR…	-
ForlZUM2407.1218	Sulfotransferase (2)	12	296	-	3.36	-	3.05	ATGTCTCGAGCTATAGATAGGCTACCTACACCGGCATGCGTACGCGAAAAGAAAGTCATC ATCGTTGCTCGAAGTCGGACCGGCACTCTGTCTCTGTATAAGGCATTGACCCTTCTGGGA TACCGAACATATCATGGAGCTGAGGTCATGGCTAGAGGTGTGTCGCACCTGGAGATTTTT ACGGAAGCCTTAAACGCGAAGTACTTCGGTGTGGGCAAGCCATACGGGAGAGCTGAGTTC GACAAGTGGCTCGCTGACTATGATGCCATCGTCGAAATTCCAGCTGTCTTCCTCGAGGAA TTTGTCGAGGCGTACCCTGAGGTTCCCTTCATACACGTGGAGAGGGATCCCCACAAGTGG TACATCTCTGTTATGAACACAATGGGCCACTCT…	MSRAIDRLPTPACVREKKVIIVARSRTGTLSLYKALTLLGYRTYHGAEVMARGVSHLEIF TEALNAKYFGVGKPYGRAEFDKWLADYDAIVEIPAVFLEEFVEAYPEVPFIHVERDPHKW YISVMNTMGHSLRDVDKFPLKQLRYFDTFVDRFCEFHLMVQRVWWHGKAIDDGEDVLKSD YNELNRRVKELVPQHKLASFNLEDGFGWEQLCPALGVPIPDVPYPKANIPVRFDKMQAGF VRNAMRKAYAAIGTTILVPSIAVAAWYYIRR	-
ForlZUM2407.1219	Belongs to FPP/GGPP synthase family (3)	12	431	-	3.21	-	2.89	ATGGAAGCAGAAACGCAACCATCCGCGCTGTGGTCGTCCCTACCGCGAATCCACAAACGC GACAGGAGTCTGACGTATGCCACGGAACAGCAATCGACCAAGAGGGCAAGTTTCAATAGT GCCAAGTATGATCTATCGCAAGCCCTCATCGAGTCTATCCAGCCAAACGGCAAGCATGCA TCGGGCGCTAGAGACAGCGACAGGCCTCGGGTGGTTCCTAATGATGACTTTTCATTTTCT GGTGGTCCTGAACATTTCGCGACTCTCGGCTTGGACTTCATATGGACCGAGAACGATGAA AGAACCATCCTCGCTCCGTATAACCATGTCGCTTCTGTCTCCGGTAAGGAGTTCCGGACG CTCCTCCTCGACGCCTTCAATATCTGGTTCAAG…	MEAETQPSALWSSLPRIHKRDRSLTYATEQQSTKRASFNSAKYDLSQALIESIQPNGKHA SGARDSDRPRVVPNDDFSFSGGPEHFATLGLDFIWTENDERTILAPYNHVASVSGKEFRT LLLDAFNIWFKVDQKSMAIIRDVVRMLHTSSLLIDDVQDMSELRRGQPVAHKIYGIAQTI NTGNYVYFLAAEELQKMSNAAAGLEIFMAEMLNLHRGQGLELYWRDTLVCPTEHEYLMMV SNKTGGLFRMAMRLMQAESSLDPATVVARDYDTLVQLLGLIYQISDDYKNLKAVEYVISK GYCEDLTEGKFSFPIIHSIQSNPTDRGLLQILGQKTKDVQIKKYAVSYMEKTGSLDYTRR VVGVLIQRAREEVCRIDKDRDSNQAILQLLDKM…	-
ForlZUM2407.1220	Tyrosine phosphatase (4)	12	152	-	3.12	-	2.70	ATGTTAGACAGCACTTTCATCAGCCCACCCTTCATTACGGTGCCTGGGGTGCCCAACTTC AGGGATATTGGCGGGTATCCTCTCGCTGCATCGTCAGGCAAAGCAGTAAGACCAGGCATC ATCTTCCGTTCATCAGAACCGTCTCAGATTACTGAAGAAGGCATCTCCAAGCTTCAATCC TTGAATATTAGGGATATTTACGACCTCCGCTCTCAACTAGAGCTTGTCAGAGATGCCCAA AAAGGAAATGGGAGGCAAGCGAGGACATGGCGTGGTGCGACTCGCGTCCTTGTCCCCGTT TTCCCCGACTACGAGTATACTCCCCAAGGCATCGCCAAGAGATTTAACACATATGCGTCT GATACCTCAACGCCAATTGTGCTTGCACACTTG…	MLDSTFISPPFITVPGVPNFRDIGGYPLAASSGKAVRPGIIFRSSEPSQITEEGISKLQS LNIRDIYDLRSQLELVRDAQKGNGRQARTWRGATRVLVPVFPDYEYTPQGIAKRFNTYAS DTSTPIVLAHLKEILTAATAPGNVQQPYRMILQHLASATTDGPSPILVHCSAGKDRTGVI CALILSLCGVEDEVVAHEYSLSELGLKSRPEFLRNLLQDPVVNGNAAAAMQMVGSRKTYM VDFLRIIREQWGSVDQCVIGLGLISQEGIQKLRQNMTVDAATCKVQVDWQSNSKLVAEAE EDAEKRIGVVLAQA	-
ForlZUM2407.1221	Belongs to the cytochrome P450 family (5)	12	244	-	2.14	-	1.96	ATGGACAATACTACGTGGAAGACAGAGTTGTCACAGAGATACGTGGCGCTTTCGAAATAT TTGGCCCAAGGGTATTCTAGCTATGGAATTGCATGGTTGGCCGGAGTTGTTCTGGTGTTC GCCTATGCGATCATGGTACTAAATGCCCTGATCTTCGACATCAAAGCGCCTAAGGTGGGG TATCGGCGTTTCTGGGAGCCAAGATGGCTCGTGGGCTTGCGATTTGCGCGGAACAGTGCA CCAATGGTTAGCGAGGGATACCACAAATACAAAGGCCACATGTTCAAAGTGCTCCGTAAC GACTCCGACATCCTCGTTCTTCCGCCCAAGTACGTCAACGAGCTGCGCGACATGTCCGAA GACAAGATCAGCTCAACAGACGCGAATCTGAGG…	MDNTTWKTELSQRYVALSKYLAQGYSSYGIAWLAGVVLVFAYAIMVLNALIFDIKAPKVG YRRFWEPRWLVGLRFARNSAPMVSEGYHKYKGHMFKVLRNDSDILVLPPKYVNELRDMSE DKISSTDANLRNMVGRYTLGNVSVIRDSDLHRRALQQKLTPSLGNLIPPVKEELVFALKT EVKDCKDWTPTHITPLIVNIVARISARIFVGPDLCRNAEWLYISVNFTKNLGITRNILRV LPTIVRPVVARLLPSYWRIYSNLAAGRRLLGPVIQERRRAAASDGPAWEKPNDFLQWMID GARPEESSVADLVHRQLLVSLGSIHTTSMMCSHFF	-
ForlZUM2407.1222	Fungal trichothecene efflux pump (6)	12	55	-	3.19	-	3.19	TGTGTCGTTTCCTTCGCCTCCAATCTGGCCACTACATTCCAACTCGAGTCCTTGAACGTG CAACGCCGGAAAAAAACGAAAACAACCCTATCAATTCGACTTATAGTGATTAAGAAGATG AGATCAACGGAAATAGCCCTGGAGCTTGAAGATAGTGGCAGACCTTCAGTGAAGCCTATT TCAGCTTCCGAGGAGAATGAACCACCTTACCAAGCAGAAGGCACGTCTACTTCCAACACG GCCGCGGTGGCCAGGGGCACCGAAGTAGCAAATACGGTTCAGTACGCTCACGGTATGAGG CTGTTCATGATTATAACTTCTCTACTCTTGACCTTCTTCACAGTTCTCCTGGACACGAGT ATCATAGCCACAGCAATCCCCAAAATCACAGAC…	MTMGGTQSAWGKLYKHFSPKMGFLSAVLIFEMASIVCGAAPNSTALIIGRALAGVGAAGV ANGTFTIIALIVEPKQLATYTGITAITSAGSAALGPLIGGVLADKLTWRWCFYINPPIGA VAVPFVVFFLRIPAYNTDQKSSERTIRLRDKVMQIDPVGIVLVMGGIIAFIQALHYGGLS KSWSSVTVVSLLVGSVVTGLAFASWEWRQSEHAAIPPRLMANHNIFVQSLYTAFLAGSSF TVIYYLPIYFQSIADVSATMSAVRNLPMIISLNITIIISSVFSSKTGTKPLLVVGAGLAT VGCGLLNTLDIGSAAGKWVGYQLLVGIGFGISFQLPIIIAQSTVASADIGPATAIILFFQ TVGAAFFLAAAQSAFLNQILLKLRNSAPGVDPA…	-
ForlZUM2407.1223	Unknown	12	121	-	1.95	-	2.33			-
ForlZUM2407.1224	Belongs to the cytochrome P450 family (7)	12	928	-	3.33	-	2.90	CATATCTATAGTATCGATCATAGACAAGCACAAAATAATTCGAACAAACACGCCATGGCT ACAATCACTGCACCATCCTTTACGGGGCTTTTCCTCGAGCGTATGAGCGCTGCCAGCTAT CCAGAAGTCTGTGCCTGGGTCATCGGGCTCTTTTGGCTTATTACGTTCGTTACCTCTCAA GATTCACCGAAAGTGAAAGGTGCACCAATTGTCGGGAAAAAGTTCTGGTTGGAGCCCTCT GTCTTTCAGCGTCTCAGATTCACAACTCAATCCCGACATGTACTTCAGGATGCATACAAT AAATTCAAGGACAGAATCTTCGTTGTTCGTCGGGTTGACAGGGACATCAATGTGCTTCCT GCCAAGTATCTAGACGAGATGAGATCATTACCA…	HIYSIDHRQAQNNSNKHAMATITAPSFTGLFLERMSAASYPEVCAWVIGLFWLITFVTSQ DSPKVKGAPIVGKKFWLEPSVFQRLRFTTQSRHVLQDAYNKFKDRIFVVRRVDRDINVLP AKYLDEMRSLPRPVMNGTIPQVLNLCAKYTSIHFMLTSDLLLRVINNKLTPDLTKYVDMA KVEMDYSFTVDLPQPDDWIEFDIQAATRNIISRMSSKIFLGYPACRNQDWIDMSIQFTAD LFGTAFILKHFPEWMRPVVGPFIPHRYRMKSIVERGKKIVGEQIDNHRNNRANEIETEDT LLAWMLDNGTAKEYALEEMTQRQLLLVLASIHTTTMATANFLFDLCTHPEYFSVLRDEIK EVTEKYGRIGENKDMPAKIWLTKLEKMDSFLIE…	-
ForlZUM2407.1225	Belongs to the cytochrome P450 family (8)	12	145	-	2.78	-	2.64	ATGGCATTATTTTTCCACATTACATTGCCCTCATTAGGGGTACTAACCTCAATTCTCATT TCGGTTGGGTTCCTTATATATCGAACGCTACTCCCACAACCATTGCCTGGAATCCCATAC CATAAGCCTTCGGCGAAGAGATTTCTGGGAGATGCTGCAGATCTCATGCAGTGGACGCAA TCACATGGTGATGTCTATAGCTTTCTGGCCCAACGCATGTTCCAGCTGAATTCTTCTGTG ATTCAAATCTTCATGCAGCCGATGAGCCGTCCATGGGTTGTCATTAGCGATCCACGAGAG ATACGCGATATAAAAACAAGAAGATACAAGGAATTTGATCGTTCTCGATTCTTTGGCCAG GTTTTCAGAGGTATTTTGCCGGATTTCCATGGG…	MALFFHITLPSLGVLTSILISVGFLIYRTLLPQPLPGIPYHKPSAKRFLGDAADLMQWTQ SHGDVYSFLAQRMFQLNSSVIQIFMQPMSRPWVVISDPREIRDIKTRRYKEFDRSRFFGQ VFRGILPDFHGSMPTNDRWHAHRRLINDTMSPAFLNTKAGPQMWATMQSLVKLWRQKARL AQGRPFIAKNDVQKGALDIVWAATFGTETGALRVQTDYLVNVDRIADFPDDDVDGEVIFP NIEDPAAFTSILTLTQSMDIPVSLPLLPRQIHWAALHVLPRLVAARKHKDQLIQIAVTKA KQKVIMATDGGIDGDDGSKSAVELVIEKEYKAALKEGRPAEYDSSRVKDELFGFLLAGHE TGSTTIEWWIKLLTKHQDVQHKLRSAIHRSFEQ…	-
ForlZUM2407.1226	Terpene synthase family protein (9)	12	258	-	3.84	-	3.88	ATGGTGCAAGGTGAGCAAATTCTCAAGGAGGCGAGAACCTTGATCCAAGATGCCCTGCAG GGCTATGACGAGCACTATGGCTTTGGCACAATGAGTTGTGCGGCTTATGATACAGCATGG GTGTCGATGGTGTTCAAGACGGTCGACGGGCACAAGCGGTGGCTCTTCCCCGAGTGTTTC CAATTCCTGTTGGACACCCAGTCCACTACTGGTGGCTGGGAATCTGGCAACAGCGCACCA ATTGATGGGATTTTGAACACAGCTGGTCCACTACTCGCCCTCAAGCGTCACGCACGTGTG GGGGAAACGATACTACCGCAGCACAACCATCAAGATTTGACCAAACGTATTGAAAGAGCG ACTGCGTCTCTGCACCTCCAGCTAGCGGCTTTG…	MVQGEQILKEARTLIQDALQGYDEHYGFGTMSCAAYDTAWVSMVFKTVDGHKRWLFPECF QFLLDTQSTTGGWESGNSAPIDGILNTAGPLLALKRHARVGETILPQHNHQDLTKRIERA TASLHLQLAALDVSTVEHVGFEIIVPAILDLLEAEDSSLVFSFAARKSLMKIHDAKMSRF RPEYLYADRPMTALHSLEAFIGKIDFDKVQHHKIYGSMMGSPSSTAVYLMYASQWDDESE AYLRHVIQHAAGQGTGAVPSAFPSTHFESAWILTTLLRSGIPASQLMSNELEKMIDILSA SFEKEGGAIGYAPGFQADVDDTAKAITALTTLGRAPSPLQMLNMFEVNTHFRTYAGERDP SLTANCNALSALLEQSDAINYANQIRKTTKFLC…	-
ForlZUM2407.1227	Belongs to the cytochrome P450 family (10)	12	428	-	2.53	-	2.71	ATGGACGACCTTCAAGCCAACGTAACAGTCACGTCGAGTCCAGACTCCCTGATTAGCAGG CTCAAATTTCTCGACAACCAAACAACAATCGAGCTCCTACACAAATACTATGATAAAGAA AGCATTACGATCACATTCGCTTTTGGGCTCGTGATTATTGCCGGGTTATGCTTCGGAGGC TATTGGTACATAACGTGTCCAAGCCTAACCCATCTCCCTCGAGCCGGGAAAGGTCCCGGA TGGTTGGGTCTTGGCCTTGCCGAGGCGAAACGAGACTTTAAGATCAACGGCCGAAAGATT CTTGACGAAGGATATCGTAAGTACAAAAATGGCATGTTTCGAGTTCAAACTCTGAATGTA GATCGTGTCGTATTGAGCCCCAAATATGTCGAG…	MDDLQANVTVTSSPDSLISRLKFLDNQTTIELLHKYYDKESITITFAFGLVIIAGLCFGG YWYITCPSLTHLPRAGKGPGWLGLGLAEAKRDFKINGRKILDEGYRKYKNGMFRVQTLNV DRVVLSPKYVEEINKKIPEDALDMADGLSERLLSPQTNLDVVFQSNLHIDVCKRQLNKSL HSLVEPIHEEASYWLAERIPLGIRTEVRAYETMVRIIAATASRMLGGKTCSRNPEWLETA ALYSMDVVSVAVKLRPYPAFLRPFITPWLEGTKKLKRHLEAANDTFSETISRRLQVNEQQ QDQEMINGKTVVDKPVDMVQWLVDSAAGSDRDAGVLSHNMLFMSLAAVHTSSATTIHALF DLCAHPEYIEPIRNEVETEIANHGWTLSAIANM…	-
ForlZUM2407.1293	Methyltransferase domain	13	210	-	6.78	-	6.54	ATGGCGACAATCGATGCAGAAGCTATGATGGCACCTGAAGATGCCGCTGACGATCAGGAC TCGTCACTCGGAGATGATACGGCTTCGTCTACTGAAAGTCTGAGGAGCTCCATCGTGGAC TATCGACTAGAAAACGGGAGAACGTATCATCGATATAAAGATGGAAAGTATAATCTACCG AACGACGACGAGGAGAATGAGAGATTAGACCTACAACACCATTTATTCCTTCTTACTTTC GACAACAAACTAGGCCTTTCGCCGCCCAACTTTTCTGACTCTCAGGCAAAGCGAGTCCTC GACTTGGGCACTGGTACGGGTATTTGGGCGATCGACTTTGGCGATGAGCATCCTGAGGCC GAGATCATCGGCGTCGATCTATCTCCAATTCAG…	MATIDAEAMMAPEDAADDQDSSLGDDTASSTESLRSSIVDYRLENGRTYHRYKDGKYNLP NDDEENERLDLQHHLFLLTFDNKLGLSPPNFSDSQAKRVLDLGTGTGIWAIDFGDEHPEA EIIGVDLSPIQPSFIPPNVRFLIDDIDEEWDYPEPFDYIHSRMMNFSVQNWRDYLRNIYQ NLTPGGYVELQEIDVIMKSDDGTLTENKALHKWTKLLKEAATKLGRPFEQTDAFKNIMAE VGFTDIIATRFKWPTNCWAKEKHYKQLGAWNNENTSMALESLTMAPFTRAHGWSSEEVDV FLVDVRKDLNDPKIHAYWPICSVYGRKPKL	-
Intersection B										-
ForlZUM2407.1208	Carbonic anhydrase	12	130	+	-2.90	-1.33	-1.57	ATGAAGGCCGTCGCTCTCTTGGCCTCCTTTTCGTCTCTGGCTGCAGCCGTCTGCCACTAT GGCACAACTTTGAACCCACGATCTGACTTCTATCGACGGGCTGAGGGTGTTTTTGGCTAC AATGAGCTTCACGGCCCCCTTAATTGGCACGGCTTAGGCTCTGAGAACATGCTCTGTGCT ACAGGCAAGAACCAGTCACCAATTAACGTTGTCGCTGGCGAGATCAACTCCATCCACGGT TCCTCCTTTGGCTTTGAGGCATCTGCCTACCCCAACGGTGCCGAGTTTGAGAACCTTGGG ACCGGTGTCCAGGTCTATGTCAACGGGACCGCCACTGTCGGGAATAAGGCGTACAGCCTC CAACAATTCCACTTCCACACACCCAGTGAGCAC…	MKAVALLASFSSLAAAVCHYGTTLNPRSDFYRRAEGVFGYNELHGPLNWHGLGSENMLCA TGKNQSPINVVAGEINSIHGSSFGFEASAYPNGAEFENLGTGVQVYVNGTATVGNKAYSL QQFHFHTPSEHRVGSEYYPMEVHFVFQADDKSLAVIGFLIEIADRHDRIDSLMLSALRNV ERIPNTGDITTTGPLDFTGLQSHLSSSDVFTYDGSLTTPPCGEGISFNVVAKPIFVDAAT FRAVKGVVKFNSRYTQNAPGQVNLLDNARNVLDSSS	-
Intersection C										-
ForlZUM2407.9605	Glycosyl hydrolase 7 (cellulase C) family	7	110	+	-	-	3.28	ATGAAGTCTCTCTCACTCATCCTCTCAGCCCTGGCTGTTCAGGTCGCTGTTGCTCAGACC CCCGACAAGGCCAAGGAGCAACACCCCAAGCTCGAGACCTACCGCTGCACCAAGGCCTCC GGCTGCAAGAAGCAGACCAACTACATCGTCGCCGACGCAGGTATTCACGGCATCCACCAA AAGAACGGCGCCGGCTGCGGTGACTGGGGACAAAAGCCCAACGCCACAGCCTGTCCCGAT GAGGCTTCCTGCGCCAAGAACTGTATCCTCAGTGGTATGGACTCAAACGCTTACAAGAAC GCTGGTATCACTACTTCTGGCAACAAGCTTCGTCTTCAGCAGCTTATCAACAACCAACTT GTTTCTCCTCGAGTTTATCTGCTTGAGGAGAAC…	MKSLSLILSALAVQVAVAQTPDKAKEQHPKLETYRCTKASGCKKQTNYIVADAGIHGIHQ KNGAGCGDWGQKPNATACPDEASCAKNCILSGMDSNAYKNAGITTSGNKLRLQQLINNQL VSPRVYLLEENKKKYEMLHLTGTEFSFDVEMEKLPCGMNGALYLSEMPQDGGKSTSRNSK AGAYYGAGYCDAQCYVTPFINGVGNIKGQGVCCNELDIWEANSRATHIAPHPCNKPGLYG CTGDECGSSGICDKAGCGWNHNRINVTDFYGRGKQYKVDSTRKFTVTSQFVANKQGDLIE LHRHYIQDNKVIESAVVNISGPPKINFINDKYCAATGANEYMRLGGTKQMGDAMSRGMVL AMSVWWSEGDFMAWLDQGVAGPCDATEGDPKNI…	-
ForlZUM2407.3251	Peptidase S8 family	1	67	+	-	-	3.19	ATGGCTAGCTTGCTTCGTCTCGCTCTCTACCTGGGAGCTTTCCTGCCTGCTGCTCTTGCT GCTCCCACCGCACCAAGCAAGCGTTCAGAGGAGATACCCGGAAAATACATTGTCACCCTC AAGTCCTCTGCTTCTAGTGCAAAGGTCGAGTCTCACCTTCAGTGGGTTGGGGATGTTCAT CGCCGCAGCCTTTCTAAGCGTGAGACTGCTGGTATCGAGCGTACCTTCAACATCAAGAAC TGGAACGCCTATGCTGGACAGTTCGATGAGGAGACTATCAAGGAAATTGAGGCCAGCCCT GAGGTTGCCTTCGTTGAACCTGATAAGATCGTCAAGCTCAACTTCGAGCAGTCCAGCGAA CTGTCTGACAGGGCCCTGACTACCCAATCGGGA…	MASLLRLALYLGAFLPAALAAPTAPSKRSEEIPGKYIVTLKSSASSAKVESHLQWVGDVH RRSLSKRETAGIERTFNIKNWNAYAGQFDEETIKEIEASPEVAFVEPDKIVKLNFEQSSE LSDRALTTQSGAPWGLGTISHRTSGSTSYIYDTSAGEGSYAYVVDSGVLISHSQFGGRAV AGYSIFSGANTDTLGHGTHVAGTIAGSTYGVAKKANIVSVKVFQGAEGTDSGVLAGFNWA VNDITSKGRAGKAVINLSLGGDASQAWVTAIDAAYNSGVLSVVAAGNGDEDGNPLPVSSQ SPANAANAITVAALTSAWRPTSFTNYGAGVDIFAPGQSILSAWIGSNSATNSISGTSMAS PHVAGLALYLKVLEGLTTPASVASRIKALGTSG…	-
ForlZUM2407.3136	Peptidase S8 family	1	275	+	-	-	1.23	ATGAAGTCCGCTCTCACCCTCTCTATGGCGGCTGTCGCCAGCGCTGCCTCCTTCAGCGTC GGCACCGTCCACGACAAGGCTGCTCCCATCCTCAGCTCCATCGATGCCGAGACCATCCCA GACTCGTACATCATCAAGTTCAAGGACCATGTTGATCATGCCGCTGCCAGCGACCATCAC ATGTGGGTTCAGGACACACACAAGCAGGGCGAGACTGAGCGCCTCGAGCTGCGAAAGCGC TCCGTTCCTTTCACAGACAAGACCTTCTCTGGCTTGAAGCACACCTTTGACATCGGTGAT GCCTTCAAGGGCTATGCCGGCCACTTTGACGAGTCCATGATCGAGAAGGTCCGAAACCAC CCTGACGTCGAGTTCATTGAGCGAGACACTCTT…	MKSALTLSMAAVASAASFSVGTVHDKAAPILSSIDAETIPDSYIIKFKDHVDHAAASDHH MWVQDTHKQGETERLELRKRSVPFTDKTFSGLKHTFDIGDAFKGYAGHFDESMIEKVRNH PDVEFIERDTLVHTMVPVSQNMITEDKCDGETERQAPWGLARISHRNTLNFGTFNKYLYS SDGGEGVDAYIVDTGTNVDHVDFEGRAHWGKTIPSGDADEDGNGHGTHCSGTVAGKKYGV AKKANVYAVKVLRSNGSGSMSDVVKGVEFAATSHLEQKKKAKDGKRKGFKGSVANMSLGG GKTQALDAAVNAAVRTGIHFAVAAGNDNADACNYSPAAASEPVTVGASALDDSRAYFSNY GKCTDIFAPGLNIQSTWIGSKYAVNTISGTSMA…	-
ForlZUM2407.8460	Beta-glucosidase (SUN family)	5	65	+	-	-	2.05	ATGAGACTCATCAACCTTTCGGCTGCCCTTCTGGGCGCCTTGTCTGCGCCATCAATGGTC GCTGGCAAGCAACACGGTCACCGTCACAATGGTTTTGAGCACTTACGACAACATCTTCCC GTTCAGTCTTCGACTCTTGAGAAGCGTGGTGGACAATGCCAGTTCCCTACCGATGACCCC AACATGGTCGCCGTCACTCCCGATGCGAAGAACGCCGGTTGGGCTATGAGCCCCGATCAG GAGTGCAAGCCTGGGTCTTACTGCCCTTTTGCCTGCAAGCCCGGTATGGTTATGAACCAA TGGGATCCGGATTCCACTTATGAGTATCCCGCTTCAATGAACGGAGGTCTCTTCTGTAAC AAGAATGGTGAAATTGAGAAGCCTTTCGAGGGC…	MRLINLSAALLGALSAPSMVAGKQHGHRHNGFEHLRQHLPVQSSTLEKRGGQCQFPTDDP NMVAVTPDAKNAGWAMSPDQECKPGSYCPFACKPGMVMNQWDPDSTYEYPASMNGGLFCN KNGEIEKPFEGKPNCVSGTGSIEAVNKCGSKMSWCQTVLPGNEAMLIPTLVTSSATLAVP GSSYWCSTAAHFYINPLALVRRAASGVPSLSPLVTGAPTLPVLILSPTVRLLSRLVGTLS GRTRL	-
ForlZUM2407.7110	Glycosyl hydrolase family 10	4	62	+	-	-	4.40	ATGCACAAGACTACACTCCTTGGACTTTTGGCCTCGAGCCCCGTCTCGGCCCAGCTTCAC AGCCTGGCGCAGGCCGCTGGACTCAAGTACTTCGGCTCAGCTGTCGATAACGGATATCTC AGCGATGCGCCCTACAGCAAGCTGGCTGATGACGTTGAGGAGTTTGGACAGCTTGTTCCC GAGAACGGACAGAAGTGGGAGACTGTTGAGCCCAAGCAGGGTGATTTTGTTTATACGACC GCTGATGTTGTTCCGGATTTTGCAAAGAAGAATGGGCAGATTTTGAGATGTCACGCTTTG ACTTGGCACAGCCAGCTCCCCACCTGGGTTTCTTCTGGTGCTTTCTCTGCCAAGGAGCTT ACTGAGGTCATCGAGGCTCACATCGCCAACGTT…	MHKTTLLGLLASSPVSAQLHSLAQAAGLKYFGSAVDNGYLSDAPYSKLADDVEEFGQLVP ENGQKWETVEPKQGDFVYTTADVVPDFAKKNGQILRCHALTWHSQLPTWVSSGAFSAKEL TEVIEAHIANVVEHYKGDCYAWDVVNEAIDDNAEWRDSVFSRTLGTDFLGISFKAARKAD PAAKLYYNDYNLEQNGAKTDKAIELVKLLQKEGAPIDGVGFQGHLIVGQTPSRSELAATF KRFTDLNVEVAITELDIRHESVPASAAELKTQGDEYADVVGACLDTKGCVGVTVWGITDK YSWIPGVFEGNGEALLYTDDYEKKPAWTSVSSLLAAAATEAPATSSVAPVETTAPATTLE TKTKPVYTVPGTTNYMNTTAPQTEQTRTALATE…	-
ForlZUM2407.6168	Cellulose-binding lipase acylhydrolase	4	68	+	-	-	3.39	ATGCTGTCCAAACTTCTTTTTGCTGCCATGGGTAGCATCTTGGCTCAGAGCGCTGTAGTC CACGCAGCGGGAAGCATCGGCTATCTCTTCACTTTTGGCGACTCATACTCCCAGACAGGC TTCGACCCCAACGGTGCAAAGCCCTCCGCTGCAAACCCACTCGGCAACCCGCCCTTCCCC GGATGGACAGCAGCTGGTGGTGCGAATTGGGTTGGAGACATTGTCAAAGAGCAAAACAAC TCTCTCGTGCTGTCGTATAACTTTGCGTATGGAGGTGCTACTGTCGATGCCAACATCGTC AAGCCCTATGCAAGCACTGTCTTGAGCTTCGTAGACCAGGTCAACCAGTTCTCTAACTCT GTTGGCAAGCATCCAGCTGGTACCTCTTGGACA…	MLSKLLFAAMGSILAQSAVVHAAGSIGYLFTFGDSYSQTGFDPNGAKPSAANPLGNPPFP GWTAAGGANWVGDIVKEQNNSLVLSYNFAYGGATVDANIVKPYASTVLSFVDQVNQFSNS VGKHPAGTSWTAQNTIAGVWIGVNDVGNSFYLQDADTVVEKATTRYFELLQVLYKAGLRK FVLLSVPPTELTPLMIQQGADSNVLLVKAIKLYNSKLASKLSAFKKANSGVKTLLVDTSV SFKKAINNPKAYGAPDATCYNSDGKSCLWFNDYHPGIAINQLVAEQVANELEANGFGW	-

## Sheet: Intersection A (267)
Gene id	Annotation	BaseMean	T2 vs C7 Log2FC	C7 vs C14 Log2FC	SignalP	Chromosomes
ForlZUM2407.10022	Domain of unknown function (DUF4336)	130.508	-1.28972	1.67946		7_ZUM_A4[-]2195813-2197120
ForlZUM2407.10030	Chromo (CHRromatin Organisation MOdifier) domain	422.668	-1.48765	1.40898		7_ZUM_A4[+]2220221-2224082
ForlZUM2407.10089	to acyl-CoA	68.6802	-1.3101	1.51901		7_ZUM_A4[-]2401560-2403284
ForlZUM2407.10106	Phosphoenolpyruvate carboxykinase	1794.73	-2.84703	1.99971		7_ZUM_A4[-]2469740-2472826
ForlZUM2407.10132	Belongs to the mitochondrial carrier (TC 2,A,29) family	114.146	-2.59824	1.92825		7_ZUM_A4[+]2567393-2569608
ForlZUM2407.10142	-	1728.33	-1.64385	1.11574		7_ZUM_A4[-]2608096-2610315
ForlZUM2407.10143	-	420.699	1.46694	-1.65622		7_ZUM_A4[+]2611987-2615385
ForlZUM2407.10230	Stress responsive A/B Barrel Domain	57.4812	-3.08588	3.7348		7_ZUM_A4[-]2874065-2874962
ForlZUM2407.10235	to AMP dependent CoA ligase	230.597	-1.71169	1.18386		7_ZUM_A4[+]2908842-2911623
ForlZUM2407.10237	CFEM domain	689.84	2.22369	-1.92489	Signal peptide	7_ZUM_A4[-]2916802-2919966
ForlZUM2407.10354	-	51.9886	-1.75224	1.57497		7_ZUM_A4[+]3370442-3371386
ForlZUM2407.10413	to cell wall glycosyl hydrolase	130.009	2.79153	-3.17854	Signal peptide	7_ZUM_A4[+]3650501-3651845
ForlZUM2407.10416	L-lysine 6-monooxygenase (NADPH-requiring)	1039.46	-5.38926	4.38129		7_ZUM_A4[-]3660810-3663084
ForlZUM2407.10417	Beta-lactamase	355.142	-2.6017	2.01493		7_ZUM_A4[+]3663687-3665210
ForlZUM2407.1042	Methyltransferase domain	58.0402	2.69656	-2.24718		11_ZUM_A11[+]2610830-2612857
ForlZUM2407.10474	-	1405.2	-3.51306	4.81795		7_ZUM_A4[-]3943017-3943472
ForlZUM2407.10475	-	3695.67	-4.12076	4.7548		7_ZUM_A4[+]3943119-4035566
ForlZUM2407.10634	-	102.543	-2.0701	2.0584		8_ZUM_A6[-]661376-665792
ForlZUM2407.10676	to NADP-dependent leukotriene b4 12-hydroxydehydrogenase	407.134	-2.48594	2.60378		8_ZUM_A6[+]755032-756793
ForlZUM2407.10706	Amino acid permease	252.418	2.70884	-2.28928		8_ZUM_A6[+]858661-860849
ForlZUM2407.10718	Fructosamine kinase	324.887	-3.50782	2.62844		8_ZUM_A6[+]899710-900544
ForlZUM2407.10762	Ribose-phosphate pyrophosphokinase II	162.261	-1.29447	1.5263		8_ZUM_A6[-]1029025-1031948
ForlZUM2407.10806	Domain in histone families 1 and 5	94.9553	1.27787	-1.48406		8_ZUM_A6[-]1170837-1172473
ForlZUM2407.10827	Belongs to the peptidase A1 family	214.264	1.18735	-1.24491	Signal peptide	8_ZUM_A6[+]1242151-1243803
ForlZUM2407.10834	-	1037.93	1.51034	-1.5618	Signal peptide	8_ZUM_A6[+]1275263-1276352
ForlZUM2407.10844	-	624.32	1.36584	-1.79361		8_ZUM_A6[-]1320912-1322782
ForlZUM2407.10851	Ribosomal protein S36, mitochondrial	200.202	-1.33211	1.21523		8_ZUM_A6[-]1348295-1349573
ForlZUM2407.10860	Aspartate aminotransferase	290.78	-1.66238	1.43256		8_ZUM_A6[+]1382637-1384748
ForlZUM2407.11027	Ribosomal protein S10p/S20e	274.965	1.22445	-1.32039		8_ZUM_A6[-]1914580-1915308
ForlZUM2407.11067	Belongs to the AAA ATPase family	112.441	1.49056	-1.24357		8_ZUM_A6[-]2051794-2055018
ForlZUM2407.11112	Repeated motif present between transmembrane helices in cystinosin, yeast ERS1p, mannose-P-dolichol utilization defect 1, and other hypothetical proteins,	109.32	-1.38117	1.54263		8_ZUM_A6[+]2204661-2206649
ForlZUM2407.11129	MaoC like domain	150.965	1.09628	-1.67714		8_ZUM_A6[-]2258026-2261665
ForlZUM2407.1113	-	141.437	-4.71602	4.37141		12_ZUM_A1[-]713524-714282
ForlZUM2407.11132	-	97.6947	1.68229	-2.33716		8_ZUM_A6[-]2271955-2273184
ForlZUM2407.11182	Ribosomal S17	223.31	1.30174	-1.49482		8_ZUM_A6[+]2406503-2407246
ForlZUM2407.11204	to deacetylase	349.901	2.05685	-2.08504	Signal peptide	8_ZUM_A6[-]2500813-2502023
ForlZUM2407.11228	ATP-dependent RNA helicase	100.501	-1.38844	1.60182		8_ZUM_A6[+]2568146-2570968
ForlZUM2407.11604	Glycosyl hydrolase family 61	208.703	4.24172	-5.10979		9_ZUM_A7[+]747881-749311
ForlZUM2407.11698	cell wall protein	98.0583	3.60924	-2.90558	Signal peptide	9_ZUM_A7[+]1101533-1102386
ForlZUM2407.11745	Belongs to the peroxisomal membrane protein PXMP2 4 family	161.053	1.45542	-1.30311		9_ZUM_A7[+]1287401-1290158
ForlZUM2407.11757	Pyridine nucleotide-disulphide oxidoreductase	149.35	-1.55505	1.7186		9_ZUM_A7[+]1321266-1323909
ForlZUM2407.11759	Belongs to the DEAD box helicase family	853.08	-1.34107	1.26155		9_ZUM_A7[+]1324193-1329676
ForlZUM2407.11771	Protein of unknown function (DUF498/DUF598)	342.773	1.30726	-1.14491		9_ZUM_A7[+]1381046-1383309
ForlZUM2407.11797	Elongation factor	2222.82	-1.24461	1.17129		9_ZUM_A7[+]1479543-1483801
ForlZUM2407.11820	Fungal specific transcription factor domain	130.478	-1.18153	1.2205		9_ZUM_A7[+]1556733-1560727
ForlZUM2407.11927	2-oxoglutarate dehydrogenase E1 component, mitochondrial precursor	438.097	-1.05067	1.09874		9_ZUM_A7[-]1924944-1928707
ForlZUM2407.11952	Peroxisomal membrane anchor protein (Pex14p) conserved region	63.5201	-1.6965	1.29712		9_ZUM_A7[-]2001946-2003375
ForlZUM2407.12022	to small nucleolar ribonucleoprotein complex subunit	118.666	-1.52638	1.43652		9_ZUM_A7[+]2246130-2247926
ForlZUM2407.1203	Belongs to the type-B carboxylesterase lipase family	63.5718	3.62311	-4.31257	Signal peptide	12_ZUM_A1[+]1911742-1913956
ForlZUM2407.12034	Pyruvate dehydrogenase kinase	141.072	-1.23342	1.08587		9_ZUM_A7[+]2275438-2278922
ForlZUM2407.12084	GTP cyclohydrolase-2	53.3776	-1.394	1.46641		9_ZUM_A7[+]2523672-2525484
ForlZUM2407.12125	Reversible hydration of carbon dioxide	107.373	-1.38091	1.86202		9_ZUM_A7[-]2706121-2707452
ForlZUM2407.1214	Catalyzes the first intracellular reaction of sulfate assimilation, forming adenosine-5'-phosphosulfate (APS) from inorganic sulfate and ATP, Plays an important role in sulfate activation as a component of the biosynthesis pathway of sulfur- containing amino acids	244.834	1.68628	-1.75802		12_ZUM_A1[+]2014445-2017311
ForlZUM2407.1217	A reductase	277.584	2.73294	-2.39156		12_ZUM_A1[-]2046841-2051609
ForlZUM2407.1218	-	295.834	3.36301	-3.04866		12_ZUM_A1[+]2051895-2053195
ForlZUM2407.1219	Belongs to the FPP GGPP synthase family	430.881	3.20911	-2.88729		12_ZUM_A1[-]2060011-2061786
ForlZUM2407.1220	tyrosine phosphatase	152.302	3.12179	-2.6978		12_ZUM_A1[+]2062041-2063326
ForlZUM2407.1221	Belongs to the cytochrome P450 family	243.894	2.14231	-1.95844		12_ZUM_A1[+]2064795-2066894
ForlZUM2407.1223	-	120.978	1.95262	-2.32739		12_ZUM_A1[+]2071253-2072694
ForlZUM2407.1224	Belongs to the cytochrome P450 family	928.015	3.32683	-2.90112		12_ZUM_A1[-]2074142-2076414
ForlZUM2407.1225	Belongs to the cytochrome P450 family	144.506	2.77504	-2.64003		12_ZUM_A1[+]2085060-2087456
ForlZUM2407.1226	Terpene synthase family protein	257.718	3.83683	-3.87581		12_ZUM_A1[-]2087655-2091139
ForlZUM2407.1227	Cytochrome P450	427.615	2.52963	-2.71059		12_ZUM_A1[+]2091355-2093472
ForlZUM2407.1293	Methyltransferase domain	210.322	6.78064	-6.53758		13_ZUM[-]352807-354602
ForlZUM2407.1493	-	52.2796	-4.05453	5.03335		15_14,2_ZUM[-]500008-500265
ForlZUM2407.1507	Belongs to the tannase family	91.1883	2.35342	-3.29348	Signal peptide	1_ZUM_A10[-]131177-133010
ForlZUM2407.1552	-	752.489	-2.35792	2.52319		1_ZUM_A10[-]352826-353581
ForlZUM2407.1623	Cytochrome c oxidase subunit VIIc	94.7286	1.48826	-1.48633		1_ZUM_A10[+]619399-620246
ForlZUM2407.1628	Belongs to the inositol phosphokinase (IPK) family	97.9143	-1.32782	1.87206		1_ZUM_A10[-]628791-633881
ForlZUM2407.1681	to SDA1 domain protein	130.394	-1.40517	1.03277		1_ZUM_A10[-]847651-850214
ForlZUM2407.1705	zinc finger of C3HC4-type, RING	52.5151	-1.04083	1.58004		1_ZUM_A10[+]957951-960831
ForlZUM2407.1805	Telomere repeat binding factor (TRF)	62.9349	-1.6112	1.31961		1_ZUM_A10[-]1294644-1298420
ForlZUM2407.1850	AMP-binding enzyme	271.908	-1.06921	1.09261		1_ZUM_A10[-]1454375-1457484
ForlZUM2407.1929	Enolase, N-terminal domain	187.465	1.85511	-1.25151		1_ZUM_A10[-]1732649-1735032
ForlZUM2407.1933	alternative oxidase	378.183	-3.91312	2.54082		1_ZUM_A10[+]1744413-1746309
ForlZUM2407.1977	Domain in the RNA-binding Lupus La protein; unknown function	223.756	-1.59255	1.22386		1_ZUM_A10[+]1883647-1888115
ForlZUM2407.1989	Plays a complex role in regulating the basal catalytic activity of the alpha subunit	147.954	-2.43429	2.3253		1_ZUM_A10[-]1940718-1942674
ForlZUM2407.201	-	63.0321	-1.57723	1.99571		10_ZUM_A12[-]1097022-1098814
ForlZUM2407.2096	Mitochondrial import inner membrane translocase subunit tim-54	107.223	-1.96254	1.45872		1_ZUM_A10[-]2275368-2277216
ForlZUM2407.2106	pci domain-containing protein	142.118	1.36612	-1.38543		1_ZUM_A10[-]2318156-2319541
ForlZUM2407.2275	Belongs to the eukaryotic ribosomal protein eL6 family	521.126	1.36748	-1.21375		1_ZUM_A10[-]2846243-2847738
ForlZUM2407.2312	Bifunctional purine biosynthesis protein ADE17	93.4078	-1.64529	1.26857		1_ZUM_A10[-]2979745-2981949
ForlZUM2407.2402	SURF4 family	119.606	1.36575	-2.07814		1_ZUM_A10[-]3286964-3288984
ForlZUM2407.2449	-	749.788	1.08702	-1.1343	Signal peptide	1_ZUM_A10[+]3424910-3429620
ForlZUM2407.2471	Possible catecholamine-binding domain present in a variety of eukaryotic proteins,	114.043	-1.91673	1.08121	Signal peptide	1_ZUM_A10[-]3484656-3486317
ForlZUM2407.2526	Ser-Thr-rich glycosyl-phosphatidyl-inositol-anchored membrane family	983.576	1.17705	-1.47076	Signal peptide	1_ZUM_A10[-]3641152-3642560
ForlZUM2407.2610	DNA-directed RNA polymerase I subunit RPA34,5	67.5122	-1.39529	1.19041		1_ZUM_A10[+]3917372-3920061
ForlZUM2407.2623	Acetyl-coenzyme A synthetase	73.7098	-2.03863	2.61561		1_ZUM_A10[-]3955627-3958766
ForlZUM2407.2639	Glycosyl hydrolase catalytic core	210.852	1.5639	-1.42941	Signal peptide	1_ZUM_A10[-]4014544-4016417
ForlZUM2407.2645	Mak10 subunit, NatC N(alpha)-terminal acetyltransferase	54.6716	-4.0779	3.03276		1_ZUM_A10[+]4027668-4030500
ForlZUM2407.2646	Belongs to the mitochondrial carrier (TC 2,A,29) family	300.867	-2.22572	2.04903		1_ZUM_A10[-]4030469-4032424
ForlZUM2407.2687	Belongs to the carnitine choline acetyltransferase family	101.974	-1.7121	2.77365		1_ZUM_A10[+]4145229-4148961
ForlZUM2407.2716	Nuclear elongation and deformation protein 1	210.562	-1.76928	1.51426		1_ZUM_A10[-]4247247-4250459
ForlZUM2407.2744	Lysine methyltransferase	70.3397	-1.46857	1.37707		1_ZUM_A10[+]4339067-4342238
ForlZUM2407.2749	WD domain, G-beta repeat	132.733	-1.06765	1.04914		1_ZUM_A10[+]4352674-4357492
ForlZUM2407.2804	Belongs to the aldehyde dehydrogenase family	1808.81	-1.58714	2.00687		1_ZUM_A10[-]4562076-4563968
ForlZUM2407.2812	Type III restriction enzyme, res subunit	99.28	-1.48253	1.28883		1_ZUM_A10[+]4584095-4586965
ForlZUM2407.2831	Tubulin is the major constituent of microtubules, It binds two moles of GTP, one at an exchangeable site on the beta chain and one at a non-exchangeable site on the alpha chain	204.013	1.13022	-1.61959		1_ZUM_A10[-]4646938-4649131
ForlZUM2407.2835	extracellular protein	87.0129	2.87954	-2.2223		1_ZUM_A10[-]4654554-4656842
ForlZUM2407.2848	Scaffold protein Nfu/NifU N terminal	180.958	-1.77031	1.30752		1_ZUM_A10[+]4698129-4699616
ForlZUM2407.2858	Hypoxia induced protein conserved region	3559.74	-3.28578	2.70737		1_ZUM_A10[+]4741751-4743314
ForlZUM2407.2862	Peroxin 13, N-terminal region	152.054	-1.70603	1.15494		1_ZUM_A10[-]4748648-4750894
ForlZUM2407.2995	Prokaryotic homologs of the JAB domain	67.592	2.06613	-1.89276		1_ZUM_A10[+]5142276-5143716
ForlZUM2407.3013	Required for the processing of the 20S rRNA-precursor to mature 18S rRNA in a late step of the maturation of 40S ribosomal subunits, Has a physiological role leading to 18S rRNA stability	309.262	1.08468	-1.18166		1_ZUM_A10[-]5199339-5200218
ForlZUM2407.313	Annexin repeats	234.314	-1.6043	1.06385		10_ZUM_A12[-]1548829-1551639
ForlZUM2407.3163	ribosomal protein	50.5193	1.94593	-1.99913		1_ZUM_A10[-]5685459-5686359
ForlZUM2407.3164	Glycosyl Hydrolase Family 88	100.085	2.16717	-2.34383		1_ZUM_A10[-]5689875-5691124
ForlZUM2407.3172	N-terminal domain of oxidoreductase	552.093	-1.5149	2.06726		1_ZUM_A10[+]5731816-5733220
ForlZUM2407.3173	to N amino acid permease	1137.12	-2.01282	1.09145		1_ZUM_A10[-]5736130-5737977
ForlZUM2407.3472	FAD binding domain	59.723	2.3987	-2.0369		2_ZUM_A9[+]996121-997758
ForlZUM2407.3478	Belongs to the AAA ATPase family	83.0544	1.61514	-1.38609		2_ZUM_A9[+]1008047-1009855
ForlZUM2407.354	-	81.558	2.96598	-3.62874	Signal peptide	10_ZUM_A12[-]1696935-1698780
ForlZUM2407.3589	Cytochrome c oxidase subunit VII	197.927	1.37469	-1.24601		2_ZUM_A9[-]1399487-1400250
ForlZUM2407.3666	Ubiquitin-like domain	367.079	1.46461	-1.57481		2_ZUM_A9[+]1631366-1634601
ForlZUM2407.3694	Alcohol dehydrogenase GroES-like domain	65.1021	-2.33477	2.62541		2_ZUM_A9[+]1733598-1735077
ForlZUM2407.3750	-	251.355	-1.58609	1.17019	Signal peptide	2_ZUM_A9[+]1906426-1907666
ForlZUM2407.3807	to zinc-containing alcohol dehydrogenase superfamily	101.524	-3.04348	2.89773		2_ZUM_A9[-]2153731-2155123
ForlZUM2407.3832	Carbon-nitrogen hydrolase	83.3953	6.70575	-5.7325		2_ZUM_A9[+]2276214-2277530
ForlZUM2407.3856	amine oxidase	64.8318	-1.43156	2.24653		2_ZUM_A9[-]2360809-2363233
ForlZUM2407.3864	acyl-CoA oxidase	97.0362	-2.74661	1.80699		2_ZUM_A9[-]2390552-2392819
ForlZUM2407.4021	Histone H2A	436.683	1.51616	-1.54843		2_ZUM_A9[-]2962081-2962933
ForlZUM2407.4023	Histone H2B	480.97	1.59375	-1.59027		2_ZUM_A9[+]2964775-2965695
ForlZUM2407.4144	Ca2+ regulator and membrane fusion protein Fig1	92.0448	2.67053	-2.26381		2_ZUM_A9[-]3340000-3342338
ForlZUM2407.4149	Protein tyrosine phosphatase, catalytic domain	77.0701	-2.14048	1.2362		2_ZUM_A9[+]3354305-3356837
ForlZUM2407.4155	Interconversion of serine and glycine	489.172	-1.89539	1.41383		2_ZUM_A9[-]3375412-3377569
ForlZUM2407.4176	Plectin/S10 domain	446.784	1.02934	-1.17461		2_ZUM_A9[-]3448810-3449916
ForlZUM2407.4177	This protein is one of the nuclear-coded polypeptide chains of cytochrome c oxidase, the terminal oxidase in mitochondrial electron transport	79.1	2.64243	-2.68439		2_ZUM_A9[-]3451263-3452141
ForlZUM2407.4195	Belongs to the actin-binding proteins ADF family	204.667	1.03294	-1.20645		2_ZUM_A9[+]3507939-3512282
ForlZUM2407.4259	Basic region leucine zipper	166.9	-1.68545	1.06562		2_ZUM_A9[-]3735223-3737601
ForlZUM2407.4277	CCCH zinc finger DNA binding protein	101.89	-1.09143	1.09007		2_ZUM_A9[+]3804593-3810328
ForlZUM2407.4341	Mitochondrial import inner membrane translocase subunit tim22	63.6099	-1.80792	1.08596		2_ZUM_A9[+]4022658-4023675
ForlZUM2407.4349	Rrp15p	132.288	-1.42588	1.10712		2_ZUM_A9[+]4038905-4040066
ForlZUM2407.4417	Belongs to the ATPase C chain family	372.774	1.80927	-1.37419		2_ZUM_A9[-]4243339-4244305
ForlZUM2407.4443	Extracellular serine-rich protein	104.655	2.37247	-3.58625	Signal peptide	2_ZUM_A9[-]4302080-4303630
ForlZUM2407.4493	Nucleoside diphosphate kinase	208.724	1.1086	-1.53925		2_ZUM_A9[+]4479950-4481397
ForlZUM2407.451	Strictosidine synthase	320.82	1.36841	-2.06476	Signal peptide	10_ZUM_A12[-]2169257-2182032
ForlZUM2407.4524	Platelet-activating factor acetylhydrolase, isoform II	251.999	-1.36633	2.20944		2_ZUM_A9[+]4563484-4565740
ForlZUM2407.471	Bifunctional enzyme with both catalase and broad- spectrum peroxidase activity, Confers resistance to H(2)O(2) in hyphae, May play an antioxidative role in fungal defense against the host-produced H(2)O(2) (oxidative burst) at the early stage of plant infection	82.8109	2.36622	-2.24037	Signal peptide	10_ZUM_A12[-]2277924-2280793
ForlZUM2407.4862	His Kinase A (phosphoacceptor) domain	71.0087	-1.17855	1.56653		3_ZUM_A5[-]729278-732468
ForlZUM2407.4880	Glyco_18	106.318	2.61524	-2.77208	Signal peptide	3_ZUM_A5[+]802954-806748
ForlZUM2407.4916	Alpha-L-arabinofuranosidase C-terminus	91.4937	2.56969	-3.18845		3_ZUM_A5[+]938521-940465
ForlZUM2407.5053	rRNA biogenesis protein RRP36	57.4096	-1.64095	1.48586		3_ZUM_A5[+]1400910-1402196
ForlZUM2407.5063	Pyridine nucleotide-disulphide oxidoreductase	75.135	-3.27294	2.83275		3_ZUM_A5[-]1428100-1429667
ForlZUM2407.5086	periodic tryptophan protein	97.4841	-1.45618	1.59587		3_ZUM_A5[-]1504860-1507741
ForlZUM2407.5107	Cytochrome c oxidase subunit Va	121.359	1.31115	-1.35527		3_ZUM_A5[+]1597413-1598919
ForlZUM2407.5130	Ubiquitin carboxyl-terminal hydrolase	148.113	-1.47063	1.20376		3_ZUM_A5[+]1659476-1663362
ForlZUM2407.5167	cutinase transcription factor 1 beta	220.701	-2.37761	1.62883		3_ZUM_A5[-]1778234-1782330
ForlZUM2407.5177	Ribosomal protein S14p/S29e	325.608	1.01131	-1.08764		3_ZUM_A5[-]1817204-1818356
ForlZUM2407.5191	-	103.602	-1.60854	1.26953		3_ZUM_A5[+]1864466-1867619
ForlZUM2407.5237	Belongs to the mitochondrial carrier (TC 2,A,29) family	225.096	-2.16423	1.66208		3_ZUM_A5[+]2004822-2008077
ForlZUM2407.5303	Catalyzes a 2-step reaction, involving the ATP-dependent carboxylation of the covalently attached biotin in the first step and the transfer of the carboxyl group to pyruvate in the second	269.169	-2.32166	2.82564		3_ZUM_A5[+]2237286-2241886
ForlZUM2407.5304	-	194.756	-1.94312	1.87436		3_ZUM_A5[+]2244620-2245972
ForlZUM2407.5325	Mitochondrial glycoprotein	3695.19	-4.09159	4.38638		3_ZUM_A5[+]2325028-2363606
ForlZUM2407.5326	-	2115.14	-4.46335	4.73982		3_ZUM_A5[-]2325029-2363557
ForlZUM2407.5436	-	492.558	-2.83305	2.72573		3_ZUM_A5[-]2748543-2752503
ForlZUM2407.5489	Belongs to the peptidase S10 family	171.958	1.31989	-1.44089		3_ZUM_A5[-]2890004-2891948
ForlZUM2407.5532	vesicle-mediated transport	256.404	1.32875	-1.13618		3_ZUM_A5[+]3037882-3040693
ForlZUM2407.5592	Belongs to the DEAD box helicase family	1440.82	-1.04905	1.30047		3_ZUM_A5[-]3225319-3228653
ForlZUM2407.5608	60S ribosomal subunit assembly export protein LOC1	94.2326	-1.56949	1.2744		3_ZUM_A5[-]3269530-3270480
ForlZUM2407.562	esterase	145.441	2.9857	-3.64561	Signal peptide	11_ZUM_A11[-]235325-236815
ForlZUM2407.5630	Myb DNA-binding like	107.389	-1.67664	1.06856		3_ZUM_A5[+]3351303-3353431
ForlZUM2407.5641	Ribosomal L37ae protein family	302.509	1.19495	-1.28119		3_ZUM_A5[+]3391397-3392415
ForlZUM2407.5694	Belongs to the eukaryotic ribosomal protein eS12 family	445.077	1.4024	-1.14237		3_ZUM_A5[-]3555242-3556159
ForlZUM2407.5709	Belongs to the TrkH potassium transport family	264.401	-1.61097	1.66297		3_ZUM_A5[+]3591203-3595367
ForlZUM2407.5770	Dihydrouridine synthase (Dus)	70.7019	-1.39734	1.35299		3_ZUM_A5[+]3814497-3816335
ForlZUM2407.5794	-	148.192	1.59676	-1.44627		3_ZUM_A5[-]3884012-3885942
ForlZUM2407.5803	Triosephosphate isomerase	66.2569	2.34947	-2.44692		3_ZUM_A5[-]3911736-3913188
ForlZUM2407.5817	Peroxisomal membrane protein Pex17	86.4016	-1.14884	1.70226		3_ZUM_A5[-]3954968-3957794
ForlZUM2407.5852	GPI anchored serine-rich protein	201.82	1.66051	-2.57078		3_ZUM_A5[+]4066125-4067668
ForlZUM2407.5906	Alcohol dehydrogenase GroES-like domain	161.726	-3.40906	2.79286		3_ZUM_A5[+]4313925-4315388
ForlZUM2407.5982	Glyoxalase-like domain	65.1328	-4.1982	3.36859		3_ZUM_A5[-]4553492-4554765
ForlZUM2407.5990	Lytic polysaccharide mono-oxygenase, cellulose-degrading	348.896	3.92281	-4.60863	Signal peptide	3_ZUM_A5[-]4581455-4583099
ForlZUM2407.5998	Fungal specific transcription factor domain	128.739	-2.73376	2.7568		3_ZUM_A5[+]4603256-4606376
ForlZUM2407.6015	Carbohydrate-binding module family 63 protein	64.152	3.45434	-3.38706		3_ZUM_A5[+]4701859-4702913
ForlZUM2407.6040	-	60.9593	-1.41025	1.6263		3_ZUM_A5[-]4799912-4802393
ForlZUM2407.6164	Glycosyl hydrolases family 18	251.145	-1.79336	1.46202		4_ZUM_A2[-]321531-323198
ForlZUM2407.6171	Pectate lyase	542.24	4.00628	-3.87638	Signal peptide	4_ZUM_A2[-]379878-380963
ForlZUM2407.6253	Scaffold protein for the de novo synthesis of iron- sulfur (Fe-S) clusters within mitochondria, which is required for maturation of both mitochondrial and cytoplasmic 2Fe-2S and 4Fe-4S proteins	253.273	-1.41235	1.28657		4_ZUM_A2[+]707593-708975
ForlZUM2407.6257	Conserved hypothetical protein	1728.25	-1.7683	1.59755		4_ZUM_A2[-]727148-730019
ForlZUM2407.6259	to DRAP deaminase Rib2	74.5999	-1.15825	1.04342		4_ZUM_A2[-]734719-737005
ForlZUM2407.6260	Acyl-ACP thioesterase	123.478	-1.17188	1.54055		4_ZUM_A2[+]737395-738833
ForlZUM2407.6286	Belongs to the universal ribosomal protein uS11 family	179.343	1.18059	-1.37638		4_ZUM_A2[+]816991-818035
ForlZUM2407.6292	Fungal specific transcription factor domain	232.492	-1.20225	1.27266		4_ZUM_A2[+]850153-854925
ForlZUM2407.6310	-	2187.09	-3.29837	4.51727		4_ZUM_A2[-]907056-959217
ForlZUM2407.6380	40S ribosomal protein S19	190.048	1.03747	-1.19168		4_ZUM_A2[-]1156075-1159197
ForlZUM2407.6386	Protein kinase domain	96.1724	-1.78158	2.04508		4_ZUM_A2[+]1187012-1189535
ForlZUM2407.6401	Mitochondrial F1-F0 ATP synthase subunit F of fungi	79.1866	1.35769	-1.45468		4_ZUM_A2[+]1229535-1230537
ForlZUM2407.6447	Major Facilitator Superfamily	90.8502	-1.8633	2.12432		4_ZUM_A2[-]1378347-1381611
ForlZUM2407.6466	to ribosome biogenesis protein Rrb1	99.8853	-1.70817	1.35857		4_ZUM_A2[-]1457360-1459184
ForlZUM2407.6467	Thioredoxin	155.431	-1.02295	1.05098		4_ZUM_A2[+]1459816-1460828
ForlZUM2407.6506	Arrestin (or S-antigen), C-terminal domain	185.296	-1.58041	2.06673		4_ZUM_A2[-]1594426-1600138
ForlZUM2407.6525	inner membrane translocase subunit TIM44	236.273	-1.30223	1.43606		4_ZUM_A2[-]1676987-1679251
ForlZUM2407.6565	ribosomal protein L18	278.904	1.02965	-1.40877		4_ZUM_A2[+]1828239-1831863
ForlZUM2407.6625	activator protein acu-15	367.416	-1.15247	1.72144		4_ZUM_A2[-]2006887-2010493
ForlZUM2407.6642	ABC1 family	137.72	-1.95025	1.63205		4_ZUM_A2[+]2051993-2054219
ForlZUM2407.6657	F-box domain-containing protein	541.518	-1.24563	1.16834		4_ZUM_A2[-]2109680-2112341
ForlZUM2407.6711	Conserved hypothetical protein	208.953	-2.0902	1.29461		4_ZUM_A2[+]2285380-2290554
ForlZUM2407.6722	Cell wall biogenesis protein Mhp1	77.1866	-1.12852	1.21202		4_ZUM_A2[-]2320832-2325555
ForlZUM2407.6756	Aldo/keto reductase family	55.3924	-2.83135	1.91497		4_ZUM_A2[+]2427073-2428464
ForlZUM2407.6767	Proton-conducting pore forming subunit of the membrane integral V0 complex of vacuolar ATPase, V-ATPase is responsible for acidifying a variety of intracellular compartments in eukaryotic cells	137.252	1.05379	-1.28116		4_ZUM_A2[-]2480815-2482410
ForlZUM2407.6779	Glutamate-cysteine ligase	179.373	-3.22621	2.21118		4_ZUM_A2[-]2542610-2546313
ForlZUM2407.6803	-	181.396	-4.49984	5.68971		4_ZUM_A2[-]2649995-2718644
ForlZUM2407.6835	Clock-controlled protein 6	1890.35	1.3454	-1.54335	Signal peptide	4_ZUM_A2[+]2750552-2751920
ForlZUM2407.6890	Belongs to the eukaryotic ribosomal protein eL42 family	283.891	1.45829	-1.31016		4_ZUM_A2[+]2924829-2926054
ForlZUM2407.6926	Belongs to the complex I 20 kDa subunit family	72.5905	1.47344	-1.62105		4_ZUM_A2[-]3030509-3031798
ForlZUM2407.6990	Belongs to the DapA family	50.62	2.56049	-2.68531		4_ZUM_A2[+]3226029-3227199
ForlZUM2407.7017	UcrQ family	155.878	1.55166	-1.36433		4_ZUM_A2[-]3301062-3301992
ForlZUM2407.7069	AMP-binding enzyme	64.9528	-2.29318	1.64022		4_ZUM_A2[+]3462307-3464326
ForlZUM2407.7070	-	143.907	-1.8237	2.11772		4_ZUM_A2[-]3464275-3465084
ForlZUM2407.7074	Belongs to the eukaryotic ribosomal protein P1 P2 family	332.102	1.26842	-1.1983		4_ZUM_A2[+]3472838-3473754
ForlZUM2407.7121	Links covalently the heme group to the apoprotein of cytochrome c	62.3382	-2.18941	1.68842		4_ZUM_A2[+]3634692-3635890
ForlZUM2407.7127	GAL4-like Zn(II)2Cys6 (or C6 zinc) binuclear cluster DNA-binding domain	83.3223	-1.49906	1.84506		4_ZUM_A2[+]3654076-3656675
ForlZUM2407.7156	-	714.39	-2.19884	1.32161		4_ZUM_A2[-]3753509-3754699
ForlZUM2407.7167	Only prolin and serin are matching in the corresponding protein	156.192	-1.60111	1.29127		4_ZUM_A2[+]3783291-3786392
ForlZUM2407.7198	Protein of unknown function (DUF2985)	139.743	-1.12348	2.08142		4_ZUM_A2[-]3914919-3917535
ForlZUM2407.721	Methyltransferase domain	104.441	3.05994	-3.14751		11_ZUM_A11[+]1225929-1227641
ForlZUM2407.7379	-	161.905	-1.00684	1.18979	Signal peptide	5_ZUM_A3[-]353143-353964
ForlZUM2407.7537	ZIP Zinc transporter	75.7851	-1.04148	1.26747		5_ZUM_A3[-]939017-941605
ForlZUM2407.7543	Belongs to the thiolase family	93.7964	1.78722	-2.17793		5_ZUM_A3[+]963214-965002
ForlZUM2407.7559	Flavoprotein	64.8853	-2.04625	1.58214		5_ZUM_A3[+]1013887-1016428
ForlZUM2407.7577	Belongs to the FBPase class 1 family	281.945	-1.46906	1.41156		5_ZUM_A3[+]1077491-1079050
ForlZUM2407.7664	Belongs to the peptidase S8 family	104.878	1.97369	-2.84405	Signal peptide	5_ZUM_A3[-]1373779-1376004
ForlZUM2407.7748	Conserved hypothetical protein	307.215	-1.89758	1.27444		5_ZUM_A3[+]1658854-1661674
ForlZUM2407.7782	KR domain	385.689	-1.41645	1.67093		5_ZUM_A3[-]1776687-1779770
ForlZUM2407.7813	Common central domain of tyrosinase	282.857	1.52469	-1.42018	Signal peptide	5_ZUM_A3[+]1860906-1862996
ForlZUM2407.7818	response to estrogen	361.633	-1.79261	1.55129		5_ZUM_A3[+]1878105-1885216
ForlZUM2407.7821	Tubulin is the major constituent of microtubules, It binds two moles of GTP, one at an exchangeable site on the beta chain and one at a non-exchangeable site on the alpha chain	183.412	1.09004	-1.50264		5_ZUM_A3[+]1902641-1904652
ForlZUM2407.7838	Belongs to the CRISP family	133.753	1.2974	-2.09847	Signal peptide	5_ZUM_A3[+]1947155-1949733
ForlZUM2407.7919	AFG1-like ATPase	76.1029	-1.84178	1.31367		5_ZUM_A3[+]2237383-2239696
ForlZUM2407.7947	SUR7/PalI family	117.811	-1.42887	1.39833		5_ZUM_A3[-]2322394-2323825
ForlZUM2407.8078	Glycosyl hydrolase family 61	787.118	2.93628	-3.21957	Signal peptide	5_ZUM_A3[-]2774919-2776368
ForlZUM2407.8129	Ribosome biogenesis protein BMS1	125.616	-1.11118	1.10739		5_ZUM_A3[-]2927915-2931735
ForlZUM2407.8182	Pentacotripeptide-repeat region of PRORP	492.53	-2.01039	1.68872		5_ZUM_A3[+]3108695-3113484
ForlZUM2407.8185	Belongs to the aldehyde dehydrogenase family	254.535	-2.11087	1.68006		5_ZUM_A3[-]3117591-3119927
ForlZUM2407.8186	Acts as an adapter for the XPO1 CRM1-mediated export of the 60S ribosomal subunit	232.824	-1.54649	1.25667		5_ZUM_A3[+]3120372-3123899
ForlZUM2407.8188	Aspartate aminotransferase	1288.53	-2.12132	1.64683		5_ZUM_A3[-]3127338-3130692
ForlZUM2407.8256	DIE2/ALG10 family	73.2137	-1.4846	1.20606		5_ZUM_A3[+]3356034-3357828
ForlZUM2407.831	FAD dependent oxidoreductase	66.7041	-2.1523	1.72658	Signal peptide	11_ZUM_A11[+]1717331-1718901
ForlZUM2407.8403	Conserved hypothetical protein	1736.94	-1.97878	1.23987		5_ZUM_A3[-]3782757-3787165
ForlZUM2407.8474	zinc finger binding to DNA consensus sequence [AT]GATA[AG]	195.067	-2.00774	1.35264		5_ZUM_A3[-]4012525-4015475
ForlZUM2407.8522	Ulp1 protease family, C-terminal catalytic domain	193.474	-1.48234	1.19452		5_ZUM_A3[-]4169053-4172091
ForlZUM2407.8527	to alpha beta hydrolase	289.334	-1.27569	1.9193		5_ZUM_A3[-]4199696-4202074
ForlZUM2407.8635	-	70.8769	-3.52397	4.58311		5_ZUM_A3[-]4734854-4740432
ForlZUM2407.8640	-	386.391	-5.51671	6.69083		5_ZUM_A3[-]4766357-4771937
ForlZUM2407.8809	C-terminal domain of 1-Cys peroxiredoxin	90.2283	2.94186	-2.24956		6_ZUM[-]1618152-1619503
ForlZUM2407.8877	Glycerol-3-phosphate dehydrogenase	382.653	-1.73443	2.47483	Signal peptide	6_ZUM[-]1914597-1917293
ForlZUM2407.8878	Belongs to the MIP aquaporin (TC 1,A,8) family	390.32	-1.87496	2.20591		6_ZUM[-]1918506-1920034
ForlZUM2407.8879	Belongs to the FGGY kinase family	499.182	-1.13057	1.60791		6_ZUM[+]1920910-1923372
ForlZUM2407.8998	Beta-galactosidase, domain 2	77.1693	1.9243	-2.06802	Signal peptide	6_ZUM[-]2375695-2379271
ForlZUM2407.9039	mfs-multidrug-resistance transporter	687.613	-2.3142	1.69621		6_ZUM[-]2540219-2542295
ForlZUM2407.910	Cupin	324.22	-2.07437	1.77145		11_ZUM_A11[-]2052930-2054723
ForlZUM2407.9122	Glycosyl hydrolase family 61	723.81	4.27905	-3.96824	Signal peptide	6_ZUM[+]2839475-2840815
ForlZUM2407.9169	-	66.7919	-1.593	1.82557	Signal peptide	6_ZUM[+]3045880-3046934
ForlZUM2407.9296	Aldo/keto reductase family	55.6492	-1.1593	1.18497		6_ZUM[+]3558009-3559247
ForlZUM2407.9297	-	53.8943	-1.94369	2.30081		6_ZUM[+]3560837-3563290
ForlZUM2407.9363	Pyridoxamine 5'-phosphate oxidase	228.382	3.79123	-3.90984	Signal peptide	6_ZUM[+]3948111-3949029
ForlZUM2407.9438	Clonostachys byssicola 87,5 %_Secreted_protein	682.087	5.42441	-5.88139	Signal peptide	6_ZUM[-]4646218-4646989
ForlZUM2407.9539	Zinc-binding dehydrogenase	208.406	-3.00349	2.3504		7_ZUM_A4[+]528783-530017
ForlZUM2407.9610	acetyl-CoA hydrolase	146.194	-1.3968	1.37355		7_ZUM_A4[-]821148-823370
ForlZUM2407.970	-	125.856	2.93664	-2.64241	Signal peptide	11_ZUM_A11[-]2303801-2305901
ForlZUM2407.9792	tetraspanin	56.1746	2.78443	-3.54664		7_ZUM_A4[+]1459409-1460838
ForlZUM2407.9806	pantothenate kinase	63.438	-1.98783	1.34998		7_ZUM_A4[-]1502415-1504707
ForlZUM2407.9818	Binds to the 23S rRNA	383.971	1.05592	-1.02541		7_ZUM_A4[-]1530722-1531923
ForlZUM2407.9907	Binds the poly(A) tail of mRNA	597.713	-1.74249	1.4469		7_ZUM_A4[-]1832383-1835743
ForlZUM2407.9918	Zinc finger, C2H2 type	140.489	-2.01268	1.1105		7_ZUM_A4[+]1873252-1877109
ForlZUM2407.9937	Catalyzes the conversion of D-ribulose 5-phosphate to formate and 3,4-dihydroxy-2-butanone 4-phosphate	129.667	-2.68013	2.01418		7_ZUM_A4[-]1933624-1935360
ForlZUM2407.9998	Conserved hypothetical protein	525.266	-2.12063	1.99365		7_ZUM_A4[-]2121481-2123873

## Sheet: Intersection B (89)
Gene id	Annotation	BaseMean	T2 vs C7 Log2FC	T2 vs C14 Log2FC	C7 vs C14 Log2FC	SignalP	Chromosomes
ForlZUM2407.10131	BUD22	328.002	-4.18454	-1.47878	2.70576		7_ZUM_A4[-]2561062-2562603
ForlZUM2407.10239	-	92.7925	2.93568	5.42906	2.49338		7_ZUM_A4[+]2932925-2933495
ForlZUM2407.1027	Glycosyltransferase family 28 N-terminal domain	155.241	5.3077	9.68559	4.37789		11_ZUM_A11[+]2547017-2550106
ForlZUM2407.10336	Aldo/keto reductase family	135.604	2.13402	-1.00949	-3.14352		7_ZUM_A4[+]3305719-3307130
ForlZUM2407.10415	HPP family	728.294	-4.59861	-2.46192	2.13669		7_ZUM_A4[-]3658331-3659656
ForlZUM2407.10419	AMP-binding enzyme C-terminal domain	176.457	-5.87998	-4.43618	1.44381		7_ZUM_A4[+]3669115-3671497
ForlZUM2407.10423	Sugar (and other) transporter	60.2042	-4.3152	-3.17067	1.14453		7_ZUM_A4[+]3680982-3682894
ForlZUM2407.10544	Saccharopine dehydrogenase NADP binding domain	51.3414	2.76756	8.26959	5.50203		8_ZUM_A6[-]335041-336320
ForlZUM2407.10554	Belongs to the glycosyl hydrolase 3 family	68.7114	3.74611	10.6485	6.90235		8_ZUM_A6[+]395576-398532
ForlZUM2407.10577	-	134.014	1.89117	7.88601	5.99484	Signal peptide	8_ZUM_A6[+]473719-475238
ForlZUM2407.10675	Pollen allergen	132.328	4.59492	1.3402	-3.25471	Signal peptide	8_ZUM_A6[-]750087-751634
ForlZUM2407.10773	-	1260.68	-3.0306	-1.78709	1.24351		8_ZUM_A6[-]1056371-1058135
ForlZUM2407.10831	Catalyzes the condensation of formaldehyde and glutathione to S-hydroxymethylglutathione	1201.19	-4.447	-2.23287	2.21413		8_ZUM_A6[-]1262816-1263808
ForlZUM2407.11271	CVNH	198.29	2.53906	-1.06513	-3.60419		8_ZUM_A6[+]2707327-2707939
ForlZUM2407.11409	Conserved hypothetical protein	413.54	-4.05785	-6.26657	-2.20871		8_ZUM_A6[+]3144506-3145994
ForlZUM2407.11430	Acetyltransferase (GNAT) domain	59.7394	-6.07488	-9.61132	-3.53644		8_ZUM_A6[+]3246167-3247166
ForlZUM2407.11433	Hydrophobin	56.6318	-1.59028	2.33416	3.92445		8_ZUM_A6[+]3279649-3280271
ForlZUM2407.11899	Zinc finger, C2H2 type	2589.57	-2.81222	-1.77894	1.03327		9_ZUM_A7[-]1840167-1843075
ForlZUM2407.11984	Protein of unknown function (DUF3984)	405.897	-3.57104	-2.04666	1.52438		9_ZUM_A7[+]2125798-2127467
ForlZUM2407.12074	-	749.334	-4.0361	-2.03531	2.00079		9_ZUM_A7[+]2489457-2491695
ForlZUM2407.1208	Carbonate dehydratase	129.536	-2.89726	-1.32668	1.57057	Signal peptide	12_ZUM_A1[+]1966458-1967885
ForlZUM2407.12152	Eukaryotic-type carbonic anhydrase	117.08	2.29791	-1.24196	-3.53987	Signal peptide	9_ZUM_A7[-]2803233-2804529
ForlZUM2407.12160	Belongs to the major facilitator superfamily, Sugar transporter (TC 2,A,1,1) family	492.052	-3.89609	-5.23655	-1.34047		9_ZUM_A7[-]2825846-2828353
ForlZUM2407.1249	Methyltransferase domain	168.694	2.79585	-1.01819	-3.81404		12_ZUM_A1[+]2393489-2395860
ForlZUM2407.1560	Protein of unknown function (DUF917)	141.053	-4.13526	-2.03339	2.10187		1_ZUM_A10[-]394756-398205
ForlZUM2407.1573	-	175.072	-4.3856	-7.11954	-2.73394		1_ZUM_A10[+]444790-445409
ForlZUM2407.1603	-	141.986	1.78153	3.49067	1.70914		1_ZUM_A10[+]551547-553257
ForlZUM2407.1604	WLM domain	300.402	-3.53975	-1.07093	2.46881		1_ZUM_A10[+]554146-555494
ForlZUM2407.1674	Belongs to the type-B carboxylesterase lipase family	167.566	-3.16657	-1.8086	1.35797	Signal peptide	1_ZUM_A10[-]816865-818964
ForlZUM2407.19	Belongs to the tannase family	102.978	-12.2173	-8.97639	3.24088		10_ZUM_A12[-]205374-207373
ForlZUM2407.1912	Protein of unknown function (DUF3602)	681.542	-2.57745	-1.31776	1.25969		1_ZUM_A10[+]1684628-1685575
ForlZUM2407.2821	-	150.86	-3.16084	2.17497	5.33582		1_ZUM_A10[-]4610978-4611188
ForlZUM2407.3133	Major Facilitator Superfamily	56.9168	-3.31623	-5.42184	-2.10561		1_ZUM_A10[+]5599393-5600937
ForlZUM2407.342	to fungal specific transcription factor domain containing protein	118.917	-4.50753	-3.33082	1.17671		10_ZUM_A12[-]1635358-1638099
ForlZUM2407.345	Ring hydroxylating alpha subunit (catalytic domain)	131.161	-4.26376	-7.29287	-3.0291		10_ZUM_A12[+]1644302-1645826
ForlZUM2407.3519	Common central domain of tyrosinase	73.6313	5.11121	-1.59488	-6.70609	Signal peptide	2_ZUM_A9[+]1141482-1143047
ForlZUM2407.3688	to aspartate--tRNA ligase	647.984	-1.04967	1.60364	2.65332		2_ZUM_A9[+]1707083-1710891
ForlZUM2407.3714	Glycosyl hydrolase family 61	433.565	3.34541	-1.37422	-4.71964		2_ZUM_A9[-]1805458-1806902
ForlZUM2407.397	-	86.3336	-2.41956	-1.017	1.40257		10_ZUM_A12[-]1940735-1941949
ForlZUM2407.4104	Key enzyme for ketone body catabolism, Transfers the CoA moiety from succinate to acetoacetate, Formation of the enzyme-CoA intermediate proceeds via an unstable anhydride species formed between the carboxylate groups of the enzyme and substrate	178.973	-2.64486	-1.56596	1.0789		2_ZUM_A9[-]3219831-3222255
ForlZUM2407.4238	Enoyl-(Acyl carrier protein) reductase	93.6352	-2.8122	-1.20471	1.6075		2_ZUM_A9[+]3634857-3642523
ForlZUM2407.430	Enoyl-(Acyl carrier protein) reductase	94.8498	4.57573	10.2784	5.70272		10_ZUM_A12[+]2094154-2096340
ForlZUM2407.4334	Catalyzes the NAD( )-dependent oxidation of formate to carbon dioxide, Formate oxidation is the final step in the methanol oxidation pathway in methylotrophic microorganisms, Has a role in the detoxification of exogenous formate in non- methylotrophic organisms	1718.26	-2.9926	-1.52226	1.47034		2_ZUM_A9[+]4002669-4004727
ForlZUM2407.4520	3-beta hydroxysteroid dehydrogenase/isomerase family	186.548	-2.08664	-4.54238	-2.45575		2_ZUM_A9[-]4554385-4555734
ForlZUM2407.5230	Major Facilitator Superfamily	216.354	-6.02876	-7.04028	-1.01152		3_ZUM_A5[-]1986256-1987970
ForlZUM2407.5426	belongs to the flavoprotein pyridine nucleotide cytochrome reductase family	220.726	-2.30827	-1.09192	1.21635		3_ZUM_A5[-]2703412-2705100
ForlZUM2407.5493	-	1316.4	-2.14858	-1.02753	1.12105		3_ZUM_A5[-]2899189-2900472
ForlZUM2407.5582	to anion exchange family	82.7091	-2.69259	-1.03627	1.65633		3_ZUM_A5[+]3157435-3160039
ForlZUM2407.5687	-	1238.94	-2.99719	-1.18641	1.81078		3_ZUM_A5[-]3535177-3536639
ForlZUM2407.5720	Belongs to the class-II pyridoxal-phosphate-dependent aminotransferase family	150.026	-2.35559	-1.1318	1.22379		3_ZUM_A5[+]3640127-3642520
ForlZUM2407.6127	-	72.1264	6.88658	2.7284	-4.15818		4_ZUM_A2[-]167786-168948
ForlZUM2407.6131	Belongs to the major facilitator superfamily, Sugar transporter (TC 2,A,1,1) family	1036.73	-5.52741	-7.56239	-2.03498		4_ZUM_A2[-]195536-197552
ForlZUM2407.6133	Beta-galactosidase	911.16	-4.60578	-6.35754	-1.75176		4_ZUM_A2[+]198304-201962
ForlZUM2407.618	NAD dependent epimerase/dehydratase family	139.753	1.76869	4.678	2.90931		11_ZUM_A11[+]632223-633260
ForlZUM2407.6409	Aminotransferase class-V	315.124	-4.0479	-7.65422	-3.60632		4_ZUM_A2[-]1264789-1266447
ForlZUM2407.6518	to aldo-keto reductase	147.062	2.89297	6.3246	3.43164		4_ZUM_A2[+]1661055-1662377
ForlZUM2407.6680	Belongs to the ALAD family	804.945	-2.98837	-1.06618	1.92219		4_ZUM_A2[-]2185785-2187454
ForlZUM2407.6737	RTA1 like protein	53.8645	5.09774	1.00323	-4.09451		4_ZUM_A2[+]2365794-2367641
ForlZUM2407.6775	-	57.9716	2.13751	4.49806	2.36055		4_ZUM_A2[+]2516304-2516980
ForlZUM2407.6817	T5orf172 domain	92.9665	4.02845	1.24933	-2.77912		4_ZUM_A2[+]2689980-2692876
ForlZUM2407.6917	Belongs to the zinc-containing alcohol dehydrogenase family, Class-III subfamily	891.831	-3.38797	-1.69589	1.69208		4_ZUM_A2[+]2995203-2996839
ForlZUM2407.7029	PRELI-like family	1214.94	-3.20434	-1.99147	1.21288		4_ZUM_A2[-]3328386-3329633
ForlZUM2407.7072	YCII-related domain	268.224	-3.91273	-6.21384	-2.30111		4_ZUM_A2[+]3468981-3470066
ForlZUM2407.7090	-	123.29	1.49305	3.19469	1.70164		4_ZUM_A2[-]3520480-3523056
ForlZUM2407.726	cytochrome p450	188.411	-4.92817	-7.65716	-2.72899		11_ZUM_A11[-]1250285-1252239
ForlZUM2407.7356	Glycosyl hydrolase family 61	101.475	2.9559	-1.20182	-4.15772	Signal peptide	5_ZUM_A3[-]266712-268063
ForlZUM2407.7359	KR domain	128.226	1.76397	3.00045	1.23648		5_ZUM_A3[-]282113-283366
ForlZUM2407.7370	-	120.855	-2.01744	-4.63291	-2.61548		5_ZUM_A3[+]328124-330830
ForlZUM2407.7463	Fungal specific transcription factor domain	326.822	-3.189	-1.09385	2.09515		5_ZUM_A3[-]657236-660508
ForlZUM2407.7551	Catalyzes the reversible reaction in which hydroxymethyl group from 5,10-methylenetetrahydrofolate is transferred onto alpha-ketoisovalerate to form ketopantoate	85.358	-3.31964	-2.21625	1.10339		5_ZUM_A3[-]990017-991518
ForlZUM2407.7565	Pectate lyase B precursor	364.869	3.46321	-1.22958	-4.69278	Signal peptide	5_ZUM_A3[-]1039963-1041216
ForlZUM2407.7999	-	226.238	-2.54246	-1.31584	1.22662		5_ZUM_A3[-]2497270-2498926
ForlZUM2407.8217	DNA-binding protein creA	826.475	-2.51903	-1.22577	1.29326		5_ZUM_A3[+]3209375-3211623
ForlZUM2407.8235	to multidrug resistant protein	119.207	-6.08597	-3.86046	2.22551		5_ZUM_A3[+]3284149-3288080
ForlZUM2407.826	RTA1 like protein	81.8425	4.78611	10.0682	5.28204		11_ZUM_A11[+]1704179-1705515
ForlZUM2407.828	RTA1 like protein	128.819	5.031	9.72889	4.69788		11_ZUM_A11[+]1707704-1708770
ForlZUM2407.8506	Belongs to the PdxS SNZ family	349.181	-2.5973	-1.39034	1.20696		5_ZUM_A3[-]4110216-4111755
ForlZUM2407.8507	Glutamine amidotransferase subunit pdxT	66.9492	-2.96735	-1.28619	1.68116		5_ZUM_A3[+]4112298-4113471
ForlZUM2407.8846	-	117.086	-4.88568	-8.08929	-3.20362		6_ZUM[-]1790222-1791313
ForlZUM2407.8869	-	53.7945	1.40574	4.52398	3.11824		6_ZUM[-]1854543-1856268
ForlZUM2407.8894	Conserved hypothetical protein	50.0381	-2.1008	-3.5893	-1.4885		6_ZUM[+]1984040-1985781
ForlZUM2407.8910	-	289.99	3.25599	5.58383	2.32784		6_ZUM[-]2057598-2058536
ForlZUM2407.8947	ACT domain	114.654	-2.94098	-4.82092	-1.87994		6_ZUM[+]2155717-2158655
ForlZUM2407.8964	neutral amino acid permease	136.237	-2.17876	-3.59016	-1.41139		6_ZUM[+]2218550-2220245
ForlZUM2407.9013	Belongs to the peptidase S8 family	423.544	-1.63004	-3.04184	-1.4118	Signal peptide	6_ZUM[+]2429405-2431041
ForlZUM2407.9144	Regulator of G protein signalling domain	133.145	-3.45448	-1.47848	1.976		6_ZUM[+]2927499-2929679
ForlZUM2407.9224	Belongs to the peptidase M36 family	503.37	-1.25675	-3.07786	-1.8211		6_ZUM[+]3277570-3279827
ForlZUM2407.942	C2H2 type zinc-finger (2 copies)	130.831	-8.97741	-6.76147	2.21594		11_ZUM_A11[+]2202088-2203341
ForlZUM2407.9864	Ribosomal protein L11 methyltransferase (PrmA)	65.253	1.5553	3.13864	1.58334		7_ZUM_A4[+]1698401-1699729

## Sheet: Intersection C (136)
Gene id	Annotation	BaseMean	C7 vs C14 Log2FC	SignalP	Chromosomes
ForlZUM2407.10067	ribosomal protein	419.523	-1.07288		7_ZUM_A4[-]2337369-2339784
ForlZUM2407.10146	-	183.083	-1.53085		7_ZUM_A4[-]2631489-2631955
ForlZUM2407.10195	Cytochrome P450	62.165	-2.40257		7_ZUM_A4[+]2762212-2764695
ForlZUM2407.10284	Ribosomal protein L21e	382.505	-1.08245		7_ZUM_A4[-]3088538-3089571
ForlZUM2407.10285	40S ribosomal protein S9	422.166	-1.06886		7_ZUM_A4[+]3089515-3090793
ForlZUM2407.10363	Belongs to the SNF7 family	222.989	1.16851		7_ZUM_A4[+]3421889-3423003
ForlZUM2407.10404	POT family	601.827	-1.45579		7_ZUM_A4[-]3596562-3598667
ForlZUM2407.10429	Four repeated domains in the Fasciclin I family of proteins, present in many other contexts,	113.433	1.28737	Signal peptide	7_ZUM_A4[-]3695307-3696938
ForlZUM2407.10737	heat shock factor	585.669	1.27181		8_ZUM_A6[+]945777-949571
ForlZUM2407.10748	alcohol dehydrogenase	799.904	2.46993		8_ZUM_A6[-]975074-976806
ForlZUM2407.10800	to NADPH oxidase	80.4429	-1.76441		8_ZUM_A6[-]1152693-1155059
ForlZUM2407.10873	Belongs to the universal ribosomal protein uS12 family	606.034	-1.05084		8_ZUM_A6[+]1414696-1415742
ForlZUM2407.10931	Domain of unknown function (DUF4112)	116.791	1.58006		8_ZUM_A6[+]1627301-1629039
ForlZUM2407.11035	KRI1-like family	266.03	1.27089		8_ZUM_A6[+]1934194-1936485
ForlZUM2407.11107	ABC transporter transmembrane region	111.196	1.09777		8_ZUM_A6[-]2184318-2189968
ForlZUM2407.11145	Belongs to the eukaryotic ribosomal protein P1 P2 family	415.164	-1.22591		8_ZUM_A6[+]2300281-2301091
ForlZUM2407.11146	extracellular serine-rich protein	85.9239	-3.51098	Signal peptide	8_ZUM_A6[-]2301880-2303740
ForlZUM2407.11159	Clathrin is the major protein of the polyhedral coat of coated pits and vesicles	116.342	-1.41021		8_ZUM_A6[+]2334755-2340579
ForlZUM2407.11167	DNA-dependent RNA polymerase catalyzes the transcription of DNA into RNA using the four ribonucleoside triphosphates as substrates	146.185	1.18513		8_ZUM_A6[+]2359377-2363421
ForlZUM2407.11256	to phosphatidylinositol	86.4051	1.18124		8_ZUM_A6[-]2670110-2671998
ForlZUM2407.11322	Protein transport protein SEC61 subunit alpha	131.541	-2.03412		8_ZUM_A6[-]2885497-2887678
ForlZUM2407.11324	Conserved hypothetical protein	168.556	1.4024		8_ZUM_A6[+]2890659-2893900
ForlZUM2407.11379	ThiJ/PfpI family-like	198.695	2.00452		8_ZUM_A6[+]3009812-3010711
ForlZUM2407.11424	FAD binding domain	129.895	-1.64378		8_ZUM_A6[+]3218022-3219968
ForlZUM2407.11565	to flavin-containing monooxygenase	93.6807	1.03277		9_ZUM_A7[-]624995-627160
ForlZUM2407.11792	allergen asp	472.743	-1.36834	Signal peptide	9_ZUM_A7[-]1456723-1458107
ForlZUM2407.1615	Phosphate transport (Pho88)	88.3309	-1.27922		1_ZUM_A10[+]595910-597034
ForlZUM2407.1683	Male sterility protein	86.7619	-1.39761		1_ZUM_A10[+]862784-866885
ForlZUM2407.1724	-	74.9486	-1.4438		1_ZUM_A10[-]1035769-1039032
ForlZUM2407.1742	Necessary for protein translocation in the endoplasmic reticulum	106.221	-1.08772		1_ZUM_A10[-]1092231-1093200
ForlZUM2407.1746	D-xylose reductase	140.951	-1.63775		1_ZUM_A10[+]1109539-1111086
ForlZUM2407.1836	glutamate synthase	81.95	1.28571		1_ZUM_A10[+]1384329-1392340
ForlZUM2407.2040	protein disulfide-isomerase precursor	321.62	-1.46564	Signal peptide	1_ZUM_A10[-]2090148-2092112
ForlZUM2407.2043	HAT (Half-A-TPR) repeats	93.1182	1.06154		1_ZUM_A10[-]2099420-2102312
ForlZUM2407.2070	Carbamoyl-phosphate synthase arginine-specific large chain	125.677	-1.10853		1_ZUM_A10[+]2183031-2187204
ForlZUM2407.2202	Belongs to the universal ribosomal protein uL5 family	342.256	-1.12192		1_ZUM_A10[+]2608655-2609660
ForlZUM2407.2273	Belongs to the gluconokinase GntK GntV family	54.0206	-1.85167		1_ZUM_A10[-]2837907-2839523
ForlZUM2407.2329	Dolichyl-phosphate-mannose-protein mannosyltransferase 4	110.66	-1.19622		1_ZUM_A10[+]3038718-3041795
ForlZUM2407.2358	ML-like domain	84.3626	-1.7021	Signal peptide	1_ZUM_A10[+]3120823-3124237
ForlZUM2407.2450	Calreticulin family	236.958	-1.79791		1_ZUM_A10[+]3424910-3429620
ForlZUM2407.2484	-	167.009	1.01448		1_ZUM_A10[+]3523677-3527236
ForlZUM2407.2545	Tubulin is the major constituent of microtubules, It binds two moles of GTP, one at an exchangeable site on the beta chain and one at a non-exchangeable site on the alpha chain	214.888	-1.64098		1_ZUM_A10[-]3706941-3709151
ForlZUM2407.2547	Belongs to the universal ribosomal protein uS19 family	406.364	-1.13194		1_ZUM_A10[+]3724304-3725434
ForlZUM2407.2567	ATP synthase subunit 4, mitochondrial precursor	192.676	-1.05963		1_ZUM_A10[-]3786515-3788072
ForlZUM2407.2712	Catalyzes the conversion of inosine 5'-phosphate (IMP) to xanthosine 5'-phosphate (XMP), the first committed and rate- limiting step in the de novo synthesis of guanine nucleotides, and therefore plays an important role in the regulation of cell growth	320.358	1.12988		1_ZUM_A10[-]4234976-4237239
ForlZUM2407.2791	heat shock factor	76.1946	1.04656		1_ZUM_A10[+]4499580-4503167
ForlZUM2407.3136	Belongs to the peptidase S8 family	274.779	-1.23454	Signal peptide	1_ZUM_A10[-]5605676-5611216
ForlZUM2407.3157	Acetyltransferase (GNAT) domain	65.774	-1.79828		1_ZUM_A10[-]5667279-5668270
ForlZUM2407.3251	Belongs to the peptidase S8 family	67.0074	-3.18946	Signal peptide	1_ZUM_A10[-]6199195-6200823
ForlZUM2407.3556	KR domain	170.201	1.41492		2_ZUM_A9[-]1286390-1287667
ForlZUM2407.3573	Belongs to the universal ribosomal protein uL22 family	469.885	-1.06715		2_ZUM_A9[+]1343497-1344817
ForlZUM2407.3618	Belongs to the universal ribosomal protein uL11 family	282.113	-1.19089		2_ZUM_A9[-]1489084-1489965
ForlZUM2407.3626	Belongs to the carnitine choline acetyltransferase family	282.559	1.44464		2_ZUM_A9[-]1511238-1514135
ForlZUM2407.3811	Belongs to the oxygen-dependent FAD-linked oxidoreductase family	106.269	-1.94306		2_ZUM_A9[-]2173252-2176795
ForlZUM2407.3862	-	96.6727	1.37011		2_ZUM_A9[-]2381761-2383067
ForlZUM2407.3972	Protein of unknown function (DUF2434)	436.29	1.01697		2_ZUM_A9[-]2776978-2779467
ForlZUM2407.4077	response to estrogen	60.1628	-2.8729		2_ZUM_A9[-]3120429-3123603
ForlZUM2407.4211	T-complex protein 11	335.734	1.11782		2_ZUM_A9[-]3555925-3559244
ForlZUM2407.4310	Belongs to the glutathione peroxidase family	155.819	1.14429		2_ZUM_A9[+]3903417-3904437
ForlZUM2407.4403	to aldose 1-epimerase	60.1219	-2.16022		2_ZUM_A9[+]4203760-4205132
ForlZUM2407.4429	ATP citrate lyase citrate-binding	216.576	-1.04819		2_ZUM_A9[+]4271751-4274579
ForlZUM2407.4431	Belongs to the TRAFAC class TrmE-Era-EngA-EngB-Septin- like GTPase superfamily, Septin GTPase family	119.482	-1.00678		2_ZUM_A9[-]4279294-4281192
ForlZUM2407.444	PAP2 superfamily	144.109	1.14464		10_ZUM_A12[-]2132893-2134503
ForlZUM2407.4448	Belongs to the universal ribosomal protein uS7 family	464.922	-1.05087		2_ZUM_A9[+]4312727-4313881
ForlZUM2407.4565	FAD binding domain	54.3404	1.4393		2_ZUM_A9[+]4708349-4710078
ForlZUM2407.5015	PPIases accelerate the folding of proteins, It catalyzes the cis-trans isomerization of proline imidic peptide bonds in oligopeptides	178.438	-1.78004	Signal peptide	3_ZUM_A5[-]1286972-1288154
ForlZUM2407.5035	May interact with target proteins during translocation into the lumen of the endoplasmic reticulum, May protect unfolded target proteins against degradation and facilitate correct glycosylation	54.1659	-1.75186		3_ZUM_A5[+]1346655-1347497
ForlZUM2407.5119	Zinc finger, C2H2 type	83.3848	1.27011		3_ZUM_A5[+]1640116-1642739
ForlZUM2407.5173	ribosomal protein	314.845	-1.13335		3_ZUM_A5[-]1807651-1812999
ForlZUM2407.5321	Functions as actin-binding component of the Arp2 3 complex which is involved in regulation of actin polymerization and together with an activating nucleation-promoting factor (NPF) mediates the formation of branched actin networks	54.8745	-1.67062		3_ZUM_A5[+]2302435-2305206
ForlZUM2407.5443	60S ribosomal protein	616.047	-1.03787		3_ZUM_A5[-]2768978-2770446
ForlZUM2407.5607	alpha beta fold family	89.5712	1.4832		3_ZUM_A5[+]3267604-3269522
ForlZUM2407.5624	Domain of unknown function (DUF1996)	122.684	-1.36401		3_ZUM_A5[-]3318194-3320938
ForlZUM2407.5724	BP28CT (NUC211) domain	101.85	1.14422		3_ZUM_A5[-]3647158-3655522
ForlZUM2407.5737	to lectin family integral membrane protein	73.9456	-1.76263	Signal peptide	3_ZUM_A5[-]3695527-3697155
ForlZUM2407.5750	GGL domain	108	-1.03615		3_ZUM_A5[+]3745771-3747418
ForlZUM2407.5781	Ribosome biogenesis protein RLP24	206.76	1.15983		3_ZUM_A5[-]3850939-3855095
ForlZUM2407.5841	Stm1	271.013	-1.19671		3_ZUM_A5[-]4029467-4032038
ForlZUM2407.5867	to protein translocation complex componenet NpL1	121.032	-1.40596		3_ZUM_A5[+]4136320-4139167
ForlZUM2407.5890	Alcohol dehydrogenase GroES-like domain	64.8581	-1.54716		3_ZUM_A5[-]4231574-4233036
ForlZUM2407.5898	Tubulin is the major constituent of microtubules, It binds two moles of GTP, one at an exchangeable site on the beta chain and one at a non-exchangeable site on the alpha chain	134.994	-1.52503		3_ZUM_A5[+]4263064-4265079
ForlZUM2407.5992	Amino acid permease	490.882	2.0035		3_ZUM_A5[-]4591213-4593313
ForlZUM2407.6168	to cellulose-binding GDSL lipase acylhydrolase	67.5047	-3.38888	Signal peptide	4_ZUM_A2[+]329692-333191
ForlZUM2407.6246	Belongs to the major facilitator superfamily, Sugar transporter (TC 2,A,1,1) family	493.031	1.5055		4_ZUM_A2[-]680108-682178
ForlZUM2407.6291	26S proteasome subunit RPN7	57.9426	1.16935		4_ZUM_A2[-]844312-846511
ForlZUM2407.6320	Ribosomal protein L23, N-terminal domain	345.37	-1.04524		4_ZUM_A2[+]967512-968745
ForlZUM2407.6343	serine-rich protein	88.3795	-1.47539		4_ZUM_A2[+]1010907-1014768
ForlZUM2407.6345	Peroxin 11c	87.9415	1.13498		4_ZUM_A2[-]1017712-1019273
ForlZUM2407.6355	S1 RNA binding domain	175.702	1.19358		4_ZUM_A2[-]1052922-1058551
ForlZUM2407.6422	Mitochondrial intermembrane space	71.9501	1.2788		4_ZUM_A2[-]1302993-1304481
ForlZUM2407.6468	WD domain, G-beta repeat	256.539	1.68971		4_ZUM_A2[-]1460444-1464977
ForlZUM2407.6485	-	57.0154	-2.22256		4_ZUM_A2[-]1509174-1511574
ForlZUM2407.6531	fructose-bisphosphate aldolase	787.434	1.28652		4_ZUM_A2[+]1703515-1706130
ForlZUM2407.6542	The coatomer is a cytosolic protein complex that binds to dilysine motifs and reversibly associates with Golgi non- clathrin-coated vesicles, which further mediate biosynthetic protein transport from the ER, via the Golgi up to the trans Golgi network, Coatomer complex is required for budding from Golgi membranes, and is essential for the retrograde Golgi-to-ER transport of dilysine-tagged protei…	95.2455	-1.22494		4_ZUM_A2[-]1736425-1740080
ForlZUM2407.6585	Mandelate racemase / muconate lactonizing enzyme, C-terminal domain	106.781	-1.63077		4_ZUM_A2[-]1887797-1889770
ForlZUM2407.6637	Eukaryotic porin	317.232	-1.18704		4_ZUM_A2[-]2040661-2042742
ForlZUM2407.6795	ribosomal protein L22	297.299	-1.06229		4_ZUM_A2[-]2599449-2600369
ForlZUM2407.6849	Belongs to the class-I aminoacyl-tRNA synthetase family	57.0731	-1.80563		4_ZUM_A2[+]2797528-2799187
ForlZUM2407.6850	Plays an essential role in the assembly of succinate dehydrogenase (SDH), an enzyme complex (also referred to as respiratory complex II) that is a component of both the tricarboxylic acid (TCA) cycle and the mitochondrial electron transport chain, and which couples the oxidation of succinate to fumarate with the reduction of ubiquinone (coenzyme Q) to ubiquinol, Required for flavinylation (covale…	60.1511	1.306		4_ZUM_A2[+]2799343-2800754
ForlZUM2407.6900	Belongs to the peptidase M1 family	71.7291	-1.80509		4_ZUM_A2[+]2953063-2955304
ForlZUM2407.6998	to acyl-coa dehydrogenase	226.705	1.22095	Signal peptide	4_ZUM_A2[+]3250820-3252820
ForlZUM2407.7068	to SH3 domain protein	54.8348	1.36671		4_ZUM_A2[-]3458153-3461341
ForlZUM2407.7089	-	130.624	-1.14715		4_ZUM_A2[-]3509651-3513304
ForlZUM2407.7106	-	58.5608	1.60312		4_ZUM_A2[-]3577713-3578649
ForlZUM2407.7110	Glycosyl hydrolase family 10	62.3842	-4.39791	Signal peptide	4_ZUM_A2[+]3597950-3599918
ForlZUM2407.7396	RNA recognition motif	447.276	-1.03957		5_ZUM_A3[+]412446-414463
ForlZUM2407.7583	serine threonine protein kinase	51.0961	-1.96538		5_ZUM_A3[-]1104044-1108383
ForlZUM2407.7650	Domain with 2 conserved Trp (W) residues	129.985	-1.59889		5_ZUM_A3[-]1317008-1318578
ForlZUM2407.7670	Belongs to the TRAFAC class TrmE-Era-EngA-EngB-Septin- like GTPase superfamily, Septin GTPase family	89.9619	-1.22485		5_ZUM_A3[-]1394595-1396936
ForlZUM2407.7694	-	116.952	-1.54825	Signal peptide	5_ZUM_A3[+]1479554-1481144
ForlZUM2407.7708	-	130.171	-2.28489	Signal peptide	5_ZUM_A3[-]1513437-1515607
ForlZUM2407.7729	phosphoribosylformylglycinamidine synthase	93.736	1.05823		5_ZUM_A3[+]1591906-1596481
ForlZUM2407.7758	Belongs to the heat shock protein 70 family	601.415	-1.74481	Signal peptide	5_ZUM_A3[+]1701431-1703953
ForlZUM2407.7940	Carbamoyl-phosphate synthase small chain, CPSase domain	195.595	1.18272		5_ZUM_A3[-]2294368-2301688
ForlZUM2407.7975	Belongs to the TRAFAC class TrmE-Era-EngA-EngB-Septin- like GTPase superfamily, Septin GTPase family	174.017	-1.48634		5_ZUM_A3[-]2399948-2403573
ForlZUM2407.8081	Binds to actin and affects the structure of the cytoskeleton, At high concentrations, profilin prevents the polymerization of actin, whereas it enhances it at low concentrations	79.0996	-1.35272		5_ZUM_A3[+]2795633-2796911
ForlZUM2407.8112	Src homology 3 domains	90.8441	-1.44961		5_ZUM_A3[+]2866293-2869525
ForlZUM2407.8211	Acyl CoA binding protein	139.041	-1.34689		5_ZUM_A3[+]3189398-3190128
ForlZUM2407.8282	RHO protein GDP dissociation inhibitor	60.5931	-1.78975		5_ZUM_A3[+]3418972-3420521
ForlZUM2407.8460	Beta-glucosidase (SUN family)	65.182	-2.05196	Signal peptide	5_ZUM_A3[-]3961259-3963850
ForlZUM2407.849	Homologues of snake disintegrins	75.373	1.94791		11_ZUM_A11[+]1798468-1800713
ForlZUM2407.8860	Belongs to the glycosyl hydrolase 18 family	106.873	1.32367	Signal peptide	6_ZUM[+]1825472-1827289
ForlZUM2407.9133	Belongs to the glycosyl hydrolase 43 family	96.6029	-3.20274		6_ZUM[+]2882340-2884122
ForlZUM2407.9605	Belongs to the glycosyl hydrolase 7 (cellulase C) family	109.844	-3.278	Signal peptide	7_ZUM_A4[+]793695-796741
ForlZUM2407.9619	Oxidoreductase-like protein, N-terminal	78.5804	1.44717		7_ZUM_A4[-]846295-847331
ForlZUM2407.9657	-	88.0733	1.0218		7_ZUM_A4[+]1004830-1008484
ForlZUM2407.9661	Transcription factor PAP1	210.289	1.05358		7_ZUM_A4[-]1016801-1019660
ForlZUM2407.9701	GAL4-like Zn(II)2Cys6 (or C6 zinc) binuclear cluster DNA-binding domain	368.373	-1.098		7_ZUM_A4[-]1123587-1126974
ForlZUM2407.9760	to transcription factor Snd1 p100	58.8897	-1.97325		7_ZUM_A4[-]1331430-1334779
ForlZUM2407.9791	SRF-type transcription factor (DNA-binding and dimerisation domain)	105.459	-1.70015		7_ZUM_A4[-]1451674-1454047
ForlZUM2407.9810	60S ribosomal protein L24	372.362	-1.05446		7_ZUM_A4[-]1512552-1513712
ForlZUM2407.9823	Ketopantoate reductase PanE/ApbA	380.294	1.20877		7_ZUM_A4[+]1544607-1550893
ForlZUM2407.9878	Fibronectin type III-like domain	97.3856	-2.30337	Signal peptide	7_ZUM_A4[-]1735196-1737945
ForlZUM2407.9919	2-nitropropane dioxygenase	187.213	1.46475		7_ZUM_A4[+]1877388-1878729
ForlZUM2407.9923	NUC153 domain	83.651	1.07549		7_ZUM_A4[+]1890959-1893959
ForlZUM2407.9952	to assimilatory sulfite reductase	149.104	1.43513		7_ZUM_A4[-]1975697-1980620

## Sheet: As Forc's Intersection A (199) 
Gene id	Annotation	BaseMean	T2 vs C7 Log2FC	T2 vs C14 Log2FC	SignalP	Chromosomes
ForlZUM2407.10090	Belongs to the OSBP family	143.774	1.22712	1.60045		7_ZUM_A4[-]2403433-2408061
ForlZUM2407.10138	RNA recognition motif	75.803	1.94376	1.59422		7_ZUM_A4[+]2594582-2595801
ForlZUM2407.10207	Ras subfamily of RAS small GTPases	135.728	-1.93756	-1.49311		7_ZUM_A4[-]2798628-2801868
ForlZUM2407.10218	ABC transporter transmembrane region	96.6182	-7.10014	-5.82277		7_ZUM_A4[+]2833650-2837903
ForlZUM2407.10357	to nucleoside transporter	79.7346	-2.09057	-1.35002		7_ZUM_A4[+]3407043-3410006
ForlZUM2407.10560	Altered inheritance of mitochondria protein 24, mitochondrial	62.3779	2.2999	2.81805		8_ZUM_A6[+]417359-418310
ForlZUM2407.10660	Amidohydrolase family	1014.87	-5.07687	-4.50638		8_ZUM_A6[+]717875-720012
ForlZUM2407.10662	to ABC transporter	77.5264	-2.13386	-2.08889		8_ZUM_A6[+]721190-725547
ForlZUM2407.10686	to stomatin	90.9964	-1.59295	-1.25848		8_ZUM_A6[+]795809-797656
ForlZUM2407.10696	Uncharacterized conserved protein	171.118	-2.01216	-1.32375		8_ZUM_A6[-]821792-823767
ForlZUM2407.10753	GAL4-like Zn(II)2Cys6 (or C6 zinc) binuclear cluster DNA-binding domain	54.413	-1.44727	-1.32267		8_ZUM_A6[-]990522-994078
ForlZUM2407.10781	Cobalamin-independent synthase, N-terminal domain	476.854	1.52864	1.23284		8_ZUM_A6[-]1084881-1087910
ForlZUM2407.10809	Gti1/Pac2 family	138.826	-2.11772	-1.2467		8_ZUM_A6[+]1195539-1199500
ForlZUM2407.10818	acyl-CoA dehydrogenase	154.085	1.82925	2.44768		8_ZUM_A6[-]1216170-1218181
ForlZUM2407.10999	Methyltransferase domain	225.538	-1.60958	-1.07462		8_ZUM_A6[+]1830408-1833232
ForlZUM2407.11011	Belongs to the ClpA ClpB family	78.918	4.14073	3.13853		8_ZUM_A6[-]1871536-1874896
ForlZUM2407.11105	Protein of unknown function (DUF2841)	77.0265	1.87298	1.18152		8_ZUM_A6[-]2173685-2178066
ForlZUM2407.11162	to trehalase precursor	71.1156	1.92175	2.83804	Signal peptide	8_ZUM_A6[-]2345326-2347852
ForlZUM2407.11193	Extracellular tail, of 10TM putative phosphate transporter	660.548	1.42604	1.89083		8_ZUM_A6[+]2451028-2454993
ForlZUM2407.11258	Uncharacterised protein family (UPF0121)	110.591	2.13651	1.62023		8_ZUM_A6[+]2681060-2682837
ForlZUM2407.11283	Fibronectin type III-like domain	321.243	-3.47649	-3.20637	Signal peptide	8_ZUM_A6[+]2752226-2755918
ForlZUM2407.11359	Belongs to the cation transport ATPase (P-type) (TC 3,A,3) family	302.229	-1.81095	-2.03973		8_ZUM_A6[-]2963740-2967935
ForlZUM2407.11407	PIN domain of ribonuclease	114.107	-1.12684	-1.1639		8_ZUM_A6[-]3141977-3144023
ForlZUM2407.11428	Dynamin central region	83.8658	6.09501	2.50528		8_ZUM_A6[+]3234008-3237012
ForlZUM2407.11457	Belongs to the major facilitator superfamily, Sugar transporter (TC 2,A,1,1) family	62.4764	4.35394	5.4		8_ZUM_A6[+]3372044-3374194
ForlZUM2407.11511	NmrA-like family	76.5389	5.1663	3.19914		9_ZUM_A7[+]354466-355986
ForlZUM2407.11591	Putative peptidase family	71.4743	3.21784	4.97434	Signal peptide	9_ZUM_A7[+]719283-720547
ForlZUM2407.11652	helix loop helix domain	689.33	-2.17442	-2.25242		9_ZUM_A7[+]957878-959654
ForlZUM2407.11707	zinc finger	439.505	-1.70039	-1.50748		9_ZUM_A7[-]1148901-1152023
ForlZUM2407.11742	NAD( )-dependent glutamate dehydrogenase which degrades glutamate to ammonia and alpha-ketoglutarate	565.521	-2.40018	-1.31106		9_ZUM_A7[+]1275666-1280488
ForlZUM2407.11829	Alternaria alternata allergen 1	153.953	3.07477	2.51133	Signal peptide	9_ZUM_A7[+]1588505-1589576
ForlZUM2407.11830	formaldehyde dehydrogenase	115.79	-2.56669	-1.64718		9_ZUM_A7[+]1591028-1592892
ForlZUM2407.11841	Belongs to the cation transport ATPase (P-type) (TC 3,A,3) family	287.462	1.53647	2.01424		9_ZUM_A7[-]1625993-1682816
ForlZUM2407.11864	Belongs to the short-chain dehydrogenases reductases (SDR) family	111.438	2.73991	3.61504		9_ZUM_A7[+]1707819-1708929
ForlZUM2407.11924	to phenol	241.243	-2.69511	-3.42611		9_ZUM_A7[-]1911652-1914086
ForlZUM2407.11966	6-phosphofructo-2-kinase	86.3435	-1.36363	-1.53732		9_ZUM_A7[-]2061827-2066127
ForlZUM2407.11992	to major facilitator superfamily	776.692	-2.62897	-1.50055		9_ZUM_A7[-]2149686-2152330
ForlZUM2407.12102	RTA1 like protein	174.425	-2.82191	-3.78425		9_ZUM_A7[+]2597445-2598944
ForlZUM2407.12133	Belongs to the class-IV pyridoxal-phosphate-dependent aminotransferase family	784.059	-3.17637	-2.3371		9_ZUM_A7[-]2739320-2740923
ForlZUM2407.12144	Glutathione S-transferase, N-terminal domain	83.651	-1.42448	-2.30963		9_ZUM_A7[+]2780518-2782592
ForlZUM2407.12200	NADH:flavin oxidoreductase / NADH oxidase family	87.8272	-2.89915	-4.03157		9_ZUM_A7[-]3115561-3117229
ForlZUM2407.12221	-	90.9496	-1.73128	-1.09044	Signal peptide	9_ZUM_A7[-]3202784-3204090
ForlZUM2407.129	Belongs to the glycosyl hydrolase 43 family	65.5566	-2.3243	-3.71101		10_ZUM_A12[-]808729-809801
ForlZUM2407.1534	-	114.262	2.67956	1.775	Signal peptide	1_ZUM_A10[-]241952-245843
ForlZUM2407.161	RTA1 like protein	142.991	-12.423	-10.8361		10_ZUM_A12[+]928463-929652
ForlZUM2407.1655	Major Facilitator Superfamily	230.876	-3.09763	-2.62937		1_ZUM_A10[+]746541-748495
ForlZUM2407.1656	LicD family	101.974	-1.87137	-1.57351	Signal peptide	1_ZUM_A10[+]757050-758925
ForlZUM2407.1802	-	370.429	-1.47621	-1.57146		1_ZUM_A10[-]1282423-1285862
ForlZUM2407.1814	Calcipressin	779.528	-1.58612	-1.11877		1_ZUM_A10[-]1315344-1316727
ForlZUM2407.1940	-	78.3066	-1.08815	-1.22456		1_ZUM_A10[+]1757746-1769202
ForlZUM2407.1995	Belongs to the cytochrome P450 family	119.539	-3.30443	-2.43665		1_ZUM_A10[-]1952765-1954792
ForlZUM2407.2016	Shwachman-Bodian-Diamond syndrome (SBDS) protein	113.723	1.85887	2.13356		1_ZUM_A10[-]2018559-2019636
ForlZUM2407.2059	-	246.934	2.39492	2.00898		1_ZUM_A10[-]2151367-2152471
ForlZUM2407.2135	Belongs to the small heat shock protein (HSP20) family	202.313	5.07902	4.16527		1_ZUM_A10[+]2408640-2409845
ForlZUM2407.2146	Protein of unknown function (DUF1765)	113.503	1.64133	1.58213		1_ZUM_A10[-]2444405-2448951
ForlZUM2407.2149	-	87.716	2.67824	1.80787		1_ZUM_A10[+]2454497-2457960
ForlZUM2407.2194	ATP-NAD kinase	136.245	-1.94688	-1.87626		1_ZUM_A10[-]2575301-2579265
ForlZUM2407.2214	-	59.9775	2.00939	2.77167		1_ZUM_A10[+]2660152-2661255
ForlZUM2407.240	7 transmembrane receptor (rhodopsin family)	196.359	-3.26688	-3.38474		10_ZUM_A12[-]1250712-1252336
ForlZUM2407.2438	Vacuolar transporter chaperone 4	62.1832	2.5422	1.21155		1_ZUM_A10[-]3401094-3404423
ForlZUM2407.2453	Belongs to the short-chain dehydrogenases reductases (SDR) family	68.7428	-1.45776	-2.08776		1_ZUM_A10[-]3438296-3441394
ForlZUM2407.2458	transcription, DNA-templated	55.6924	2.34087	2.05582		1_ZUM_A10[+]3451483-3456288
ForlZUM2407.253	Belongs to the tannase family	105.767	-2.13656	-2.62026		10_ZUM_A12[+]1297886-1302678
ForlZUM2407.2536	-	115.475	1.94302	1.65777		1_ZUM_A10[+]3685358-3689070
ForlZUM2407.2649	Essential component of the PAM complex, a complex required for the translocation of transit peptide-containing proteins from the inner membrane into the mitochondrial matrix in an ATP-dependent manner	85.3508	-1.10915	-1.04909		1_ZUM_A10[+]4039696-4041057
ForlZUM2407.2660	Leucine Rich Repeat domain protein	204.474	-2.57291	-2.07473		1_ZUM_A10[+]4064879-4067626
ForlZUM2407.2684	heat shock	949.815	1.24334	1.69806		1_ZUM_A10[-]4134108-4136702
ForlZUM2407.2694	PSP1 C-terminal conserved region	78.2795	-1.8981	-1.24944		1_ZUM_A10[-]4168598-4173879
ForlZUM2407.2696	SUR7/PalI family	423.204	-1.687	-1.86739		1_ZUM_A10[-]4180702-4185878
ForlZUM2407.270	mfs-multidrug-resistance transporter	63.6395	4.93772	4.72772		10_ZUM_A12[-]1373521-1375479
ForlZUM2407.2724	Glycine-rich protein domain (DUF2403)	410.52	-3.03958	-2.29367	Signal peptide	1_ZUM_A10[-]4270588-4272540
ForlZUM2407.2754	B-cell receptor-associated protein 31-like	105.79	1.73715	1.77851		1_ZUM_A10[-]4364531-4365991
ForlZUM2407.2912	Beta-flanking protein	101.165	1.37135	1.33982		1_ZUM_A10[-]4914672-4916042
ForlZUM2407.292	Major Facilitator Superfamily	111.399	-6.37101	-7.3295		10_ZUM_A12[+]1460002-1461842
ForlZUM2407.2946	PAS fold	58.5329	-2.0579	-1.43854		1_ZUM_A10[+]5021361-5026311
ForlZUM2407.2973	to heat shock protein	95.5769	1.43681	1.34541		1_ZUM_A10[+]5086345-5088558
ForlZUM2407.301	Transferrin receptor-like dimerisation domain	98.5847	-2.39074	-1.46727		10_ZUM_A12[-]1503592-1507002
ForlZUM2407.3048	MAP kinase kinase activity	51.2827	-1.62717	-1.65428		1_ZUM_A10[+]5320028-5322018
ForlZUM2407.3116	Sodium:neurotransmitter symporter family	175.671	-5.06383	-5.08136		1_ZUM_A10[+]5554607-5556962
ForlZUM2407.3125	Fungal specific transcription factor domain	69.9506	-1.81419	-1.36071		1_ZUM_A10[+]5581597-5583327
ForlZUM2407.3154	to short-chain	110.678	-1.5672	-2.23012		1_ZUM_A10[+]5661465-5662758
ForlZUM2407.3269	3-beta hydroxysteroid dehydrogenase/isomerase family	82.3997	7.2775	8.54182		2_ZUM_A9[-]140558-142160
ForlZUM2407.3335	Belongs to the peptidase M28 family	457.564	-1.41696	-2.42969		2_ZUM_A9[+]467665-469133
ForlZUM2407.3360	Pyoverdine/dityrosine biosynthesis protein	95.0571	-3.39186	-2.58534		2_ZUM_A9[+]566921-569252
ForlZUM2407.3386	Key enzyme for ketone body catabolism, Transfers the CoA moiety from succinate to acetoacetate, Formation of the enzyme-CoA intermediate proceeds via an unstable anhydride species formed between the carboxylate groups of the enzyme and substrate	59.5949	-4.84052	-4.83072		2_ZUM_A9[+]686918-688727
ForlZUM2407.3389	Mitochondrial protein	54.6424	-2.27601	-2.64066		2_ZUM_A9[-]690334-691578
ForlZUM2407.3493	Heat shock protein	590.427	1.1018	1.6664		2_ZUM_A9[-]1054336-1057255
ForlZUM2407.3652	PAS fold	323.569	2.14601	2.74324		2_ZUM_A9[+]1577874-1581429
ForlZUM2407.3749	Acetyltransferase (GNAT) domain	55.7689	-2.69126	-4.14877		2_ZUM_A9[+]1904361-1905533
ForlZUM2407.3751	Belongs to the purine-cytosine permease (2,A,39) family	255.439	-3.76242	-2.8272		2_ZUM_A9[-]1911818-1913564
ForlZUM2407.3772	AMP-binding enzyme C-terminal domain	50.5955	-1.86109	-1.64426		2_ZUM_A9[-]1983775-1986055
ForlZUM2407.3910	ZIP Zinc transporter	61.2057	3.52492	4.94166		2_ZUM_A9[-]2598066-2600226
ForlZUM2407.400	Tryptophan/tyrosine permease family	166.566	-2.99882	-2.9916		10_ZUM_A12[-]1969225-1971023
ForlZUM2407.4029	SPX domain	71.7299	-1.49231	-1.02735		2_ZUM_A9[+]2974726-2977701
ForlZUM2407.4138	His(2)-Cys(2) zinc finger	70.4427	-1.95609	-2.49039		2_ZUM_A9[+]3321933-3324369
ForlZUM2407.4250	Life-span regulatory factor	772.81	-1.48053	-1.07237		2_ZUM_A9[+]3685921-3687220
ForlZUM2407.4263	CFEM domain	378.058	2.49985	2.61382	Signal peptide	2_ZUM_A9[+]3750908-3753183
ForlZUM2407.4300	DnaJ C terminal domain	94.6303	2.81585	2.80598		2_ZUM_A9[+]3877623-3879755
ForlZUM2407.4324	-	140.954	1.09516	1.47048		2_ZUM_A9[-]3957400-3959199
ForlZUM2407.437	Amino acid permease	66.097	-2.78936	-1.73141		10_ZUM_A12[+]2115742-2118055
ForlZUM2407.440	glutathione transferase activity	132.935	-2.59692	-3.14969		10_ZUM_A12[+]2123020-2124164
ForlZUM2407.4454	-	131.991	2.87293	1.8018		2_ZUM_A9[-]4339830-4340574
ForlZUM2407.4555	Belongs to the TRAFAC class dynamin-like GTPase superfamily, Dynamin Fzo YdjA family	83.1964	2.64478	3.12454		2_ZUM_A9[+]4683835-4686657
ForlZUM2407.4655	amine oxidase	90.5541	1.81224	2.13544		2_ZUM_A9[+]5018673-5021039
ForlZUM2407.4660	Major Facilitator Superfamily	63.0067	-3.02482	-2.71479		2_ZUM_A9[-]5048243-5050361
ForlZUM2407.4819	ChrR Cupin-like domain	126.903	-1.82825	-1.60209		3_ZUM_A5[+]532465-533423
ForlZUM2407.490	-	57.4754	-1.7811	-1.07646		10_ZUM_A12[+]2340970-2342848
ForlZUM2407.4928	GMC oxidoreductase	2624.32	-2.59177	-1.66274		3_ZUM_A5[-]976726-979307
ForlZUM2407.4937	Sugar (and other) transporter	75.5507	-2.15044	-2.14002		3_ZUM_A5[-]1007574-1010032
ForlZUM2407.4963	to glycerophosphoryl diester phosphodiesterase family	114.172	2.39829	2.83039	Signal peptide	3_ZUM_A5[+]1095065-1096757
ForlZUM2407.5083	Belongs to the alkaline phosphatase family	237.737	3.9484	3.43735		3_ZUM_A5[+]1496989-1499446
ForlZUM2407.5126	Nucleotide exchange factor Fes1	59.0427	1.67708	1.8715		3_ZUM_A5[+]1655156-1656028
ForlZUM2407.5150	POT family	281.131	-2.83299	-3.23821		3_ZUM_A5[+]1719096-1721609
ForlZUM2407.5152	Nitrogen metabolic regulation protein	106.263	-1.9554	-1.83137		3_ZUM_A5[-]1728598-1731350
ForlZUM2407.5169	Malic enzyme, NAD binding domain	807.434	-2.58438	-1.86945		3_ZUM_A5[-]1788226-1791278
ForlZUM2407.5195	Conserved hypothetical protein	88.5088	-1.40147	-1.28149		3_ZUM_A5[-]1877810-1881700
ForlZUM2407.5204	NDT80 / PhoG like DNA-binding family	50.9404	-1.41579	-1.24213		3_ZUM_A5[-]1904150-1907469
ForlZUM2407.5290	-	58.132	-1.73466	-1.08927		3_ZUM_A5[-]2197100-2198343
ForlZUM2407.5366	ACT domain	94.1511	1.62714	1.54949		3_ZUM_A5[+]2481249-2483494
ForlZUM2407.5487	Protein present in Fab1, YOTB, Vac1, and EEA1	456.003	-2.29528	-1.58559		3_ZUM_A5[+]2882887-2885217
ForlZUM2407.5488	GNS1/SUR4 family	109.241	-2.12133	-1.82225		3_ZUM_A5[-]2885399-2887754
ForlZUM2407.5500	Protein kinase C conserved region 2 (CalB)	284.065	1.63865	1.80008		3_ZUM_A5[-]2923462-2930862
ForlZUM2407.5502	Protein present in Fab1, YOTB, Vac1, and EEA1	52.0893	-1.47099	-1.02258		3_ZUM_A5[-]2935528-2938162
ForlZUM2407.5555	-	140.716	-1.56244	-1.0628		3_ZUM_A5[-]3087859-3089979
ForlZUM2407.5589	Heterokaryon incompatibility protein (HET)	55.7957	-1.66633	-1.01083		3_ZUM_A5[-]3217404-3220488
ForlZUM2407.5827	Serine hydrolase involved in the detoxification of formaldehyde	126.926	-2.17528	-1.36532		3_ZUM_A5[+]3976604-3977950
ForlZUM2407.5963	L-lysine 6-monooxygenase (NADPH-requiring)	50.7791	3.6248	6.11546		3_ZUM_A5[+]4511481-4513395
ForlZUM2407.5987	Belongs to the peptidase C2 family	60.719	-2.04865	-2.05605		3_ZUM_A5[+]4570859-4574264
ForlZUM2407.6026	-	110.515	-1.42585	-1.44439	Signal peptide	3_ZUM_A5[-]4741344-4743021
ForlZUM2407.6140	-	62.0186	-1.3464	-1.48034	Signal peptide	4_ZUM_A2[+]226069-227028
ForlZUM2407.6143	Belongs to the major facilitator superfamily, Sugar transporter (TC 2,A,1,1) family	135.32	-1.7681	-1.13061		4_ZUM_A2[+]252412-254631
ForlZUM2407.6173	Major Facilitator Superfamily	535.894	-1.83293	-2.65834		4_ZUM_A2[-]409531-411405
ForlZUM2407.6196	Sodium-phosphate symporter which plays a fundamental housekeeping role in phosphate transport	273.584	4.73482	4.76808		4_ZUM_A2[+]496086-498295
ForlZUM2407.6208	Belongs to the ABC transporter superfamily, ABCG family, PDR (TC 3,A,1,205) subfamily	276.832	-2.54114	-1.64749		4_ZUM_A2[-]525089-531289
ForlZUM2407.6230	Glycosyl hydrolase family 45	90.258	5.14129	1.64427		4_ZUM_A2[+]622255-623813
ForlZUM2407.6385	Arrestin_N terminal like	295.731	-2.13221	-1.10643		4_ZUM_A2[+]1181705-1184115
ForlZUM2407.6407	Involved in biosynthesis of the thiamine precursor thiazole, Catalyzes the conversion of NAD and glycine to adenosine diphosphate 5-(2-hydroxyethyl)-4-methylthiazole-2-carboxylic acid (ADT), an adenylated thiazole intermediate, The reaction includes an iron-dependent sulfide transfer from a conserved cysteine residue of the protein to a thiazole intermediate, The enzyme can only undergo a single …	57.2107	3.22646	2.58142		4_ZUM_A2[+]1262188-1263790
ForlZUM2407.6583	to phosphatidyl synthase	63.3465	3.58441	5.48885		4_ZUM_A2[-]1880074-1882104
ForlZUM2407.6659	Vacuolar transporter chaperone 1	95.2952	1.56517	1.58938		4_ZUM_A2[+]2117602-2118488
ForlZUM2407.6741	permease	140.91	-2.48287	-1.63992		4_ZUM_A2[-]2381010-2384716
ForlZUM2407.6766	Delta(24(24(1)))-sterol reductase	103.171	2.73458	1.61306		4_ZUM_A2[+]2478029-2480930
ForlZUM2407.6827	Pyridoxal-phosphate dependent enzyme	66.791	-3.0197	-4.0804		4_ZUM_A2[+]2733980-2735380
ForlZUM2407.6895	Sugar (and other) transporter	77.8288	-1.85495	-1.89428		4_ZUM_A2[-]2934654-2937039
ForlZUM2407.692	-	513.988	1.36741	1.69812	Signal peptide	11_ZUM_A11[+]1014472-1015699
ForlZUM2407.717	Belongs to the peptidase M28 family	336.29	-1.20874	-1.49201	Signal peptide	11_ZUM_A11[+]1193881-1195743
ForlZUM2407.7174	Eukaryotic protein of unknown function (DUF829)	229.562	-3.37435	-1.77275		4_ZUM_A2[+]3811812-3812953
ForlZUM2407.7357	-	550.471	2.35816	1.77979	Signal peptide	5_ZUM_A3[-]273214-275412
ForlZUM2407.7391	Belongs to the cation transport ATPase (P-type) (TC 3,A,3) family	141.814	1.66909	2.16982		5_ZUM_A3[-]395241-399371
ForlZUM2407.7444	Glycosyl hydrolase family 3 N terminal domain	52.6911	-3.47918	-4.87657	Signal peptide	5_ZUM_A3[+]575114-577335
ForlZUM2407.7457	Amidase	115.339	1.14972	2.0328		5_ZUM_A3[-]629601-635103
ForlZUM2407.7525	Amino acid permease	237.951	-3.66353	-3.68392		5_ZUM_A3[-]902143-904158
ForlZUM2407.7658	Major Facilitator Superfamily	95.586	-2.88862	-2.93034		5_ZUM_A3[+]1352293-1354056
ForlZUM2407.7746	Glutamic acid rich protein	108.765	2.07111	2.92738		5_ZUM_A3[-]1646585-1648882
ForlZUM2407.7815	Fungal specific transcription factor domain	76.8526	-1.09746	-1.29932		5_ZUM_A3[+]1866584-1872659
ForlZUM2407.7826	Activator of Hsp90 ATPase, N-terminal	94.4324	1.52593	1.1685		5_ZUM_A3[+]1914988-1916728
ForlZUM2407.7861	Homeodomain	377.252	-2.14525	-2.50735		5_ZUM_A3[+]2021371-2025547
ForlZUM2407.7905	Fungal protein of unknown function (DUF1774)	182.213	-1.83549	-1.53402		5_ZUM_A3[+]2184117-2185580
ForlZUM2407.7910	Phosphorylase is an important allosteric enzyme in carbohydrate metabolism, Enzymes from different sources differ in their regulatory mechanisms and in their natural substrates, However, all known phosphorylases share catalytic and structural properties	73.882	1.69446	1.76776		5_ZUM_A3[-]2199313-2203321
ForlZUM2407.7970	Zn(II)2Cys6 transcription factor	393.641	-2.15441	-1.17795		5_ZUM_A3[+]2387890-2391252
ForlZUM2407.8069	RNA 3'-terminal phosphate cyclase	72.3698	2.36444	2.94482		5_ZUM_A3[-]2760619-2762281
ForlZUM2407.8168	Calcium-activated chloride channel	159.405	1.87621	2.99034		5_ZUM_A3[+]3060973-3063943
ForlZUM2407.8301	-	107.987	-2.08259	-1.90504		5_ZUM_A3[-]3470292-3471462
ForlZUM2407.8383	Stearyl-CoA desaturase that utilizes O(2) and electrons from reduced cytochrome b5 to introduce the first double bond into saturated fatty acyl-CoA substrates	1204.19	-2.29138	-1.60616		5_ZUM_A3[-]3718033-3720149
ForlZUM2407.842	Major Facilitator Superfamily	150.069	-5.65977	-4.98543		11_ZUM_A11[+]1777185-1779061
ForlZUM2407.8472	Acetyltransferase (GNAT) family	116.586	-2.39014	-1.6809		5_ZUM_A3[+]4009102-4011287
ForlZUM2407.853	short chain dehydrogenase	64.8172	2.02104	2.74565		11_ZUM_A11[+]1820059-1822351
ForlZUM2407.8818	-	58.8432	2.04459	1.24363		6_ZUM[+]1661606-1663304
ForlZUM2407.8837	Sodium-phosphate symporter which plays a fundamental housekeeping role in phosphate transport	945.961	3.78803	3.64939		6_ZUM[-]1763289-1765562
ForlZUM2407.8865	Type I phosphodiesterase / nucleotide pyrophosphatase	148.867	-3.23356	-2.8356		6_ZUM[+]1842986-1846637
ForlZUM2407.8890	zinc finger	52.1892	-3.2101	-4.0296		6_ZUM[+]1961313-1963286
ForlZUM2407.893	Guanyl-specific ribonuclease F1 precursor	71.6173	2.63343	2.58683	Signal peptide	11_ZUM_A11[-]1968979-1969655
ForlZUM2407.8951	Sugar (and other) transporter	227.578	-2.15586	-2.78747		6_ZUM[+]2166210-2168310
ForlZUM2407.8965	-	509.033	-5.75078	-4.756		6_ZUM[-]2220141-2220929
ForlZUM2407.8977	to catechol dioxygenase	213.314	-1.64776	-1.95064		6_ZUM[-]2272913-2274168
ForlZUM2407.9088	Enoyl-(Acyl carrier protein) reductase	60.879	6.84459	11.5358		6_ZUM[+]2708942-2710188
ForlZUM2407.9089	Tuberculosis necrotizing toxin	107.714	2.73929	3.92064	Signal peptide	6_ZUM[+]2711036-2712007
ForlZUM2407.9155	Belongs to the type-B carboxylesterase lipase family	134.151	-4.08913	-4.40862	Signal peptide	6_ZUM[+]2983989-2986002
ForlZUM2407.9165	Belongs to the glycosyl hydrolase 3 family	97.6772	-1.89439	-1.52046	Signal peptide	6_ZUM[+]3033143-3036351
ForlZUM2407.92	Belongs to the peptidase M28 family	208.872	-1.42888	-2.55752	Signal peptide	10_ZUM_A12[-]690587-692532
ForlZUM2407.9240	Hypoxia induced protein conserved region	117.72	-3.45481	-3.76149		6_ZUM[-]3334755-3335774
ForlZUM2407.9324	Conserved hypothetical protein	61.6878	6.77887	4.03306		6_ZUM[+]3687472-3689597
ForlZUM2407.936	Major Facilitator Superfamily	155.125	-5.77411	-7.07914		11_ZUM_A11[+]2169720-2171636
ForlZUM2407.9476	Belongs to the major facilitator superfamily, Sugar transporter (TC 2,A,1,1) family	224.976	2.74136	2.74121		7_ZUM_A4[+]268317-270610
ForlZUM2407.9482	Belongs to the peptidase M28 family	185.232	-2.80335	-3.78164	Signal peptide	7_ZUM_A4[+]301656-303246
ForlZUM2407.9489	LVIVD repeat	63.0824	-2.15892	-3.35043	Signal peptide	7_ZUM_A4[-]337184-338742
ForlZUM2407.9520	benzoate 4-monooxygenase	195.245	-7.20663	-8.27716		7_ZUM_A4[-]444694-446521
ForlZUM2407.9536	-	164.863	5.81817	8.52797		7_ZUM_A4[+]510866-511595
ForlZUM2407.9538	Belongs to the major facilitator superfamily, Sugar transporter (TC 2,A,1,1) family	724.668	-1.26496	-1.6496		7_ZUM_A4[-]521762-523854
ForlZUM2407.957	-	109.171	-2.02829	-2.21496		11_ZUM_A11[-]2239070-2240987
ForlZUM2407.9644	Conserved hypothetical protein	614.011	-1.42065	-1.09572		7_ZUM_A4[-]946092-949035
ForlZUM2407.9659	to monocarboxylate transporter	164.824	-1.54926	-1.62983		7_ZUM_A4[-]1013178-1015044
ForlZUM2407.9669	Alpha/beta hydrolase family	105.7	-1.74639	-1.4823		7_ZUM_A4[-]1050857-1052390
ForlZUM2407.9794	SUR7/PalI family	57.1505	2.11201	2.76465		7_ZUM_A4[+]1466074-1467950
ForlZUM2407.9796	to auxin Efflux Carrier superfamily	54.9923	2.43863	1.60988		7_ZUM_A4[+]1474790-1477338
ForlZUM2407.981	Eukaryotic-type carbonic anhydrase	57.5641	3.26978	1.12491	Signal peptide	11_ZUM_A11[+]2341226-2342654
ForlZUM2407.9832	-	126.145	2.34683	3.67223		7_ZUM_A4[+]1572404-1573384
ForlZUM2407.9833	-	71.4734	2.25383	3.83211		7_ZUM_A4[+]1577345-1577832
ForlZUM2407.9947	Histidine-specific methyltransferase, SAM-dependent	70.7164	-1.52087	-1.03206		7_ZUM_A4[-]1959479-1964636
ForlZUM2407.9956	Sodium:dicarboxylate symporter family	356.92	-3.34679	-4.849		7_ZUM_A4[-]1988156-1989971
