# Supplementary material for: Transcriptomic Differences Between Two Fusarium oxysporum Formae Speciales During Cucumber Infection
Source: J Fungi (Basel). 2026 Jul 22;12(7):540. doi: 10.3390/jof12070540 (PMC13412168; doi:10.3390/jof12070540)
Supplement: Supplementary file 1 [file jof-12-00540-s001.zip › Table S7.xlsx]

## Sheet: Table 6. Sequences
Gene_id*	Annotation	Chr	SigP	Base Mean	log2FC			Sequences			Alignment to Forl ZUM2407 genome
					V vs Z (T2)	V vs Z (C7)	V vs Z (C14)	CDS	Protein	-	nucleotide indentity, %	cover, %
Reference housekeeping gene										-
Foxcore.10632	Translation elongation factor (Tef) 1α		-	4055	-	-	-	ATGGGTAAGGAGGACAAGACTCACCTTAACGTCGTCGTCATCGGCCACGTCGACTCTGGC AAGTCGACCACTACCGGTCACTTGATCTACCAGTGCGGTGGTATCGATAAGCGAACCATC GAGAAGTTCGAGAAGGAAGCCGCTGAGCTCGGTAAGGGTTCCTTCAAGTACGCCTGGGTT CTTGACAAGCTCAAGGCCGAGCGTGAGCGTGGTATCACCATCGATATTGCTCTCTGGAAG TTCGAGACTCCTCGCTACTATGTCACCGTCATTGACGCTCCCGGTCACCGTGATTTCATC AAGAACATGATCACTGGTACTTCCCAGGCCGATTGCGCCATTCTCATCATTGCCGCCGGT ACTGGTGAGTTCGAGGCTGGTATCTCCAAGGAT…	MGKEDKTHLNVVVIGHVDSGKSTTTGHLIYQCGGIDKRTIEKFEKEAAELGKGSFKYAWV LDKLKAERERGITIDIALWKFETPRYYVTVIDAPGHRDFIKNMITGTSQADCAILIIAAG TGEFEAGISKDGQTREHALLAYTLGVKNLIVAINKMDTTKWSEARYQEIIKETSSFIKKV GYNPKAVAFVPISGFNGDNMLTPSTNCPWYKGWEREIKSGKLSGKTLLEAIDSIEPPKRP VDKPLRLPLQDVYKIGGIGTVPVGRIETGVIKPGMVVTFAPSNVTTEVKSVEMHHEQLTE GQPGDNVGFNVKNVSVKDIRRGNVAGDSKNDPPMGAASFTAQVIVLNHPGQVGAGYAPVL DCHTAHIACKFAEIQEKIDRRTGKATEAAPKFI…	-
Pectinases										-
Foxcore.8485	Pectate lyase	5	+	615	-1.46	1.41	-	ATGAAGTTCTCCATCGTCTTCGCCGGCCTCTTCGCCTCCGCCACCATGGCCTCCCCCCAG GGCAACATCACCCCCAACACCATGGGCGCCCTCGAGCGACGCGCCTCCTTCCCCATCCCC GCCTCCAAGGGCTCTGTCACCTACAAGAAGGTCCAGACCATCTCCGGTGTCTTTGACGGC GGCATGAAGACCTACGGCCGCGGCGTCAAGTGCACTGGCCAGGCCGAGGGCGGTGACGCT GATGCCGTCTTCCTCCTCAAGAACGGCGCTACCCTCAAGAACGTCATCATTGGCGCTGAT CAGATCGAGGGTGTTCACTGCGAGGGCTCTTGCACCATCGAGAACGTCTGGTGGAAGAAG GTCTGCGAGGATGCTCTCTCCCTCAAGGGCGAT…	MKFSIVFAGLFASATMASPQGNITPNTMGALERRASFPIPASKGSVTYKKVQTISGVFDG GMKTYGRGVKCTGQAEGGDADAVFLLKNGATLKNVIIGADQIEGVHCEGSCTIENVWWKK VCEDALSLKGDGNALIKGGGATGADDKVIQHNGLGTVTIDGFTVVDFGKLYRSCGNCKKM GTRNVVVKNVKAFNGKVLTGINSNKGDVSTITGTCASSVKEICVEYEGTVPGKEPKKLGS GPSKACKYSSVKSC	-	99.30	100.00
Foxcore.13371	Pectate lyase	9	+	64	-1.27	3.88	-	ATGCAGTACCGTGTGATCATGGCGGCCACTCTGGCCATTGGTGCCTATGCCGCTCCCGCT CCCCTCATTACTGGCGCTCCATCTCTCTCTCGTCGTCAGGATAGCGAGGGTGGCTCCGGT GGTTCTGGTGGAAGCAGTGTTCTCGATGCTCCCATGACCATTGCTGCCGGCGAGTCATTC GATGGTGGCAATGCTATCTTCGACCGTGGTGTTTCTTGCACTGGTCAGGCCGAGGGCGGC GACTCCGATGCCGTCTTCATTCTCGAGAAGGGTGCCACTCTTTCTAACGTCCGCATTGGT CCCAACCAGATCGAGGGCGTTCACTGCAACGGTGGCTGCACTCTCAACAACGTTGTCTGG GACGCCGTCTGCGAGGATGCTTTCTCCATCAAG…	MQYRVIMAATLAIGAYAAPAPLITGAPSLSRRQDSEGGSGGSGGSSVLDAPMTIAAGESF DGGNAIFDRGVSCTGQAEGGDSDAVFILEKGATLSNVRIGPNQIEGVHCNGGCTLNNVVW DAVCEDAFSIKKQEDGETTTINGGGATGAEDKVIQHNGGGTVIIKDFEVSDFGKLYRSCG NCKEMPARHVEISGGSASNGKILVGINPNMGDTAKISGIQLTNVPKECITFEGVTDGSEP KEVGTCDSNAGSGSGSGSGDSTEAPATPTTPADGSETPAASEVADPVETSADGSQGDDQS GDDQSGDNDDGDKDESDDDKKDDDSDDENKDEQSDNENQDQDSESENQESADNQQAQPSQ PNFSFGSGGFGGF	-	99.33	100.00
Foxcore.988	Pectate lyase	11	+	76	-2.13	-	2.80	ATGAAGTACACTGCCATCCTCGCCCTTGCTGGCGTCTCCTCCGCCGCTGTCACCAAGACT CTCCCCAAGTCTGCTGGTGCTACTTCATTCCCTACTGCTGTTCCTGTCAAGGGCAGCTAC GATGGTGGCATGAAGCGATTCGAGCGAAGCCCCTCTGTTTGCCAAGGCCAGAGCGAAACT GGTGAGAAGGATGCTATGTTCATTCTCGAGAACGGTGCCACTCTTTCCAACGTGATTATC GGCGCATCTCAGGCCGAAGGTGTCCACTGCAAGGGTACTTGCACCCTGAACAACGTCTGG TGGGCCGACGTCTGTGAGGACGCCGTCACCCTCAAGCAGACCAGTGGAACTTCTTACATC AACGGTGGCGGTGCTTTCCATGCTAGCGACAAG…	MKYTAILALAGVSSAAVTKTLPKSAGATSFPTAVPVKGSYDGGMKRFERSPSVCQGQSET GEKDAMFILENGATLSNVIIGASQAEGVHCKGTCTLNNVWWADVCEDAVTLKQTSGTSYI NGGGAFHASDKIVQFNGRGTVQIKDFYAEDYGKLVRSCGNCKDNGGPRNVVISGSVAVDG GVLCGINTNYGDTCKITSSCQNKGKYCDRYEGNSSGAEPSKIGSGPDGKYCTTSGVTTSC	-	98.79	100.00
Foxcore.12888	Pectate lyase	8	+	79	-2.36	-	2.87	ATGAAGTTCACTTCAGCCATCACTACCCTCTTTGCCACCTTGGCAGTTGCTTCTCCACTT GAGAGCCGCGATGCCCTCCTCAAGCGCCAAGCTGCAGAGCCTTGCACCGTCGGATACTGC ACCCAGAACGGCGGAACCACTGGCGGTGCCAAGGGCTCGACTGTCACTGTCACTACAGTC GCCGCTCTCATCGAAGCTGCTAAGCGCACCGAGCCTCTCACCATTATCGTCTCTGGCAAG TTGACAGGCAGCGATAGAGTTCGACCTGCATCTGACAAGACCATCATTGGTGCTGCCGGA AGCTCAATCACTGGTGTTGGCTTCTATGTGCGTCGCCAGAAGAATGTTATTCTTCGAAAC CTCAAGATCGCCAAGGTTGATGCTTCCAACGGC…	MKFTSAITTLFATLAVASPLESRDALLKRQAAEPCTVGYCTQNGGTTGGAKGSTVTVTTV AALIEAAKRTEPLTIIVSGKLTGSDRVRPASDKTIIGAAGSSITGVGFYVRRQKNVILRN LKIAKVDASNGDAIGIDESTNVWVDHCDLSGDLSLGKDDLDGLLDISHGADWITVSNTYF HDHWKGSLIGHSDSNASEDKGKLHITYANNYWKNISSRQPLIRFATVHIVNNYWDGILLS GVNTRMGAQVLVQSSAFANSVERAIFFADSKETGYAVVEDVNLGGSVNSAPKGTLTSASL PYKVTLLGSGKVASTIPGTAGQKL	-	95.52	98.81
Foxcore.594	Pectate lyase D	10	+	92	-2.07	-	-	ATGCACGCCTCCAGCCTTCTCACCCTCCTCACCACCCTTCCCGCCGCCATGGCCTGTCTC GGCTACACAGGCGGCGTCCCCAAAGCCACGGGCACCAAGTCCCTCAGCGCTCCCCAATAC CTCAAGAAGGGCCAAGTCTTCGACGCCAAGTGGGTTCGCTACGACCGCGGCGTCAAGTGC TCTGGCCAGAGCGAAGGCGGCGAGAAAGACGCTGTGTTCGTTCTTGAAGATGGTGCTACT CTTCGTAATGTTGTCATTGGTGCGAACCAGAAGGAGGGTGTGCACTGTCTTGGTGCTTGC AACCTTGAGTTTGTCTGGTTTGAGGATGTTTGCGAGGATGCTATCTCTATCAAGGGTAGT GGAACTGCCAACATCATTGGTGGCGGTGCTTAT…	MHASSLLTLLTTLPAAMACLGYTGGVPKATGTKSLSAPQYLKKGQVFDAKWVRYDRGVKC SGQSEGGEKDAVFVLEDGATLRNVVIGANQKEGVHCLGACNLEFVWFEDVCEDAISIKGS GTANIIGGGAYKAADKIIQHNGCGHVNIVNFYANDYGKVYRSCGNCKGNSKCKRSVHMEG VTAVNGGELIGINTNLGDKATYSNNCYPKTQCQGYNGCDKSNGECEPSKAGKC	-	98.68	100.00
Foxcore.8136	Pectate lyase B precursor	4	+	530	-	3.20	-	ATGAAGTTCCTCGGTCTTCTCAACCTCGCTGCTCTGGTCAGCGCCGTCCCTACTCCTACC TTCCAGGAGGCCGGAAAGACTCTTGGCAAGCGAGCTGCCATCACCGATGCTGCCAACATT GGTTACGCTACGCAGAACGGCGGTACTACCGGTGGTGCTGGTGGTGCTACCGTGACTGTC TCTTCTCTCGCCGAGTTCAGCAAGGCTGCTGAGTCGGAGGGCAAGCAGGTCATCTACGTC AAGGGCCAGATCTCTGGAAACAACAAGATCCGCGTCAAGTCTGACAAGACCATCGTCGGT GCCGCTGGTGCTTCTCTTGACAACATTGGTCTTTACATCAACAAGCAGAAGAACGTCATC GTTCGCAACCTGAAGATCAAGAACGTTGTTGCT…	MKFLGLLNLAALVSAVPTPTFQEAGKTLGKRAAITDAANIGYATQNGGTTGGAGGATVTV SSLAEFSKAAESEGKQVIYVKGQISGNNKIRVKSDKTIVGAAGASLDNIGLYINKQKNVI VRNLKIKNVVAANGDAIGIQKSTNVWVDHCELSSDLSKDKDFFDGLLDVTHASDFVTVSN THLHDHHKASLVGHSDNNGSEDKGTLHVTYANNHWSSIGSRAPSVRFGFVHVFNNYYEDI SVTGVNSRMGAQVLVESTTFTSAKKALTSKDSKETGSISVNDVNLGGSTNDAPKGSISKS NIPYQYSLVGSSKVKSAVVGVAGATLKL	-	99.46	100.00
Peptidases										-
Foxcore.3866	Peptidase M28 family	2	+	374	-2.40	-2.48	-	ATGCGTGCTACTCTTGCTCTTGCGACCCTCATCGGGTTGTCAAACGCCGCTGCTATTGAC CCCCGCAAGGCTGAGCCTCTCTATAAGATTGAGCTTGCGCCTGGCGATGTCCGCACCGTC ACTGAGAAGGAAAAGTGGGCACTGAGAGCTGAACACAAAACCTTCATCGATGTCACCGAC CTTGATGAGCCCGGCTTCAGCCTTCAATTCCTCGCCAGCTTCCCCGGCGCCGTTGCCCAG ACATCTGCCGTCAACGCTCTCATTCCTAAGCTGAGCCAGACAAACCTGCGCAGCACTCTA ACAGAGTTCATCAAATTCCAGAATAGATACTACAAGTCCACCTACGGCCAGCAGTCTGCT GAGTGGTTGTTTGGACAGATCCAGTCTATCATC…	MRATLALATLIGLSNAAAIDPRKAEPLYKIELAPGDVRTVTEKEKWALRAEHKTFIDVTD LDEPGFSLQFLASFPGAVAQTSAVNALIPKLSQTNLRSTLTEFIKFQNRYYKSTYGQQSA EWLFGQIQSIITASGANNVKVEKFTHSFRQPSIIATITGKSAATIVVGAHQDSINLRSPD TGRAPGADDDGSGTVTILEAFRVLLTDSRVSTGQAPNTIEFHWYAGEEGGLLGSGAIFQK YKQDGRQVKAMLNQDMTGYVKPGTTEVVGILTDNVDAGLTAFLKKVVAAYSKLPTVDSKC GYGCSDHASATRQGFPSAMAFESTFDNSSPYIHGTTDTIDTVNFGHVLEFSKICLGFAYE LGFATTL	-	98.25	100.00
Foxcore.476	Peptidase S1 family	10	+	1256	-3.42	-2.19	-	ATGGTCAAGTTCGCTTCCGTCGTTGCACTTGTTGCTCCCCTGGCTGCTGCCGCTCCTCAG GAGATCCCCAACATCGTTGGCGGCACTTCTGCCAGCGCTGGCGACTTCCCCTTCATCGTG AGCATCAGCCGCAACGGTGGCCCCTGGTGTGGAGGTTCTCTCCTCAACGCCAACACCGTC TTGACTGCTGCCCACTGCGTTTCCGGATACGCTCAGAGCGGTTTCCAGATTCGTGCTGGC AGTCTGTCTCGTACTTCTGGTGGTGTTACCTCGTCGCTTTCCTCCGTCAGAGTTCACCCT AGCTACAGCGGAAACAACAACGATCTTGCTATTCTGAAGCTCTCTACTTCCATCCCCTCC GGTGGAAACATCGGCTATGCTCGCCTGGCTGCT…	MVKFASVVALVAPLAAAAPQEIPNIVGGTSASAGDFPFIVSISRNGGPWCGGSLLNANTV LTAAHCVSGYAQSGFQIRAGSLSRTSGGVTSSLSSVRVHPSYSGNNNDLAILKLSTSIPS GGNIGYARLAASGSDPVAGSSATVAGWGATSEGGSSTPVNLLKVTVPIVSRATCRAQYGT SAITNQMFCAGVSSGGKDSCQGDSGGPIVDSSKTLIGAVSWGNGCARPNYSGVYASVGAL RSFIDTYA	-	97.07	100.00
Foxcore.2098	Peptidase S8 family	1	+	726	-7.49	-6.49	-	ATGGTGAACTTCAAGAACCTCGCTTTCGCCGCGACAACCCTCCTCGGGCTCGTCAACGCC GCTCCTACTACTGCCAAGGTTGACTCCAGCAAGATCATTCCTGGCAAGTACATCGTCACC CTCAAGTCTGATATTGCTGCTGCCGATGTCGAGAGCCATCTCAGCTGGGTTGAGGATGTT CACAAGCGTGGACTGAACAAGCGTGCCGAGAAGGGTGTTGAGCGCACCTACAACGGCAAG TATGGCTTCCACGGCTATGCTGGCTCTTTCGACAAGAGCACCATCAAGGAGATTAAGGAG AACCCCGATGTTGCCATCGTCGAAGAGGACCGCGAGTGGGTCATCAACTGGGTTGAGGAG GAGGAAGAAGAGGCAGAGACTCTCGCAAAGCGT…	MVNFKNLAFAATTLLGLVNAAPTTAKVDSSKIIPGKYIVTLKSDIAAADVESHLSWVEDV HKRGLNKRAEKGVERTYNGKYGFHGYAGSFDKSTIKEIKENPDVAIVEEDREWVINWVEE EEEEAETLAKRALTTQSGATWGLGTVSHRSRGSTSYIYDTNAGTNTYAYVVDTGVRTTHN EFEGRAQAVYTAFSGDNADSVGHGTHVSGTIAGKTYGVSKKATIQAVKVFQGSSSSTSII LAGFNWAANDIISKSRTARSVVNMSLGGGYSASFNNAVDSASRSGIISAIAAGNDGANAA NTSPASAASAITVGAIDSNWAIASYSNYGTVLDIFAPGSAVLSAWYTSNSATNSISGTSM ATPHIAGLVLYGISVNGVSGVSGVTNWLTSTAT…	-	99.29	99.82
Foxcore.8024	Peptidase S8 family	4	+	140	-1.44	2.05	-	ATGGCTCTCCTAAGAACTTTCCTCGCTTCCCTGCTCGTTGCAGCTCCCTTTGCTGCCGCT GCTCCTATCGATGTTGCCGAGACCCTGGGTGATATGGCCGACAGTATCGGAGGTGGCCTT GGAGGTGAAGCCGATAAGAAGATGGGAATTAGCGCTTTCCTTCGACCTATGCTCAAGAAC CCCGATGCTCTCAACGTTATCCCTAACCGATATATCGTTGTGTACAATGATACCTTTGAC GACGATACAATCAGTGCCAAGGAGGCTTCCTTTGCGGCCGCTATCAAGAAGCGAAACCTC AACAAGCGAAGCTCAATCGGCAAGGCCATGTCTACTTCAATTCAGTCATTTCGCATGAAC AAGTGGCGTGCCATGTCTCTCGATGCCGATGAT…	MALLRTFLASLLVAAPFAAAAPIDVAETLGDMADSIGGGLGGEADKKMGISAFLRPMLKN PDALNVIPNRYIVVYNDTFDDDTISAKEASFAAAIKKRNLNKRSSIGKAMSTSIQSFRMN KWRAMSLDADDLMVQDLWNSDEVAYIEADTKVQLNAAIAQVNAPPGLDRLSHAKANQDTY VFDDSAGEGITAYVVDTGIKIDHSEFEGRATFGANFINNVDDDENGHGSHVAGTIGGATF GVAKKVDLVAVKVLDASGGGSNSGVLQGMQFVIDDAKKKNRVGKAVMNMSLGGDFSQAIN RAIEALFKAGIVPVVAAGNENRETALTSPGSAPNAITVGAIDATTDERADFSNFGPEVDV YAPGVNVLSVGIKSNTDTATLSGTSMASPHVAG…	-	99.73	100.00
Foxcore.1226	Peptidase M28 family	11	+	222	-2.79	-	-	ATGAAGTTGACTACAGCTGCTGCTCTTCTGGCTCTTTCGCCTTTGACCGAGGCTACCAAG CCTCCAGTGAGCTCAAAGAAGCTTCAAAAGCTCATCACCGAGAAGGGGTTGATGCACAAC TTGAAGAAACTCAATGACATCGCCTACGCCAACGGAGGAAACCGTGCCTTCGGCCTTCCA GGATACGCCGCCTCAGTCGACTTCATCTACCACGAAATCTCAAAGCTAAAGGGCTTCAAG ACATGGAAGCAAGACTTTCCTGCCAACTTTACCCAAACTCTCGCTGCTGAGGTCACTGTC GATGATGAAACGTTCAGAACAGTCGCTTTGACTTATACCCCCAGTACTTCTGAGGACGGT GTAACAGCTGAGCTTGTTCATGGTCCTGAAGGT…	MKLTTAAALLALSPLTEATKPPVSSKKLQKLITEKGLMHNLKKLNDIAYANGGNRAFGLP GYAASVDFIYHEISKLKGFKTWKQDFPANFTQTLAAEVTVDDETFRTVALTYTPSTSEDG VTAELVHGPEGEAACDAANYEGLDVEGKVVLVERGLCPDGTTFAGKVKPAAAAGAQVVVI YNSDEAKLTAGTLSAPNPKEYVPTGLIDQDPGQALKARLDAGEKLEVFVKIIQTIETRIT QNVFAETKGGDGENVVMLGAHLDSVQAGPGINDDGSGTSLILETAKGLQHFSTKLKIRFG WWGAEENGLVGSRYYVNHLKTTDVDDLLAYLNFDMVSRGFFGVFDGTGEKVGPGGPPGSE VIEDLFREFFEKEKIEVTPVGLTGGTDYVPFRE…	-	99.07	100.00
Foxcore.11210	Peptidase M28 family	7	+	447	-	-1.89	-	ATGAGATTCACCACTCTATCCCTCCCCCTCTTCGCCCTGGCGGCCAGCGCCACCAAGAAG CCCCTCGTCAACGAGCTCAAGCTCCAGAAGGACATCAACATCAAGGACCTCATGGCCGGA GCCCAGAAGCTCCAGGACATCGCTGAGGCCAACGGCAACACCCGTGTCTTCGGTGGAGCT GGTCACAACGCCACTGTCGACTACCTCTACAAGACCCTCAAGGCGACTGGCTACTACAAC GTCAAGAAGCAGCCCTTCACTGAGCTGTACTCTGCCGGTACTGCCTCCCTCAAGGTTGAC GGCGATGATATCACTGCCGCCATCATGACTTACACTCCTGCTGGTGAGGCTACTGGTCCT CTTGTCGTTGCTGAGAACCTTGGCTGCGAGGCT…	MRFTTLSLPLFALAASATKKPLVNELKLQKDINIKDLMAGAQKLQDIAEANGNTRVFGGA GHNATVDYLYKTLKATGYYNVKKQPFTELYSAGTASLKVDGDDITAAIMTYTPAGEATGP LVVAENLGCEASDFPAESEGKVVLVLRGECPFSQKSTNGKTAGAAAVIVYNNVPGELAGT LGEPFGEFAPIVGISQEDGQAILAKTKAGEVTVDLKVDATVENRVTFNVIAETKEGDHDN VLVVGGHSDSVAAGPGINDDGSGIIGILKVAQALTKYRVKNAVRFGFWSAEEFGLLGSYA YMKSINGSDAEVAKIRAYLNFDMIASPNYVYGIYDGDGSAFNLTGPAGSDAIEKDFERFF KTKRLGYVPSEFSGRSDYAAFIENGIPSGGLFT…	-	99.38	100.00
Foxcore.13332	Peptidase S8 family	9	+	410	-	-2.05	-	ATGACTAGCATCCGCCGCCTCGCTCTGGCTCTTGGAGCTCTGCTCCCCGCAGTCCTCGCT GCTCCTGCCGATATCCTCTCCAAGCGACAGGCTGTTCCCGACAAGTACATCATCACCCTC AAGCCCGACGCCTCTGACTCCTCTGTTGCGGCTCACTTGAACTGGGTTGGTGATGTCCAC CGCCGCAGCCTCAACAAGCGTGACACTTCCGGTGTTGAGAAGACTTTCAACATCAGCAGC TGGAGCGCTTACTCTGGCGAGTTCGACAAGTCCACCATTGCTGAGATCAAGAAGAGCCCT GAGGTTGCCTTCGTTGAGCCTGACTACACTATGTACCTCAGCTACGAGGAGTCGGAGCCC GAGCTTGCTGACCGTGCTCTGACCACCCAGTCT…	MTSIRRLALALGALLPAVLAAPADILSKRQAVPDKYIITLKPDASDSSVAAHLNWVGDVH RRSLNKRDTSGVEKTFNISSWSAYSGEFDKSTIAEIKKSPEVAFVEPDYTMYLSYEESEP ELADRALTTQSGAPWGLGTISHRTSGSTSYIYDTTAGQGSYAYVVDSGVQVSHTNFGGRA SLGYNAVGGAHEDTLGHGTHVAGTIAGTTYGVAKRANIISVKVFAGREGSTSTILAGFNW AVNDITSKSRAGRSVINLSLGGPASQTWTSAINAAYNSGVLSVVAAGNGDDAGRPLPVSG QSPANAPNALTVAAIDSSWRPASFTNYGAGVDVFGPGVNILSTWIGSNSATNTISGTSMA CPHVAGLALYLQVLEGLSTPASVTNRIKSLATT…	-	99.69	100.00
Foxcore.189	Peptidase S8 family	10	+	90	-2.10	-3.10	-1.95	ATGGTCCGTCTAGGATTGACGGCTCTGCTTTTCGCAGGGCTGTCCGCTGCCGTTCAGGAC ACTGAGCAGGGTACCGCTGTTACTCACGTCCCAGGTGCCTACATCTTCGAGTTCGAGGAG AATCACGATACTGCCAAGTTTTACAGAACTGCTGATGACAAGTACACCACCCGCGTCAAG TTTGATTACGACCTGTTCAAGGGCGTTTCTATCCAATTTGACGATGTTTCTACCGCTGAA GATATGGCTGCCAAGATGGCGGCTCTTCCTGCGGTCAAGAACATGTGGCCTGTCAAGGTC TACAGTATTCCTAAGCCTCGCATTGAGTGGACTGCCACGCCTGGCATGAAGGCTCCTCTC AAGAAGCGTGATCTGAATGATACTGCTGATACA…	MVRLGLTALLFAGLSAAVQDTEQGTAVTHVPGAYIFEFEENHDTAKFYRTADDKYTTRVK FDYDLFKGVSIQFDDVSTAEDMAAKMAALPAVKNMWPVKVYSIPKPRIEWTATPGMKAPL KKRDLNDTADTFSPHVQVQVDKLREKGITGHGIKVAVVDTGIDYKHPALGGCFGPNCLVS FGTDLVGDKYDGFNAVYPDDDPMDCQGHGSHVAGIVAAQENEYGFTGAAPGVTLGAYRVF GCSGEAGNDVLIAAFNQAYQDGADIITASIGGPSGWSEEPWAVAVSRIVEKGVPCTVSAG NSGDVGMFYASTAANGNKVMAIASYDNSDYVSLLNISHYTVDNSSKKIDFGSTAGSPAAW GNVTLPLWAPNLDPTTPNGGCDAYPADTPDLSK…	-	98.97	100.00
Glycosyl hydrolases										-
Foxcore.10917	Glycosyl hydrolase 11 (cellulase G)	6	+	61	-9.03	-4.63	-	ATGGTCTCCTTCAAGTCTCTCCTCCTCGCCGCTTCGGCACTCACTGGAGCTCTCGCTCGC CCCTTTGACTTCCTCGACGAGCAAGACGACGGCAACTCCACCTCCGTCCTCGAGGCCCGT CAAGTCACCGGCAACTCCGAGGGTTACCACAATGGATACTTCTACTCTTGGTGGTCTGAT GGCGGTGGTTATGCCAACTACCGCATGGGTGAGGGTAGTCACTACCAGGTTGATTGGCGC AACACTGGTAACTTTGTTGGTGGAAAGGGTTGGAACCCTGGTACTGGCCGAACCATCAAC TATGGCGGTTCTTTCAGCCCTCAGGGTAACGGCTACCTTTGCGTTTACGGCTGGACTCGC AGCCCTCTCGTCGAGTACTACGTCATCGAGAGC…	MVSFKSLLLAASALTGALARPFDFLDEQDDGNSTSVLEARQVTGNSEGYHNGYFYSWWSD GGGYANYRMGEGSHYQVDWRNTGNFVGGKGWNPGTGRTINYGGSFSPQGNGYLCVYGWTR SPLVEYYVIESYGTYNPGSAGQHKGTVYNDGDTYDLYQTTRVQQPSIDGTQTFNQYWAIR RNKRTSGAVNMQTIFNAWNSAGMRLGNHYYQILATEGYQSSGSSSIYVQTK	-	99.28	100.00
Foxcore.8269	Glycosyl hydrolase family 3	4	+	83	-3.43	1.99	-	ATGTGGTCAAGTCTTCTCCTTCTGGGAGGCGTGTCTTTGAGCATAGCTAACCCAATTGTT CGACAAGATGCCAACCCTCCCTACAGAAACAAGACTCTATGTCTTGACAAGCGTGTTGAT GACCTCATGTCCCGCATGTCCCTTGAGGACAAGGCAGGTCAGATGTTCCACGGCCGTACC GTGGTGGTCAACAACACCTTTGACGATACCATCGAGGAGTTCGTCACCGGCAAGCGTATC ACTCACTACGTCCTCAGCGGTGGTGTGAATGATGTTCGCGGTGTTGCAAACTGGTACAAT AAGCTCCAGAGACTCTCACAGAGCACGCCCCTGGGCATCCCAATCACAATAAGCAGCGAT CCACAGCACGGATGGACCGATGAGAATGCTGTC…	MWSSLLLLGGVSLSIANPIVRQDANPPYRNKTLCLDKRVDDLMSRMSLEDKAGQMFHGRT VVVNNTFDDTIEEFVTGKRITHYVLSGGVNDVRGVANWYNKLQRLSQSTPLGIPITISSD PQHGWTDENAVSVVAQGFSRWTEPLGLAALRSPELVRQFAEIAREEYVAVGIRQALHPQV DLATEPRWGRITGTMGEDANLTSALMVEYIKGLQGDKIGPNSVIATTKHFPGGGPMEDGE DSHFPWGKNQTYPGNNRDYHLIPFKAAIAAGTRQMMPYYSRPINTSWEEVAFGFNKGVVN DLLKKELGFDGIVVTDWGIVTTRFWGLEDQTELERARRVLEAGCDIFGGETKPELIIELV NKGLISEARIDESVRKLMKEKFELGLFDNPFVD…	-	97.72	100.00
Foxcore.7572	Glycosyl hydrolase family 61	4	+	864	-2.16	1.30	-	ATGCGTTTCTCCGCTTCCGCTGCTGCTCTGGCCATGGCCACCACCGTCTCTGCCCACGCT CAGGTCTACGGCCTCTGGGTCAACGGTAAGGACCAGGGTGATGGACGCAACGTCTACATC CGATCTCCCGCCAGCAACTCTCCCGTCAAGGACCTCACCAGCCCCGACCTCGTCTGCAAC GTCAACGGTGCCAAGGCTGCTCCCAAGTTCGTCAAGGCTGCTTCTGGTGACGAGCTCACC TTCGAGTGGTATCACGACAACCGTGGCGATGATATCATTGACGGATCCCACAAGGGTCCC ATCATCACCTACATTGCTCCCTACACCGAGACCGACGGTACTGGTGCTATCTGGACCAAG ATCGCTGAGGACGGTTACGATGGCAGTGAGTGG…	MRFSASAAALAMATTVSAHAQVYGLWVNGKDQGDGRNVYIRSPASNSPVKDLTSPDLVCN VNGAKAAPKFVKAASGDELTFEWYHDNRGDDIIDGSHKGPIITYIAPYTETDGTGAIWTK IAEDGYDGSEWAVDKLIKAKGKSTFTLPSALKAGKYIVRQEIIAHHESDVAYASNPARGA QFYPSCAQVEVTGSGTAVPDEKFDFNKGYTSTDKGIVFNLYGSYTTYDIPGPAVWKGTSS GSGSGSDSGSAPETPAATSAAAEAPVATQPAGGNAGSETQAPAPTPTFATVVRPSEGASA PTEAPSAPVTPPKTGCSSKRRRARRAARRSL	-	97.10	99.93
Foxcore.9517	Glycosyl hydrolase family 10	5	+	69	-2.10	-	-	ATGCACAAGACTACACTCCTTGGACTTTTGGCCTCGAGCCCCGTCTCGGCCCAGCTTCAC AGCCTGGCGCAGGCCGCTGGACTCAAGTACTTCGGCTCAGCTGTCGATAACGGATATCTC AGCGATGCGCCCTACAGCAAGCTGGCTGATGACGTTGAGGAGTTTGGACAGCTTGTTCCC GAGAACGGACAGAAGTGGGAGACTGTTGAGCCTAAGCAGGGTGATTTTGTTTATACGACC GCTGATGTTGTTCCCGATCTTGCAAAGAAGAATGGGCAGATTTTGAGATGTCACGCTTTG ACTTGGCACAGCCAGCTCCCCACCTGGGTTTCTTCTGGTGCTTTCTCTGCCGAGGAGCTT ACTGAGGTCATCGAGGCTCACATCGCCAACGTT…	MHKTTLLGLLASSPVSAQLHSLAQAAGLKYFGSAVDNGYLSDAPYSKLADDVEEFGQLVP ENGQKWETVEPKQGDFVYTTADVVPDLAKKNGQILRCHALTWHSQLPTWVSSGAFSAEEL TEVIEAHIANVVEHYKGDCYAWDVVNEAIDDNAEWRDSVFSRTLGTDFLGISFKAARKAD PAAKLYYNDYNLEQNGAKTDKAVELVKLLQKEGAPIDGVGFQGHLIVGQTPSRSELAATF KRFTDLNVEVAITELDIRHESVPASAAELKTQGDEYADVVGACLDTKGCVGVTVWGITDK YSWIPGVFEGNGEALLYTDDYEKKPAWTSVSSLLAAAATEAPATSSVAPVETTAPATTLE TKTKPVYTVPGTTNYMNTTAPQTEQTRTALATE…	-	99.05	100.00
Foxcore.12858	Glycosyl hydrolase family 61	8	+	210	-1.74	-	-	ATGCGATCCTCCTTCTCTACCGCTCTGGCCCTCGTCGCCGCCCTCCCCACCGCCTTCGCG CACTACAACTTCGACGCTCTCATCGTCAACGGCAAGGTCACCGAGCCTTATGAGTATGTC CGCAAGACCACCAACAACAACAGTCCCATCACCGACGTCACCTCCAGGGACATCATCTGC AATGCTGGCGGTCTCGACAAGGATATCCGCGCTGCTACCAAGACTCACGCTGTTTCTCCC GGTGATGAGGTTGGTTTCACTGTCGCCAACGACATGGGTCACCCCGGTCCTCTCGCCGTC TACTTGAGCAAGGCCCCTGATGGCACTGAGGCCTCTGACTACCTCGGTGACGGCGACTGG TTCAAGGTCTACGAGATGACCTGGAAGACGATT…	MRSSFSTALALVAALPTAFAHYNFDALIVNGKVTEPYEYVRKTTNNNSPITDVTSRDIIC NAGGLDKDIRAATKTHAVSPGDEVGFTVANDMGHPGPLAVYLSKAPDGTEASDYLGDGDW FKVYEMTWKTIGENGIEWANYMNGQSNGITNFTFTLPKETPKGTYLMRAEHVGLHGAGEK NGAQFYIGCAQLTVDGTGAGKPSPVVSLPGAYTATDPGLLLSIYYPPVTNYTAPGPKVWP SGCEDHTPNFAGQASDGDCTNDKGSDSGSGSGSAAPVASDAPATEAPVASSPATDAPAAS APATTEAASAATPTEAPVEQPAETSAPVATKAPSTGGKCKAKRAAKRALKAKRALKH	-	98.95	100.00
Foxcore.1948	Glycosyl hydrolases family 16	1	+	53	-1.15	-	-	ATGCTTTCGCGATACATCCTTCCCGCGGCCGCCATCTTTGGCCTCGCGGCTGCTCAGACA ACCACCGACTGTAACCCTCTCAACGAAACAGACTGCAAACCCAACCCGGCTTTCGGAACC AGCCATCTTTGGCACTTCAACGACACACCCTCCAGCGACCACTGGGACAACCACGTCGGT CGCGTCACCTACGATGAGAACGACGGCGCCGCCTTCACCGTCGCTAAGCAGGGCGACTCG CCTACTCTGCGCACCGCGTTCTACTTTTTCTTCGGCCGCACCGAACTTCTCATGAAGGCC GCTCCCGGTGTTGGAATTATCAGCTCCATGATGTGGCTGAGCGACGATCTGGATGAGGTC GACTGGGAGATTCTGGGTGCGAATGACACCCAT…	MLSRYILPAAAIFGLAAAQTTTDCNPLNETDCKPNPAFGTSHLWHFNDTPSSDHWDNHVG RVTYDENDGAAFTVAKQGDSPTLRTAFYFFFGRTELLMKAAPGVGIISSMMWLSDDLDEV DWEILGANDTHASTNYYGKGVEDFTKAGWHYVKGGMQEDYHNYTTTWTKDELNWYIDGEN VRKVVAKDDMDSYPQTPMRLSIGIWAAGDPTMPEGTRQWAGGDTDYGKGPYTMHVKSVYV EDASTGKEYVYGDKTGSWESIEIVKGNSTAYEALYKEPEKTTSEKWEALPAGTKTGIYAG GIGAAAIGLGALGFYFWRQRAAGASEAKMASDKAAAENHDLMSYRAGEDTTNQGFEYSAA KYSKVPAQDAA	-	99.19	99.79
Foxcore.13459	Glycosyl hydrolase 11 (cellulase G)	9	+	87	-2.29	-	-	ATGGTTTCCTTCACCTCCCTCCTCGCCGCCGTCTCGGCTGTCACTGGTGTCATGGCCCTT CCCTCCGCTCAGCCCGTTGACGGCATGAGCGTTGTCGAGCGTGACCCTCCCACAAACGTC CTCGACAAGCGCACTCAGCCCACTACTGGCACAAGCGGTGGTTACTACTTCTCTTTCTGG ACTGATACACCCAACTCTGTCACCTACACCAACGGCAACGGTGGCCAGTTCAGCATGCAG TGGAGCGGCAACGGCAACCACGTCGGTGGAAAGGGTTGGATGCCTGGTACTTCTCGCACC ATCAAGTACTCTGGTTCTTACAACCCCAACGGCAACAGCTACCTCGCCGTTTACGGTTGG ACCCGCAACCCTCTCATTGAGTACTACATCGTT…	MVSFTSLLAAVSAVTGVMALPSAQPVDGMSVVERDPPTNVLDKRTQPTTGTSGGYYFSFW TDTPNSVTYTNGNGGQFSMQWSGNGNHVGGKGWMPGTSRTIKYSGSYNPNGNSYLAVYGW TRNPLIEYYIVENFGTYNPSSGGQKKGEVNVDGSVYDIYVSTRVNAPSIDGNKTFQQYWS VRRNKRSSGSVNTGAHFQAWKNVGLNLGTHDYQILAVEGYYSSGSASMTVSQ	-	99.71	100.00
Foxcore.705	Glycosyl hydrolase family 115	11	+	52	-	-	2.02	TTGAAGGGTTCTTTAGCTATGAAGGTCTCGCAGGTGTACCTATCGTTGCTGGGCCTGCTG CCGGCGGTAGCAGGTCTCGGTCAACAGTCCATTGTCGCCTTCAACAAGTCAGATGACGCT TTTCAACTCGTTGGTGGAGATACTGGCTCTGGTCAGATTCGTGTCTCCAAGGACGAGTAC TGGGGCGTCATTCGCGCTGCTGGTGATCTCGCCGTCGACTTTGGCCGTGTTACTGGCACC AACTTCACTCTGAGCAACGGCAAGAAGAAATCATCCCCGGCCAAGTATAAATTTAAGCCC GTGGATGTCAAGAACAACACACATTACCGCACTCTTGATGAACAGCACTTCTCTGGACCC AACTACTCAGAACCCAACGCTGGCAACACCAAG…	LKGSLAMKVSQVYLSLLGLLPAVAGLGQQSIVAFNKSDDAFQLVGGDTGSGQIRVSKDEY WGVIRAAGDLAVDFGRVTGTNFTLSNGKKKSSPAKYKFKPVDVKNNTHYRTLDEQHFSGP NYSEPNAGNTKIIVGTIGHSELIDKLIKDGSLDVSKIKGKWESFVSQLVKDPIKGTDQAL VIAGSDPRGTIYGIYDISEQIGVSPWYWWADVPIRKRDEIFVLAKPKVQKSPSVKYRGIF LNDEQPGLSSWVGSRWDPTWNNKAPYNHEFYALVSELLLRLRANYLWPTVWGSMVYIDDP LNQPLLDAYEIVLGGSHTEPMMRAQNEFRTFYEGEWQYKTNNETIDEYFRYGVSRAKPYA RNSLWTMAMRGTGDTAIEGDLGIDGIVEMLETL…	-	97.12	99.29
Other virulence-associated genes										-
Foxcore.513	Cupin	10	+	264	-1.19	-2.58	-1.41	ATGCATCTCCCTCACCTTGCCTATCTCGCAGCCCTTTTGGACATCTGCGCGGGCGTCCCC GTAGAGGACAGTCCTCGCCAGAGGCTCCTCAAAGGTCTGGGACTACCACCCAACTATCGC GGTGTGACGGGCGGCAAGAAAGTGCCGTTCACGCCGGGTCACAGAGACCCAATTGATAAG CCCGTCGACTCTGTCGGCGACGAGCTTGATCCTCTGCCCTGGCGCAACGGCCTCGGAGCT TCTGTTTTGGGACCGTGGAATGAGGCGCGCTCGCGTCAGAATCCTGATCTCGTTAGACCA CCTAGCACAGATCATGGAAATCTGGCCAACATGCGCTGGAGTTTTGCGGATTCGCATATT CGCATTGAGGAGGGCGGCTGGACCCGTCAGACC…	MHLPHLAYLAALLDICAGVPVEDSPRQRLLKGLGLPPNYRGVTGGKKVPFTPGHRDPIDK PVDSVGDELDPLPWRNGLGASVLGPWNEARSRQNPDLVRPPSTDHGNLANMRWSFADSHI RIEEGGWTRQTTIRELPTSVELAGVNMRLGEGVYRELHWHQEAEWAYVLDGEVRVTALDY EGGNFIDDLKKGDLWYFPSGVPHSLQGLSPNGTEFLLIFDNGHFSEESTFVLTDWLAHTP KSVIAKNFDLDPEVFARLPESEKYIFKGRTPGPIKDEAPKGKKAKKSKYNFTHRMLDQEP LKTSGGQVRITDSKNFPISKTVAAAHAIIEPGAIREMHWHPSADEWSFFIKGRARVTIFA SEGNARTFDYVPGDVGIVPKNMGHFVENIGDEP…	-	99.22	99.95
Foxcore.487	Guanyl-specific ribonuclease F1	10	+	58	-1.75	-5.04	-3.20	ATGCTCTTCTTCAAGTCTATCGCTTCTCTCGCTGCTCTTGTCAGCCTGGCTGTCGCCGGC CCCATTGAGAGCCGTCAGTCCGCCACTACCTGCGGCAGCACCAACTACTCCGCCTCTCAA GTCCGCGCTGCTGCCAACGCTGCTTGCCAGTACTACCAGAACGACGACACTGCTGGCAGC TCTACCTACCCTCACACTTACAACAACCGCGAGGGATTCGACTTCATTGTCGACGGTCCC TACCAGGAGTTCCCCATCAAGAGCGGCGGTGTTTACACTGGCGGCTCTCCTGGTGCTGAC CGTGTTGTCATCAACACCAACTGCGAGTATGCTGGTGCCATTACTCACACTGGTGCTTCC GGCAACAACTTTGTTGGATGCAGCGGCACTAAC…	MLFFKSIASLAALVSLAVAGPIESRQSATTCGSTNYSASQVRAAANAACQYYQNDDTAGS STYPHTYNNREGFDFIVDGPYQEFPIKSGGVYTGGSPGADRVVINTNCEYAGAITHTGAS GNNFVGCSGTN	-	99.40	100.00
Foxcore.13734	Pyridoxamine 5'-phosphate oxidase	9	+	146	-10.02	-5.53	-9.11	ATGAAGTTCACTGCGTCCCTCTTCGCGATCCTAGCCGCCACATCGGTCCTCGCCCATGGG GTCTCGCCGGCGTCAGAAGGCGATCTCAACGCCTTAACAAGCAGAGCCACCGAGTGGGGC AAGTGCAACGGAACCTCCTGCAAGGTTAATGGCAAGAATTATGGATGCACCAAGGGAAAG TGTACTGTTCAGAGTGGCGGTGGCGATGGAAAAGCGTGCTCCAAGTTGGGCGGTTCTATC TGCTGTCCTGGCGGAAGGATGAAGGGCAAGAAGTGCCCTTAA	MKFTASLFAILAATSVLAHGVSPASEGDLNALTSRATEWGKCNGTSCKVNGKNYGCTKGK CTVQSGGGDGKACSKLGGSICCPGGRMKGKKCP	-	98.35	100.00
Foxcore.3977	CFEM domain	2	+	1673	-1.29	-1.29	-	ATGAAGTACTCTTTCGCTATTGCTGCCCTCGCCGCCGCCGTCTCGGCTCAGTCCCTCGGC GACGTTCCCAAGTGCGCTATTCCTTGCCTTGACGATGCCATCGCCAGCAAGACCAAGTGT GACAAGACCGATCTCACCTGCGTCTGCAAGAACTTCGACGATGTCCGAAGCGCCGCTACC TCTTGTGTGATCACCAAGTGTGGTTCCGACGTTGCCATCAACGAGGTTCTCCCCGCTACT GAGAAGCTCTGCGACAACCCCGAGGCCGGCAGCGGCTCCGAGGGGTCCTCCAAGGCTGAC ACCACCAAGGCCGAGACCTCCACCAAGGTTGTCGTCACCACCAGCGCCGTTGCCGTCGAG ACCACTGCTGTTGAGACCACCGCCGTCGAGACC…	MKYSFAIAALAAAVSAQSLGDVPKCAIPCLDDAIASKTKCDKTDLTCVCKNFDDVRSAAT SCVITKCGSDVAINEVLPATEKLCDNPEAGSGSEGSSKADTTKAETSTKVVVTTSAVAVE TTAVETTAVETTTVPPVVESKTTAVPPVIETPTTKSEAAGSATSTPAPSGVGENSAAGLK GLGAMAMAALMALAL	-	99.62	100.00
Foxcore.10680	CFEM domain	6	+	787	-2.05	1.42	-	ATGAAGGCCAACTTTGCCCTTCTGGCTCTCACTGCCAGCCTTGGCGAGGTCTCCGCTCAC TGGGGTAACTGGAAGGATGCTCCCAAGTACACTCCTCCCCGTGCCATCGACAACAAGTGT CAGGAGAACCAGAAGAAAGGCTGGTACTGGGATGACCTCCAGGTCGGCCAGTTCGAGAAG TACAACGATTTTGATTTCAAGGGCTGGACCTGTGGAACCGATAAGTCGAAGCGCGATCTC ACTGGCCGACACTTTGGCAAGTCTATCTCTGCTGAGTGTGGCCCTGCCAAGGAGGCGGCT CCCTCTTTCGGCTGCGGTGCTGGCAGCAAGGAGAAGTCTTTCTCTCTGAAGAAGTTCCAC GTCCGACCCGAGTTTGACTGCCGTCTCGAGTTC…	MKANFALLALTASLGEVSAHWGNWKDAPKYTPPRAIDNKCQENQKKGWYWDDLQVGQFEK YNDFDFKGWTCGTDKSKRDLTGRHFGKSISAECGPAKEAAPSFGCGAGSKEKSFSLKKFH VRPEFDCRLEFHYDMPDGSTCKHQADCSKDGTDVYNSQCGGAKHVRFVYPKQPNKPKDKC RIEVPQIDFDCDKPQPPTPPYGGNTETVPSGENTKTIPYGDNTKTVPAGEETTTAPAGGN TETVPYGENTETVPAGEQTTSGSSPAETTSAPVGENTETVPSGENTETVPAGEQTTSGSS PAETTSAPVGENTETVPYGENTKTFPAGEETKTVPAGEQTTSGSSGSETTSAPSGDNTET VPAGENTKTVPVGENTETVPAGEQTTSGSSPAE…	-	98.72	95.35
Foxcore.4899	CFEM domain	2	+	333	-3.20	-	-	ATGAAGTCTTCTTTCCTCACCATCTTCGGCCTGGCTGCTGCCGCCGTTGCCCAGAGCTCT GATGATCTCCCCCAGTGTGGTCGTACTTGCGCCGGCAACATGGTCAGTGCCGAGAAGTCC CAGGAGCTTGGATGTGACGCCGGCGATATTGGTTGCCTGTGCACCAACCAGAACTTCATC TACGGTCTCCGTGACTGCTCTGCTGCTATCTGCAACGGTGAGCAGGCCGCCCAGGTCCTG AACTACGGTCTTGAGATCTGCCGCCGAGCTGGTGTTCAGATCACTACTGGTGCTTCTGGC GAGGTTTCGGCCACGGCTACTGGCTCTGGCGCCGTTCGAACCGTCCTTAGCACCCTTACC TCTGGCGATTCTACCATCACCTCTGCTCTCTCC…	MKSSFLTIFGLAAAAVAQSSDDLPQCGRTCAGNMVSAEKSQELGCDAGDIGCLCTNQNFI YGLRDCSAAICNGEQAAQVLNYGLEICRRAGVQITTGASGEVSATATGSGAVRTVLSTLT SGDSTITSALSTISGTATGASDDVSVSTYTSVLTNSEGDEFTTTGKAILGGAVVTTFTSG GSTIVSTITSGSETETSGAESAEVTTFTSDGTEIVRTLVTETASTDSAASAEVTTFTTDG TEVVRTLTTVTSGSQSESVSETITDASTATEGATSATGTDASATTTGTDNAAAAQMTGAP AGVIAAAGIAMLLL	-	98.99	99.91
Foxcore.10482	CFEM domain	6	+	259	-	1.58	-	ATGAAGGCTGCTTTCTTCCTCGCTGCTGCTGGCCTCGTTGCCGCTCAGGACTTCGGTGGT CAACCCGAGTGTGCTCTCAAATGTCTCCAGGAGAACATCCCCAAGGCCGGCTGCAAGCTC GAGGACACCGCCTGCCAATGCGCCTCCGATTTCCAGGCGAAGCTCCTCCCCATCATCACC CCTTGCTTGACCAAGGCCTGCGAGGCTCAAGACCTCCTCAAGGCTCAGTCCGCTGCCGCT GAGGCCTGCAAGGAGTTCGCTAAGACCGCCGGCGAGAGCAAGCCTACCGCTACCTCTGCT GCTGCCACCACCGGCGCCGTCACCGTCAGCATCGACACCTCCGTCACCGGCTCCGCCAGC GTCCCCGCCATCTTCTCCAGCATCCCCGAGGAG…	MKAAFFLAAAGLVAAQDFGGQPECALKCLQENIPKAGCKLEDTACQCASDFQAKLLPIIT PCLTKACEAQDLLKAQSAAAEACKEFAKTAGESKPTATSAAATTGAVTVSIDTSVTGSAS VPAIFSSIPEESPIVPVTPHPGNGTTTKTHGASTPTGTSGSGSGSESGSASSVPTGNAAA VAGPAFGLLAAIGAVLAL	-	97.95	99.35
Foxcore.5088	Necrosis inducing protein NPP1	2	+	66	-1.61	-	-	ATGGTGCTCATTACTCAACTTCTATCGGGCCTTGCCCTTGCTTCTGGCATCCTTGCATCA CCTATCGAGCGTCGTGCTGTTATTAACCACGATGCTGTCGTTGGGTTTCCGCAAACAGTT CCATCCAATACAGCTGGCTCACTCTATCTGAAGTACAAGCCTTACCTCAAGGTCTTCAAC GGATGTGTGCCGTTCCCCGCGGTTGATAGTAATGGAAACACTGGTGGAGGCCTAGCCACG AGTGGCTCATCTAATGGAGGTTGCAGTAGCAGTCCCGGCCAGGTCTACGTACGAGGCGGG ACTTACAATGGCCGCTACGGCATTATGTATTCTTGGTATATGCCAAAGGATTCACCCTCT CCCGGACTAGGACATCGCCATGACTGGGAAAAC…	MVLITQLLSGLALASGILASPIERRAVINHDAVVGFPQTVPSNTAGSLYLKYKPYLKVFN GCVPFPAVDSNGNTGGGLATSGSSNGGCSSSPGQVYVRGGTYNGRYGIMYSWYMPKDSPS PGLGHRHDWENAVIWLSGESTSATVVGMAVSQHGGYDKRTSGTFSGNSPLVGYTAIWPTN HQMIFTNDQGGQQPLIAWESLTAAARTALTNTDFGSANVPFKDGSFESNLDKAAV	-	99.12	99.86
Foxcore.12227	Eukaryotic-type carbonic anhydrase	8	+	142	-	2.25	-	ATGACTTCTTGGGTATCTTTGTTAGCTGTCCTGGCTGCGTGTGCGCCGCAGGTTCATGCG TCGTGTGCGTATGGAACGCATCTTCACCGGAGAGCCGATGTTATTCAAGCTCCCAAGTTT GGATACTCTGCTGCCAATGGCCCAGCAAACTGGTACAACTTAAACCCCAAGGCCAACGAA CTATGCGCAACTGGTCACCACCAATCCCCCATCAACCTCGCCGACGGTTCATTCAACATC ATCCCCGCCTCAGACCTAAACATTGAGATCCCAAACTTTACCAAGGGCGCTGAGTTTGAG AACTTGGGAAGTACCGTCGAAGTAGTCACCGAAGGACTCGGCGGTAAAATCACCATCGAC AACACGACATATCATCTCAAGCAATTCCACTTC…	MTSWVSLLAVLAACAPQVHASCAYGTHLHRRADVIQAPKFGYSAANGPANWYNLNPKANE LCATGHHQSPINLADGSFNIIPASDLNIEIPNFTKGAEFENLGSTVEVVTEGLGGKITID NTTYHLKQFHFHLPSEHIDNGTSLAMEMHMVHASADNKLAVIGVFIDLDDGAADSYKFRE TRKGKTDTPATKSTVVTTVLNSVDKIATLGQTTHIKSLKMSEIVSLLNKGDFQSYSGSLT TPPCSEDVKWLVSTQKVSIPTRTYLKARSVIGYNARFPQNVPGEENILSLVADEIEHHDD	-	98.78	100.00
Foxcore.764	Catalase and peroxidase activity	11	+	113	-	2.39	-	ATGCACGTACAATCACTTCTGCTGGCTTCTGGCCTCGTGCCTCTGGCCGCTAGCCAGGGC TGCCCCTTTGCCAAGCGCGCCACAGACACTAATCTTGTTCCCCCGAGAGAAATCCCCGAG GACTTTGGCATCTGCCGCGTCGCTAGCAACCAGGCTGGTGGCGGTACCCGATCCAGGGAC TTTTGGCCTTGTGCTTTGAGGTTGGATGTCTTGAGGCAGTTTTCGCCTCAGTATAACCCA TTGGGTGCTGATTTCGACTACACTGAGGCTTTCAAGTCTCTGGACTTTGCTGCTTTGAAG AAGGATCTCAATGCACTTCTCACTGATTCTCAGGATTGGTGGCCTGCTGACCATGGTAAC TATGGCGGTCTCTTCATCCGCATGTCATGGCAC…	MHVQSLLLASGLVPLAASQGCPFAKRATDTNLVPPREIPEDFGICRVASNQAGGGTRSRD FWPCALRLDVLRQFSPQYNPLGADFDYTEAFKSLDFAALKKDLNALLTDSQDWWPADHGN YGGLFIRMSWHSAGTYRAMDGRGGSGMGQQRFAPLDSWPDNQNLDKARRLLWPIKQKYGS KISWADLMVLAGNVALEHSGFETLGFAGGRADTWEADESIYWGAESTFVPKGNDVRYNGS TDIYERADKLEKPLGATHFGLIYVNPEGPDGSSDPKASALDIRTAFGRMGMDDEETAALI IGGHTLGKTHGAVPAKNIGPEPMAADLGEMGLGWHNSVNEGNGPDQMTSGLEVIWSTTPT KWSNHFLKSLLGNNWTLVESPAGHKQWEALNGK…	-	98.72	99.96

## Sheet: 8
Gene id	Annotation	Base Mean	V vs Z (T2) Log2FC	V vs Z (C7) Log2FC	V vs Z (C14) Log2FC
Foxcore.10976	Belongs to the peptidase A1 family	86.5462	-	1.89169	1.18777
Foxcore.12753	cell wall protein	211.489	-	2.13291	1.5394
Foxcore.3626	-	141.109	-	-1.92682	1.32556
Foxcore.4404	-	54.8327	-	-2.18168	1.74516
Foxcore.4907	Heterokaryon incompatibility protein Het-C	88.0319	-	-1.16076	-1.05141
Foxcore.750	Fibronectin type III-like domain	95.6295	-	2.42765	2.33418
Foxcore.776	Secretory lipase	60.563	-	-1.81259	-2.07689
Foxcore.906	-	153.49	-	2.46317	1.42862

## Sheet: 14
Gene id	Annotation	Base Mean	V vs Z (T2) Log2FC	V vs Z (C7) Log2FC	V vs Z (C14) Log2FC
Foxcore.10746	-	343.218	-1.10599	1.71881	1.27009
Foxcore.1202	-	106.267	-5.02681	-4.62446	-3.83284
Foxcore.1288	3-phosphoinositide-dependent protein kinase activity	70.4454	4.49639	2.44439	4.27089
Foxcore.1307	-	73.1267	8.36151	-4.52008	8.31717
Foxcore.13338	to FAD-dependent oxygenase	134.959	-2.79089	-4.1188	-2.63235
Foxcore.13734	Pyridoxamine 5'-phosphate oxidase	124.995	-10.0163	-5.5288	-9.10608
Foxcore.189	Belongs to the peptidase S8 family	106.66	-2.10214	-3.09631	-1.94677
Foxcore.297	-	67.9855	2.15102	1.91482	1.465
Foxcore.3829	-	198.884	-2.38851	-4.52819	1.54653
Foxcore.487	Guanyl-specific ribonuclease F1 precursor	153.126	-1.74728	-5.04038	-3.20451
Foxcore.5021	-	82.0314	3.89693	4.13654	4.16507
Foxcore.513	Cupin	230.779	-1.1927	-2.58316	-1.41171
Foxcore.595	-	393.539	-3.27897	5.26987	1.55496
Foxcore.6812	-	80.8553	-5.56403	-2.19812	-1.00379

## Sheet: 16 (C14)
Gene id	Annotation	Base Mean	V vs Z (T2) Log2FC	V vs Z (C7) Log2FC	V vs Z (C14) Log2FC
Foxcore.10022	WSC domain	330.272	-	-	2.94566
Foxcore.11049	-	67.4578	-	-	-6.16206
Foxcore.12421	Squalene epoxidase	51.9658	-	-	-2.6699
Foxcore.12950	-	1027.48	-	-	1.27807
Foxcore.1868	pectin lyase	53.0424	-	-	2.15881
Foxcore.231	Glycosyl hydrolase family 10	63.397	-	-	2.81916
Foxcore.234	-	1032.17	-	-	1.08641
Foxcore.254	-	123.022	-	-	-1.89216
Foxcore.429	Homologues of snake disintegrins	74.0743	-	-	-1.42855
Foxcore.5536	Glycosyl hydrolase family 62	75.4026	-	-	3.1207
Foxcore.705	Glycosyl hydrolase family 115	64.9698	-	-	2.01777
Foxcore.8364	-	906.249	-	-	1.40647
Foxcore.9622	cellulose-binding family ii	55.8111	-	-	1.14404
Foxcore.9734	Catalyzes the hydrolysis of cutin, a polyester that forms the structure of plant cuticle	75.6954	-	-	-2.96903
Foxcore.9854	Fungal hydrophobin	218.205	-	-	5.49736
Foxcore.9910	-	94.8582	-	-	1.89667

## Sheet: 16
Gene id	Annotation	Base Mean	V vs Z (T2) Log2FC	V vs Z (C7) Log2FC	V vs Z (C14) Log2FC
Foxcore.12888	Pectate lyase	105.221	-2.35942	-	2.87129
Foxcore.13	-	320.254	3.35016	-	1.57004
Foxcore.13419	Tuberculosis necrotizing toxin	101.497	-2.42208	-	1.06414
Foxcore.135	-	81.9337	1.86929	-	6.60654
Foxcore.165	to metalloprotease 1 precursor	162.081	2.05167	-	-2.2675
Foxcore.405	FAD dependent oxidoreductase	63.8952	-2.74385	-	-1.92889
Foxcore.5638	to glycerophosphoryl diester phosphodiesterase family	111.328	-4.05202	-	-1.06666
Foxcore.676	Pectate lyase superfamily protein	132.472	11.6066	-	8.78055
Foxcore.677	Conserved hypothetical protein	125.588	7.69536	-	5.39611
Foxcore.6794	WSC domain	143.491	1.73455	-	3.18368
Foxcore.7992	-	234.943	-1.57321	-	1.70231
Foxcore.812	acid phosphatase	71.9675	-4.21533	-	-1.95672
Foxcore.8197	-	150.005	3.41259	-	-2.80644
Foxcore.865	Calcineurin-like phosphoesterase	122.12	-1.11577	-	-1.37027
Foxcore.988	Pectate lyase	91.389	-2.1293	-	2.80369
Foxcore.9907	Transferrin receptor-like dimerisation domain	65.501	1.2418	-	1.35329

## Sheet: 24 (C7)
Gene id	Annotation	Base Mean	V vs Z (T2) Log2FC	V vs Z (C7) Log2FC	V vs Z (C14) Log2FC
Foxcore.10482	CFEM domain	275.08	-	1.57692	-
Foxcore.11210	Belongs to the peptidase M28 family	426.316	-	-1.89017	-
Foxcore.12227	Eukaryotic-type carbonic anhydrase	129.415	-	2.2515	-
Foxcore.12587	-	71.2044	-	2.94244	-
Foxcore.13152	Belongs to the glycosyl hydrolase 18 family	182.605	-	1.19983	-
Foxcore.13177	Glycerol-3-phosphate dehydrogenase	303.067	-	-2.42457	-
Foxcore.13332	Belongs to the peptidase S8 family	377.855	-	-2.04733	-
Foxcore.2123	-	79.9421	-	2.1271	-
Foxcore.2632	Ser-Thr-rich glycosyl-phosphatidyl-inositol-anchored membrane family	1594.06	-	1.16548	-
Foxcore.2713	-	1193.51	-	1.48081	-
Foxcore.3474	FMN-dependent dehydrogenase	56.1291	-	1.96864	-
Foxcore.3552	Belongs to the type-B carboxylesterase lipase family	174.688	-	-1.86004	-
Foxcore.6737	Belongs to the peptidase M28 family	149.562	-	-1.72684	-
Foxcore.691	Cytoplasmic phospholipase A2, catalytic subunit	119.963	-	-1.88894	-
Foxcore.7470	Plastocyanin-like domain	300.739	-	1.01229	-
Foxcore.764	Bifunctional enzyme with both catalase and broad- spectrum peroxidase activity, Confers resistance to H(2)O(2) in hyphae, May play an antioxidative role in fungal defense against the host-produced H(2)O(2) (oxidative burst) at the early stage of plant infection	116.79	-	2.39178	-
Foxcore.7849	Belongs to the CRISP family	275.862	-	2.60942	-
Foxcore.788	Strictosidine synthase	501.947	-	2.13331	-
Foxcore.7923	Belongs to the heat shock protein 70 family	789.579	-	1.15855	-
Foxcore.8133	Glycosyl hydrolases family 16	157.166	-	1.76944	-
Foxcore.8136	Pectate lyase B precursor	531.334	-	3.19586	-
Foxcore.8318	Endoplasmic oxidoreductin-1 precursor	61.5084	-	2.3397	-
Foxcore.9824	Bacterial extracellular solute-binding protein	95.8034	-	6.23394	-
Foxcore.9831	Belongs to the peptidase M28 family	164.226	-	-1.74819	-

## Sheet: 31
Gene id	Annotation	Base Mean	V vs Z (T2) Log2FC	V vs Z (C7) Log2FC	V vs Z (C14) Log2FC
Foxcore.103	D-arabinono-1,4-lactone oxidase	146.332	-2.48237	-2.8539	-
Foxcore.10402	Ribosomal protein s17	230.559	-1.90085	1.71683	-
Foxcore.10680	CFEM domain	774.158	-2.04778	1.41807	-
Foxcore.10917	Belongs to the glycosyl hydrolase 11 (cellulase G) family	66.0696	-9.03242	-4.62791	-
Foxcore.11322	to deacetylase	449.469	-3.78988	2.18213	-
Foxcore.12890	Isochorismatase family	114.943	-1.87399	-4.13092	-
Foxcore.12893	Prokaryotic phospholipase A2	540.211	-2.24131	-1.65644	-
Foxcore.13311	Beta-galactosidase, domain 2	97.0777	-2.51349	-4.74035	-
Foxcore.13371	Pectate lyase	70.1654	-1.26504	3.88409	-
Foxcore.2098	Belongs to the peptidase S8 family	913.845	-7.48708	-6.48861	-
Foxcore.2414	Glycine-rich protein domain (DUF2403)	371.845	-1.21128	-1.21091	-
Foxcore.2692	Possible catecholamine-binding domain present in a variety of eukaryotic proteins,	238.876	2.12666	1.10066	-
Foxcore.3539	-	323.667	1.35658	1.02945	-
Foxcore.3866	Belongs to the peptidase M28 family	386.469	-2.39765	-2.47514	-
Foxcore.3977	CFEM domain	1744.88	-1.2889	-1.29059	-
Foxcore.4415	to beta-fructofuranosidase	66.5478	-3.57819	2.88219	-
Foxcore.476	Belongs to the peptidase S1 family	1454.05	-3.42113	-2.18826	-
Foxcore.5083	Extracellular serine-rich protein	130.629	-1.90499	2.65494	-
Foxcore.516	Protein SnodProt1 precursor	179.699	-4.17277	2.76602	-
Foxcore.5209	to acid phosphatase	50.1433	-3.72278	-1.8404	-
Foxcore.5764	Belongs to the alkaline phosphatase family	240.495	-4.86163	-2.23092	-
Foxcore.605	Eukaryotic-type carbonic anhydrase	73.9458	-2.73007	3.02505	-
Foxcore.6772	Lytic polysaccharide mono-oxygenase, cellulose-degrading	442.522	-2.28518	1.82711	-
Foxcore.7572	Glycosyl hydrolase family 61	893.295	-2.15966	1.29845	-
Foxcore.8024	Belongs to the peptidase S8 family	130.371	-1.43882	2.05279	-
Foxcore.8148	-	51.7565	2.12437	3.48493	-
Foxcore.8269	Glycosyl hydrolase family 3 N terminal domain	70.911	-3.43104	1.98761	-
Foxcore.8355	Pectate lyase	115.355	-5.1711	-2.62177	-
Foxcore.8447	Tri14-like protein	55.6865	-1.90308	3.52851	-
Foxcore.8485	Pectate lyase	695.511	-1.45747	1.40876	-
Foxcore.875	Endonuclease/Exonuclease/phosphatase family	68.4531	-5.35751	-2.79112	-

## Sheet: 59 (T2)
Gene id	Annotation	Base Mean	V vs Z (T2) Log2FC	V vs Z (C7) Log2FC	V vs Z (C14) Log2FC
Foxcore.1034	Belongs to the tannase family	97.7048	-1.41885	-	-
Foxcore.1077	-	77.8198	-1.81961	-	-
Foxcore.10855	-	76.3802	-1.10542	-	-
Foxcore.11052	Domain of unknown function (DUF1929)	137.255	-1.26645	-	-
Foxcore.11231	Fibronectin type III-like domain	329.302	-3.04337	-	-
Foxcore.11334	wall integrity and stress response component	172.701	-1.23685	-	-
Foxcore.11376	to trehalase precursor	72.5007	-3.2937	-	-
Foxcore.11393	extracellular serine-rich protein	124.962	1.47479	-	-
Foxcore.11677	Catalyzes the reversible transfer of the terminal phosphate group between ATP and AMP, Plays an important role in cellular energy homeostasis and in adenine nucleotide metabolism, Adenylate kinase activity is critical for regulation of the phosphate utilization and the AMP de novo biosynthesis pathways	134.01	1.40028	-	-
Foxcore.11904	Pollen allergen	138.381	-1.49484	-	-
Foxcore.11974	Dipeptidyl peptidase IV (DPP IV) N-terminal region	154.494	-1.01788	-	-
Foxcore.11997	-	403.122	1.78697	-	-
Foxcore.12051	GMC oxidoreductase	81.8129	-3.71986	-	-
Foxcore.12193	-	62.7542	8.67694	-	-
Foxcore.1226	Belongs to the peptidase M28 family	196.779	-2.7857	-	-
Foxcore.12407	Serine-threonine rich protein	176.267	-1.59137	-	-
Foxcore.12605	Alternaria alternata allergen 1	158.772	-2.66761	-	-
Foxcore.12858	Glycosyl hydrolase family 61	230.11	-1.73888	-	-
Foxcore.12869	Putative peptidase family	56.1759	-2.79343	-	-
Foxcore.13144	Belongs to the type-B carboxylesterase lipase family	55.6332	1.82053	-	-
Foxcore.13236	-	212.863	1.44739	-	-
Foxcore.13335	SCP / Tpx-1 / Ag5 / PR-1 / Sc7 family of extracellular domains,	1058.56	-1.43323	-	-
Foxcore.13341	Belongs to the oxygen-dependent FAD-linked oxidoreductase family	53.6067	-2.46903	-	-
Foxcore.13459	Belongs to the glycosyl hydrolase 11 (cellulase G) family	263.838	-2.29235	-	-
Foxcore.13491	Belongs to the type-B carboxylesterase lipase family	216.414	3.02284	-	-
Foxcore.1837	Belongs to the peptidase S8 family	73.5719	-3.37493	-	-
Foxcore.1948	Glycosyl hydrolases family 16	51.7135	-1.15283	-	-
Foxcore.3635	-	131.614	-1.99945	-	-
Foxcore.3733	-	128.234	-3.60573	-	-
Foxcore.3770	Belongs to the tannase family	75.9477	-3.30659	-	-
Foxcore.3885	Aldose 1-epimerase	64.1654	-1.50007	-	-
Foxcore.3917	Zn_pept	78.9952	-2.03484	-	-
Foxcore.3985	Belongs to the 5'-nucleotidase family	169.297	-1.59772	-	-
Foxcore.4072	Common central domain of tyrosinase	113.071	-2.07088	-	-
Foxcore.4133	Protein of unknown function (DUF3455)	90.664	-1.32026	-	-
Foxcore.4285	Serine carboxypeptidase S28	72.9475	-1.34181	-	-
Foxcore.482	Alpha galactosidase A	57.8207	-2.29219	-	-
Foxcore.4867	-	138.151	1.78569	-	-
Foxcore.4899	CFEM domain	325.436	-3.20499	-	-
Foxcore.4975	-	82.1326	-1.9743	-	-
Foxcore.5088	Necrosis inducing protein (NPP1)	65.8918	-1.60969	-	-
Foxcore.5156	-	50.7653	1.61692	-	-
Foxcore.5190	Lipase (class 3)	168.306	-2.22901	-	-
Foxcore.5462	homoserine O-acetyltransferase	149.564	-4.4702	-	-
Foxcore.5466	Enoylreductase	125.386	-3.97625	-	-
Foxcore.5556	Glyco_18	217.022	1.62125	-	-
Foxcore.594	to pectate lyase D	79.7041	-2.06622	-	-
Foxcore.6058	-	146.665	-1.69104	-	-
Foxcore.624	Glucose sorbosone	188.287	-1.6027	-	-
Foxcore.626	Esterase PHB depolymerase	124.261	-4.00584	-	-
Foxcore.7302	Kelch motif	70.0776	1.07028	-	-
Foxcore.7303	-	188.466	1.14362	-	-
Foxcore.780	Alpha-amylase domain	52.7835	-2.36994	-	-
Foxcore.7834	Belongs to the peptidase A1 family	97.2716	-1.14265	-	-
Foxcore.7921	endonuclease exonuclease phosphatase family protein	186.502	-1.34601	-	-
Foxcore.8341	-	182.12	1.56746	-	-
Foxcore.8912	Putative stress-responsive nuclear envelope protein	50.0104	-2.06176	-	-
Foxcore.9465	-	53.7314	-1.22131	-	-
Foxcore.9517	Glycosyl hydrolase family 10	68.9637	-2.10394	-	-
